# Supplementary material for: Comprehensive analysis of human protein N-termini enables assessment of various protein forms
Source: Sci Rep. 2017 Jul 26;7:6599. doi: 10.1038/s41598-017-06314-9 (PMC5529458; doi:10.1038/s41598-017-06314-9)
Supplement: Supplementary file 2 — Supplementary tables [file 41598_2017_6314_MOESM2_ESM.xls]

## Sheet: Table S1
Table S1. Annotated protein N-termini
Acc#_Site	UniProtKB accesion number	Start position	Gene name	Peptides	Spectral count						P1	P1`	Protein Type	Acetylated %	Type	Identified by					Terminus prediction
					Acetylated PSM	Free PSM	PA- Trypsin	PA- GluC	D6- Trypsin	D6- GluC						TopFIND	Van Damme et al.	Helbig et al.	Eckhard et al.	Lange et al.	iMet cleaved	Acetylated
A0A024RAC6_2	A0A024RAC6	2	`TCEB3	AAESALQVVEKLQAR	62	5	48	0	19	0	M	A	canonical	92.54	iMet removed	no	no	no	no	no	O	O
A0A075B730_2	A0A075B730	2	`EPPK1	AATLGAGTPPRPQAR	11	0	10	0	1	0	M	A	canonical	100	iMet removed	no	no	no	no	no	O	O
A0A087WSV0_2	A0A087WSV0	2	`BCL2L12	AGSEELGLR	1	0	1	0	0	0	M	A	canonical	100	iMet removed	no	no	no	no	no	O	O
A0A087WVF5_2	A0A087WVF5	2	`GPSM1	AGPAPPAADELPGPAAR	13	0	7	0	6	0	M	A	canonical	100	iMet removed	no	no	no	no	no	O	O
A0A087WWF4_2	A0A087WWF4	2	`SLC4A1AP	ADILSQSETLASQDLSGDFKKPALPVSPAAR	12	1	9	0	4	0	M	A	canonical	92.31	iMet removed	no	no	no	no	no	O	O
A0A087WWP8_2	A0A087WWP8	2	`RSBN1	AAQVGAVRVVRAVAAQEEPDKE	6	0	0	3	0	3	M	A	canonical	100	iMet removed	no	no	no	no	no	O	O
A0A087WWY3_2	A0A087WWY3	2	`FLNA	PATEKDLAEDAPWKKIQQNTF,PATEKDLAEDAPWKKIQQNTFTR	0	74	42	0	32	0	M	P	canonical	0	iMet removed	no	no	no	no	no	O	X
A0A087X0K6_2	A0A087X0K6	2	`PRKD1	YDKILLFR	0	1	0	0	1	0	M	Y	canonical	0	iMet removed	no	no	no	no	no	X	O
A0A0A0MS71_2	A0A0A0MS71	2	`ZNF468	SLVQGLLTFRDVAIE	1	0	0	1	0	0	M	S	canonical	100	iMet removed	no	no	no	no	no	O	O
A1L3X0_2	A1L3X0	2	`ELOVL7	AFSDLTSR	8	0	2	0	6	0	M	A	canonical	100	iMet removed	no	yes	yes	no	no	O	O
A2RTX5_2	A2RTX5	2	`TARSL2	AAEALAAEAVASR	12	0	5	0	7	0	M	A	canonical	100	iMet removed	yes	yes	yes	yes	no	O	O
A2RUC4_2	A2RUC4	2	`TYW5	AGQHLPVPR,AGQHLPVPRLE	5	0	0	2	1	2	M	A	canonical	100	iMet removed	no	no	no	yes	no	O	O
A2VDF0_2	A2VDF0	2	`FUOM	VALKGVPALLSPE,VALKGVPALLSPELLYALAR	0	31	4	4	17	6	M	V	canonical	0	iMet removed	no	no	no	no	no	O	X
A6NDU8_2	A6NDU8	2	`C5orf51	AAAVSSVVR,AAAVSSVVRRVEE	27	0	17	0	8	2	M	A	canonical	100	iMet removed	yes	yes	no	yes	yes	O	O
A6NHR9_2	A6NHR9	2	`SMCHD1	AAADGGGPGGASVGTEEDGGGVGHR	7	1	8	0	0	0	M	A	canonical	87.5	iMet removed	no	no	yes	no	no	O	O
A6NIH7_2	A6NIH7	2	`UNC119B	SGSNPKAAAAASAAGPGGLVAGKEE,SGSNPKAAAAASAAGPGGLVAGKEEKKKAGGGVLNR	12	1	6	1	6	0	M	S	canonical	92.31	iMet removed	yes	yes	no	no	no	O	O
A6NKD9_2	A6NKD9	2	`CCDC85C	AKPAATAAAASEELSQVPDEELLR	16	0	8	0	8	0	M	A	canonical	100	iMet removed	yes	yes	yes	no	no	O	O
A6NLN1_2	A6NLN1	2	`PTBP1	SSNSASAANGNDSKKFKGDSR	20	2	17	0	5	0	M	S	canonical	90.91	iMet removed	no	no	no	no	no	O	O
A8CG34_2	A8CG34	2	`POM121C	SPAAAAAGAGER	0	2	2	0	0	0	M	S	canonical	0	iMet removed	no	no	no	no	no	O	O
A8MW92_2	A8MW92	2	`PHF20L1	SKKPPNRPGITFE,SKKPPNRPGITFEIGAR	3	0	1	2	0	0	M	S	canonical	100	iMet removed	no	no	no	no	no	O	O
B1AHR2_2	B1AHR2	2	`SEPT3	SELVPEPR	3	0	3	0	0	0	M	S	canonical	100	iMet removed	no	no	no	no	no	O	O
B4DL54_2	B4DL54	2	`CHURC1-FNTB	CGDCVEKEYPNR	0	3	1	0	2	0	M	C	canonical	0	iMet removed	no	no	no	no	no	O	O
B4DV37_2	B4DV37	2	`BATF2	APVGKR	0	3	3	0	0	0	M	A	canonical	0	iMet removed	no	no	no	no	no	O	X
C9J4W5_2	C9J4W5	2	`EIF5A2	QCSALRKNGFVVLKGR	0	1	0	0	1	0	M	Q	canonical	0	iMet removed	no	no	no	no	no	X	O
D6RA73_2	D6RA73	2	`HSPA9	EGKQAKVLENAEGAR	0	1	0	0	1	0	M	E	canonical	0	iMet removed	no	no	no	no	no	X	O
D6RCN3_2	D6RCN3	2	`ANXA5	AQVLRGTVTDFPGFDERADAETLRKAMKGLGS	2	0	0	2	0	0	M	A	canonical	100	iMet removed	no	no	no	no	no	O	O
E7ES33_2	E7ES33	2	`SEPT7	KQQKNLEGYVGFANLPNQVYR	20	0	0	0	20	0	M	K	canonical	100	iMet removed	no	no	no	no	no	X	O
E9PAV3_2	E9PAV3	2	`NACA	PGEATETVPATEQELPQPQA	0	3	2	0	1	0	M	P	canonical	0	iMet removed	no	no	no	no	no	O	X
E9PB61_2	E9PB61	2	`ALYREF	PDSAPAMADKMDMSLDDIIKLNR	1	16	13	0	4	0	M	P	canonical	5.88	iMet removed	no	no	no	no	no	O	X
E9PBK7_2	E9PBK7	2	`MAPK3	VKGQPFDVGPR	1	0	1	0	0	0	M	V	canonical	100	iMet removed	no	no	no	no	no	O	X
E9PC62_2	E9PC62	2	`CELF2	TSAFKLDFLPDMMVE,TSAFKLDFLPDMMVEGR	4	1	2	0	1	2	M	T	canonical	80	iMet removed	no	no	no	no	no	O	O
E9PLD3_2	E9PLD3	2	`E9PLD3_HUMAN	GAPGGKINRPR,GAPGGKINRPRTE	0	18	9	5	4	0	M	G	canonical	0	iMet removed	no	no	no	no	no	O	O
E9PLY5_2	E9PLY5	2	`MACF1	AGYVPGQQPANR,AGYVPGQQPANRSQE	19	0	4	12	1	2	M	A	canonical	100	iMet removed	no	no	no	no	no	O	O
E9PN50_2	E9PN50	2	`PSMC3	ATVWDEAEQDGIGEEVLKMSTEEIIQR	5	0	0	0	5	0	M	A	canonical	100	iMet removed	no	no	no	no	no	O	O
E9PN89_2	E9PN89	2	`HSPA8	NPTNTVFDAKR	2	1	2	0	1	0	M	N	canonical	66.67	iMet removed	no	no	no	no	no	X	O
E9PPX7_2	E9PPX7	2	`IFFO1	SNNLSELDTKIQEKAMKVDMDICRR	0	1	1	0	0	0	M	S	canonical	0	iMet removed	no	no	no	no	no	O	O
F2Z3G9_2	F2Z3G9	2	`ZNF212	AESAPARVKRHRR	0	5	5	0	0	0	M	A	canonical	0	iMet removed	no	no	no	no	no	O	O
F5H579_2	F5H579	2	`CARS2	EGAVLEAGGAR	0	1	0	0	1	0	M	E	canonical	0	iMet removed	no	no	no	no	no	X	O
F8VZJ2_2	F8VZJ2	2	`NACA	SKLGLR	0	2	0	0	2	0	M	S	canonical	0	iMet removed	no	no	no	no	no	O	X
F8W026_2	F8W026	2	`HSP90B1	MKLIINSLYKNKEIFLRELISNASDALDKIR	1	0	0	0	1	0	M	M	canonical	100	iMet removed	no	no	no	no	no	X	O
F8W543_2	F8W543	2	`NAP1L1	ADIDNLPR	50	0	27	0	23	0	M	A	canonical	100	iMet removed	no	no	no	no	no	O	O
F8WAJ0_2	F8WAJ0	2	`DDX31	AAADGSLFDNPR	4	0	4	0	0	0	M	A	canonical	100	iMet removed	no	no	no	no	no	O	O
F8WDL7_2	F8WDL7	2	`C3orf17	AAVPPGLEPWNR	6	0	2	0	4	0	M	A	canonical	100	iMet removed	no	no	no	no	no	O	O
F8WEQ8_2	F8WEQ8	2	`LZTR1	QFLYTDKIKYPR	1	0	0	0	1	0	M	Q	canonical	100	iMet removed	no	no	no	no	no	X	O
G3V2D9_2	G3V2D9	2	`APEX1	PKRGKKGAVAEDGDELRTGKGM	0	1	0	1	0	0	M	P	canonical	0	iMet removed	no	no	no	no	no	O	X
G3V461_2	G3V461	2	`CKB	AKVLTPELYAELR	4	0	4	0	0	0	M	A	canonical	100	iMet removed	no	no	no	no	no	O	O
G5E9A6_2	G5E9A6	2	`USP11	ATVAANPAAAAAAVAAAAAVTE,ATVAANPAAAAAAVAAAAAVTEDR,ATVAANPAAAAAAVAAAAAVTEDREPQHEELPGLDSQWR	44	0	22	9	10	3	M	A	canonical	100	iMet removed	no	no	no	no	no	O	O
H0Y494_2	H0Y494	2	`SIK3	AAAAASGAGGAAGAGTGGAGPAGR	56	22	52	0	26	0	M	A	canonical	71.79	iMet removed	no	no	no	no	no	O	O
H0YKD0_2	H0YKD0	2	`IDH3A	KIFDAAKAPIQWEER	0	1	0	0	1	0	M	K	canonical	0	iMet removed	no	no	no	no	no	X	X
H0YLA4_2	H0YLA4	2	`SORD	ENYPIPEPGPNEVLLR	1	1	0	0	2	0	M	E	canonical	50	iMet removed	no	no	no	no	no	X	O
H0YMM5_2	H0YMM5	2	`DUT	AAGGAAPETPAISPSKR	3	0	3	0	0	0	M	A	canonical	100	iMet removed	no	no	no	no	no	O	O
I3L2B0_2	I3L2B0	2	`CLUH	VIKTDELPAAAPADSAR,VIKTDELPAAAPADSARE	1	27	10	6	12	0	M	V	canonical	3.57	iMet removed	no	no	no	no	no	O	X
J3KN32_2	J3KN32	2	`RCOR1	PAMVEKGPEVSGKR	0	2	1	0	1	0	M	P	canonical	0	iMet removed	no	no	no	no	no	O	X
K7EJR3_2	K7EJR3	2	`PSMD8	AAAAVNGAAGFSSSGPAATSGAVLQAATGMYE,AAAAVNGAAGFSSSGPAATSGAVLQAATGMYEQLKGEWNR	2	3	0	2	3	0	M	A	canonical	40	iMet removed	no	no	no	no	no	O	O
K7ENF0_2	K7ENF0	2	`NARS	VLELYVSDR	0	1	1	0	0	0	M	V	canonical	0	iMet removed	no	no	no	no	no	X	O
L0R6Q1_2	L0R6Q1	2	`SLC35A4	ADDKDSLPKLKD,ADDKDSLPKLKDLAFLKNQLESLQR	172	17	95	2	91	1	M	A	canonical	91.01	iMet removed	no	no	no	no	no	O	O
M0R1D4_2	M0R1D4	2	`FUZ	VFGAMVLLVGLEELTNIR	1	0	0	0	1	0	M	V	canonical	100	iMet removed	no	no	no	no	no	X	X
O00151_2	O00151	2	`PDLIM1	TTQQIDLQGPGPWGFR	40	6	9	0	37	0	M	T	canonical	86.96	iMet removed	no	yes	yes	yes	no	O	O
O00154-2_2	O00154-2	2	`ACOT7	SGPDVETPSAIQICR	107	13	59	0	61	0	M	S	isoform	89.17	iMet removed	no	no	no	yes	yes	O	O
O00154-7_2	O00154-7	2	`ACOT7	ARPGLIHSAPGLPD	1	0	0	1	0	0	M	A	isoform	100	iMet removed	no	no	no	no	no	O	X
O00165_2	O00165	2	`HAX1	SLFDLFR	36	0	14	0	22	0	M	S	canonical	100	iMet removed	yes	no	no	no	no	O	O
O00231_2	O00231	2	`PSMD11	AAAAVVEFQR	157	0	61	0	96	0	M	A	canonical	100	iMet removed	yes	yes	yes	yes	yes	O	O
O00232_2	O00232	2	`PSMD12	ADGGSERADGRIVKME	4	0	0	1	0	3	M	A	canonical	100	iMet removed	yes	no	yes	no	no	O	O
O00255_2	O00255	2	`MEN1	GLKAAQKTLFPLR,GLKAAQKTLFPLRSIDD	3	78	26	14	30	11	M	G	canonical	3.7	iMet removed	no	no	no	no	no	O	X
O00264_2	O00264	2	`PGRMC1	AAEDVVATGADPSDL,AAEDVVATGADPSDLE,AAEDVVATGADPSDLESGGLLH	12	19	5	14	1	11	M	A	canonical	38.71	iMet removed	no	no	no	no	no	O	O
O00299_2	O00299	2	`CLIC1	AEEQPQVELFVKAGSDGAKIGNCPFSQR	30	5	14	0	21	0	M	A	canonical	85.71	iMet removed	yes	yes	yes	yes	yes	O	O
O00401_2	O00401	2	`WASL	SSVQQQPPPPR,SSVQQQPPPPRRVTNVGSLLLTPQENE	10	0	5	3	0	2	M	S	canonical	100	iMet removed	no	yes	yes	yes	no	O	O
O00410_2	O00410	2	`IPO5	AAAAAEQQQFYLLLGNLLSPDNVVR	120	16	53	0	83	0	M	A	canonical	88.24	iMet removed	no	yes	yes	yes	no	O	O
O00418_2	O00418	2	`EEF2K	ADEDLIFR	4	0	4	0	0	0	M	A	canonical	100	iMet removed	no	yes	yes	no	no	O	O
O00458_2	O00458	2	`IFRD1	PKNKKR	0	1	1	0	0	0	M	P	canonical	0	iMet removed	no	no	no	no	no	O	X
O00471_2	O00471	2	`EXOC5	ATTAELFEEPFVADEYIER	3	0	0	0	3	0	M	A	canonical	100	iMet removed	yes	yes	yes	no	no	O	O
O00479_2	O00479	2	`HMGN4	PKRKAKGDAKGD	0	1	0	1	0	0	M	P	canonical	0	iMet removed	no	no	no	no	no	O	X
O00499_2	O00499	2	`BIN1	AEMGSKGVTAGKIASNVQKKLTR	23	0	16	0	7	0	M	A	canonical	100	iMet removed	yes	yes	yes	yes	no	O	O
O00541_2	O00541	2	`PES1	GGLEKKKYER	0	44	29	0	15	0	M	G	canonical	0	iMet removed	no	yes	no	no	no	O	X
O00566_2	O00566	2	`MPHOSPH10	APQVWR,APQVWRRRTLE	0	26	17	0	8	1	M	A	canonical	0	iMet removed	no	no	no	no	no	O	O
O00567_2	O00567	2	`NOP56	VLLHVLFE	0	27	0	7	0	20	M	V	canonical	0	iMet removed	no	no	no	no	no	O	X
O00571_2	O00571	2	`DDX3X	SHVAVENALGLDQQFAGLDLNSSDNQSGGSTASKGR	2	0	0	0	2	0	M	S	canonical	100	iMet removed	yes	no	yes	no	no	O	O
O00625_2	O00625	2	`PIR	GSSKKVTLSVLSR,GSSKKVTLSVLSRE	4	0	0	0	3	1	M	G	canonical	100	iMet removed	no	yes	yes	yes	no	O	X
O00628_2	O00628	2	`PEX7	SAVCGGAAR	3	0	3	0	0	0	M	S	canonical	100	iMet removed	yes	no	yes	no	no	O	O
O00629_2	O00629	2	`KPNA4	ADNEKLDNQRLKNFKNKGRDLE	1	0	0	0	0	1	M	A	canonical	100	iMet removed	no	yes	yes	yes	yes	O	O
O00743_2	O00743	2	`PPP6C	APLDLDKYVEIAR	4	63	28	0	39	0	M	A	canonical	5.97	iMet removed	no	no	no	no	no	O	X
O00762_2	O00762	2	`UBE2C	ASQNRDPAATSVAAAR,ASQNRDPAATSVAAARKGA,ASQNRDPAATSVAAARKGAEPSGGAAR,ASQNRDPAATSVAAARKGAEPSGGAARGPVG,ASQNRDPAATSVAAARKGAEPSGGAARGPVGKRLQQ,ASQNRDPAATSVAAARKGAEPSGGAARGPVGKRLQQE	104	2	12	56	2	36	M	A	canonical	98.11	iMet removed	no	no	yes	no	no	O	O
O14497_2	O14497	2	`ARID1A	AAQVAPAAASSLGNPPPPPPSE	1	0	0	1	0	0	M	A	canonical	100	iMet removed	yes	yes	yes	no	no	O	O
O14531_2	O14531	2	`DPYSL4	SFQGKKSIPR,SFQGKKSIPRITSD	15	0	3	2	7	3	M	S	canonical	100	iMet removed	no	no	no	yes	no	O	O
O14545_2	O14545	2	`TRAFD1	AEFLDDQETR	8	0	8	0	0	0	M	A	canonical	100	iMet removed	yes	yes	yes	no	no	O	O
O14602_2	O14602	2	`EIF1AY	PKNKGKGGKNR,PKNKGKGGKNRR,PKNKGKGGKNRRR,PKNKGKGGKNRRRGKN,PKNKGKGGKNRRRGKNE,PKNKGKGGKNRRRGKNENE,PKNKGKGGKNRRRGKNENES	14	189	90	64	30	19	M	P	canonical	6.9	iMet removed	no	no	no	no	no	O	X
O14617_2	O14617	2	`AP3D1	ALKMVKGSIDR,ALKMVKGSIDRMFD,ALKMVKGSIDRMFDKNLQD	248	8	52	54	76	74	M	A	canonical	96.88	iMet removed	yes	yes	yes	yes	no	O	X
O14628-6_2	O14628-6	2	`ZNF195	AGAQTLLTFR	4	0	4	0	0	0	M	A	isoform	100	iMet removed	no	no	no	no	no	O	O
O14678_2	O14678	2	`ABCD4	AVAGPAPGAGAR	0	1	1	0	0	0	M	A	canonical	0	iMet removed	no	no	no	no	no	O	O
O14681_2	O14681	2	`EI24	ADSVKTFLQDLAR	117	14	71	0	60	0	M	A	canonical	89.31	iMet removed	yes	yes	no	yes	no	O	O
O14733_2	O14733	2	`MAP2K7	AASSLEQKLSR	29	3	14	0	18	0	M	A	canonical	90.63	iMet removed	yes	yes	yes	no	no	O	O
O14734_2	O14734	2	`ACOT8	SSPQAPEDGQGCGDR	0	1	1	0	0	0	M	S	canonical	0	iMet removed	no	yes	no	no	no	O	O
O14737_2	O14737	2	`PDCD5	ADEELEALR,ADEELEALRR	14	0	12	0	2	0	M	A	canonical	100	iMet removed	yes	yes	yes	no	no	O	O
O14744_2	O14744	2	`PRMT5	AAMAVGGAGGSR,AAMAVGGAGGSRVSSGRD,AAMAVGGAGGSRVSSGRDLNCVPE	372	11	59	137	25	162	M	A	canonical	97.13	iMet removed	yes	yes	yes	yes	yes	O	O
O14745_2	O14745	2	`SLC9A3R1	SADAAAGAPLPR,SADAAAGAPLPRLCCLE	52	1	23	16	3	11	M	S	canonical	98.11	iMet removed	no	yes	yes	yes	no	O	O
O14757_2	O14757	2	`CHEK1	AVPFVEDWDLVQTLGEGAYGEVQLAVNR	1	0	1	0	0	0	M	A	canonical	100	iMet removed	no	no	no	no	no	O	O
O14802_2	O14802	2	`POLR3A	VKEQFR	0	11	4	0	7	0	M	V	canonical	0	iMet removed	no	no	no	no	no	O	O
O14818_2	O14818	2	`PSMA7	SYDRAITVFSPD	3	0	0	2	0	1	M	S	canonical	100	iMet removed	no	no	yes	no	yes	O	O
O14907_2	O14907	2	`TAX1BP3	SYIPGQPVTAVVQR,SYIPGQPVTAVVQRVE	30	4	2	10	18	4	M	S	canonical	88.24	iMet removed	no	yes	yes	yes	no	O	O
O14908_2	O14908	2	`GIPC1	PLGLGR,PLGLGRRKKAPPLVE,PLGLGRRKKAPPLVENEE	0	44	1	17	0	26	M	P	canonical	0	iMet removed	no	no	no	no	no	O	X
O14929_2	O14929	2	`HAT1	AGFGAME	3	0	0	3	0	0	M	A	canonical	100	iMet removed	no	no	no	no	no	O	O
O14950_2	O14950	2	`MYL12B	SSKKAKTKTTKKR,SSKKAKTKTTKKRPQR,SSKKAKTKTTKKRPQRAT,SSKKAKTKTTKKRPQRATS,SSKKAKTKTTKKRPQRATSN,SSKKAKTKTTKKRPQRATSNVFA,SSKKAKTKTTKKRPQRATSNVFAMFD,SSKKAKTKTTKKRPQRATSNVFAMFDQSQIQE	229	3	70	23	98	41	M	S	canonical	98.71	iMet removed	no	no	no	no	no	O	X
O14972_2	O14972	2	`DSCR3	GTALDIKIKR	18	0	6	0	12	0	M	G	canonical	100	iMet removed	yes	yes	no	yes	no	O	O
O14976_2	O14976	2	`GAK	SLLQSALDFLAGPGSLGGASGR,SLLQSALDFLAGPGSLGGASGRDQSDFVGQTVE	53	8	36	0	23	2	M	S	canonical	86.89	iMet removed	yes	no	yes	yes	no	O	O
O14980_2	O14980	2	`XPO1	PAIMTMLADHAAR,PAIMTMLADHAARQLLD	1	89	12	11	31	36	M	P	canonical	1.11	iMet removed	no	no	no	no	no	O	X
O15042_2	O15042	2	`U2SURP	ADKTPGGSQKASSKTR	5	1	4	0	2	0	M	A	canonical	83.33	iMet removed	yes	yes	no	no	no	O	O
O15056_2	O15056	2	`SYNJ2	ALSKGLR	8	0	0	0	8	0	M	A	canonical	100	iMet removed	yes	yes	no	no	no	O	X
O15066_2	O15066	2	`KIF3B	SKLKSSESVR	1	0	1	0	0	0	M	S	canonical	100	iMet removed	yes	yes	yes	yes	no	O	X
O15084_2	O15084	2	`ANKRD28	AFLKLR,AFLKLRDQPSLVQAIFNGDPDE	32	0	0	14	4	14	M	A	canonical	100	iMet removed	no	no	no	no	no	O	O
O15126_2	O15126	2	`SCAMP1	SDFDSNPFADPDLNNPFKDPSVTQVTR,SDFDSNPFADPDLNNPFKDPSVTQVTRNVPPGLDE	4	0	0	1	3	0	M	S	canonical	100	iMet removed	yes	yes	yes	no	no	O	O
O15127_2	O15127	2	`SCAMP2	SAFDTNPFADPVDVNPFQDPSVTQLTNAPQGGLAE	27	0	0	21	0	6	M	S	canonical	100	iMet removed	no	no	no	no	no	O	O
O15160_2	O15160	2	`POLR1C	AASQAVEEMR	30	1	22	0	9	0	M	A	canonical	96.77	iMet removed	yes	yes	yes	yes	no	O	O
O15173_2	O15173	2	`PGRMC2	AAGDGDVKLGTLGSGS,AAGDGDVKLGTLGSGSE	10	0	0	8	0	2	M	A	canonical	100	iMet removed	no	no	no	no	no	O	O
O15212_2	O15212	2	`PFDN6	AELIQKKLQGEVEKYQQLQKDLSKSMSGR	72	12	29	0	55	0	M	A	canonical	85.71	iMet removed	yes	yes	yes	no	no	O	O
O15260_2	O15260	2	`SURF4	GQNDLMGTAEDFADQFLR	34	501	227	0	308	0	M	G	canonical	6.36	iMet removed	no	no	no	no	no	O	X
O15294_2	O15294	2	`OGT	ASSVGNVADSTEPTKR,ASSVGNVADSTEPTKRMLSFQGLAE	19	4	19	2	2	0	M	A	canonical	82.61	iMet removed	yes	yes	yes	no	yes	O	O
O15304_2	O15304	2	`SIVA1	PKRSCPFAD	0	1	0	1	0	0	M	P	canonical	0	iMet removed	no	no	no	no	no	O	X
O15305_2	O15305	2	`PMM2	AAPGPALCLFDVDGTLTAPR,AAPGPALCLFDVDGTLTAPRQKITKE	174	14	52	25	67	44	M	A	canonical	92.55	iMet removed	yes	yes	no	yes	no	O	O
O15315_2	O15315	2	`RAD51B	GSKKLKRVGLSQE	2	0	0	2	0	0	M	G	canonical	100	iMet removed	yes	no	no	no	no	O	X
O15347_2	O15347	2	`HMGB3	AKGDPKKPKGKMSAYAFFVQTCREE	0	9	0	6	0	3	M	A	canonical	0	iMet removed	no	yes	no	no	no	O	O
O15371_2	O15371	2	`EIF3D	AKFMTPVIQD,AKFMTPVIQDNPSGWGPC,AKFMTPVIQDNPSGWGPCAVPE,AKFMTPVIQDNPSGWGPCAVPEQFR	408	31	177	52	167	43	M	A	canonical	92.94	iMet removed	no	yes	no	yes	no	O	O
O15392_2	O15392	2	`BIRC5	GAPTLPPAWQPFLKD	1	0	0	1	0	0	M	G	canonical	100	iMet removed	no	no	no	no	no	O	X
O15400_2	O15400	2	`STX7	SYTPGVGGDPAQLAQR	31	5	21	0	15	0	M	S	canonical	86.11	iMet removed	yes	yes	yes	yes	yes	O	O
O15504_2	O15504	2	`NUPL2	AICQFFLQGR	0	8	1	0	7	0	M	A	canonical	0	iMet removed	no	yes	no	no	no	O	O
O15511_2	O15511	2	`ARPC5	SKNTVSSAR,SKNTVSSARFRKVDVDE	33	1	19	4	1	10	M	S	canonical	97.06	iMet removed	yes	yes	yes	yes	no	O	O
O43143_2	O43143	2	`DHX15	SKRHRLDLGE	1	0	0	1	0	0	M	S	canonical	100	iMet removed	no	no	no	no	no	O	X
O43175_2	O43175	2	`PHGDH	AFANLR,AFANLRKVL,AFANLRKVLISD,AFANLRKVLISDSLDPCCRKILQD,AFANLRKVLISDSLDPCCRKILQDGGLQVVE	234	0	1	91	40	102	M	A	canonical	100	iMet removed	no	yes	no	no	no	O	O
O43257_2	O43257	2	`ZNHIT1	VEKKTSVR	0	6	4	0	2	0	M	V	canonical	0	iMet removed	no	no	no	no	no	X	X
O43264_2	O43264	2	`ZW10	ASFVTEVLAH,ASFVTEVLAHSGR	15	0	4	0	11	0	M	A	canonical	100	iMet removed	yes	no	yes	yes	yes	O	O
O43324_2	O43324	2	`EEF1E1	AAAAELSLLEKSLGL,AAAAELSLLEKSLGLSKGN,AAAAELSLLEKSLGLSKGNKY,AAAAELSLLEKSLGLSKGNKYSAQG,AAAAELSLLEKSLGLSKGNKYSAQGE,AAAAELSLLEKSLGLSKGNKYSAQGER,AAAAELSLLEKSLGLSKGNKYSAQGERQ,AAAAELSLLEKSLGLSKGNKYSAQGERQI	130	9	59	0	80	0	M	A	canonical	93.53	iMet removed	yes	yes	yes	yes	no	O	O
O43390_2	O43390	2	`HNRNPR	ANQVNGNAVQLKE,ANQVNGNAVQLKEE	20	0	0	14	0	6	M	A	canonical	100	iMet removed	yes	no	yes	no	no	O	O
O43396_2	O43396	2	`TXNL1	VGVKPVGSDPDFQPE,VGVKPVGSDPDFQPELSGAGSR	1	38	15	1	23	0	M	V	canonical	2.56	iMet removed	yes	no	no	no	yes	X	O
O43426_2	O43426	2	`SYNJ1	AFSKGFR	14	0	9	0	5	0	M	A	canonical	100	iMet removed	yes	yes	no	no	no	O	X
O43447_2	O43447	2	`PPIH	AVANSSPVNPVVFFD,AVANSSPVNPVVFFDVSIGGQE,AVANSSPVNPVVFFDVSIGGQEVGR	98	3	20	29	32	20	M	A	canonical	97.03	iMet removed	no	yes	yes	yes	no	O	O
O43583_2	O43583	2	`DENR	AADISESSGADCKGDPR	51	10	35	0	26	0	M	A	canonical	83.61	iMet removed	yes	yes	yes	yes	yes	O	O
O43678_2	O43678	2	`NDUFA2	AAAAASRGVGAKLGLR,AAAAASRGVGAKLGLRE	118	3	0	59	0	62	M	A	canonical	97.52	iMet removed	yes	no	yes	no	no	O	O
O43681_2	O43681	2	`ASNA1	AAGVAGWGVE,AAGVAGWGVEAE,AAGVAGWGVEAEE,AAGVAGWGVEAEEFEDAPDVEPLEPTLSNIIEQR	41	1	0	19	5	18	M	A	canonical	97.62	iMet removed	yes	no	yes	yes	no	O	O
O43719_2	O43719	2	`HTATSF1	SGTNLDGNDEFDEQLR	4	3	6	0	1	0	M	S	canonical	57.14	iMet removed	yes	yes	yes	no	no	O	O
O43747_2	O43747	2	`AP1G1	PAPIRLR	0	1	0	1	0	0	M	P	canonical	0	iMet removed	no	no	no	no	no	O	X
O43752_2	O43752	2	`STX6	SMEDPFFVVKGEVQKAVNTAQGLFQR	23	1	16	0	8	0	M	S	canonical	95.83	iMet removed	no	no	no	no	no	O	O
O43776_2	O43776	2	`NARS	VLAELYVSDR	0	16	5	0	11	0	M	V	canonical	0	iMet removed	no	no	no	no	no	O	X
O43805_2	O43805	2	`SSNA1	TQQGAALQNYNNE,TQQGAALQNYNNELVKCIEELCQKR	5	1	0	4	2	0	M	T	canonical	83.33	iMet removed	yes	no	yes	no	no	O	O
O43809_2	O43809	2	`NUDT21	SVVPPNR,SVVPPNRSQTGWPRGVTQ,SVVPPNRSQTGWPRGVTQFGNKYIQQTKPLTLE	34	0	2	14	9	9	M	S	canonical	100	iMet removed	yes	no	no	yes	no	O	O
O43813_2	O43813	2	`LANCL1	AQRAFPNPYAD,AQRAFPNPYADYNKSLAE	23	0	0	17	0	6	M	A	canonical	100	iMet removed	no	no	yes	no	no	O	O
O43818_2	O43818	2	`RRP9	SATAAARKRGKPASGAGAGAGAGKR,SATAAARKRGKPASGAGAGAGAGKRRRKAD	4	0	0	4	0	0	M	S	canonical	100	iMet removed	no	no	no	no	no	O	O
O43896_2	O43896	2	`KIF1C	AGASVKVAVR	54	0	33	0	21	0	M	A	canonical	100	iMet removed	no	yes	no	no	no	O	O
O43913_2	O43913	2	`ORC5	PHLENVVLCR	0	10	2	0	8	0	M	P	canonical	0	iMet removed	no	no	no	no	no	O	X
O43920_2	O43920	2	`NDUFS5	PFLDIQKR	1	114	58	0	57	0	M	P	canonical	0.87	iMet removed	no	no	no	no	no	O	X
O60232_2	O60232	2	`SSSCA1	ALNGAEVDDFSWEPPTEAETKVLQAR	54	5	35	0	24	0	M	A	canonical	91.53	iMet removed	yes	yes	yes	no	no	O	O
O60262_2	O60262	2	`GNG7	SATNNIAQAR,SATNNIAQARKLVE	18	0	0	9	1	8	M	S	canonical	100	iMet removed	no	no	yes	no	no	O	O
O60287_2	O60287	2	`URB1	GVPKRKASGGQDGAASSAGAAKRARK,GVPKRKASGGQDGAASSAGAAKRARKE,GVPKRKASGGQDGAASSAGAAKRARKEE	0	58	0	35	0	23	M	G	canonical	0	iMet removed	no	no	no	no	no	X	O
O60333_2	O60333	2	`KIF1B	SGASVKVAVR	7	0	1	0	6	0	M	S	canonical	100	iMet removed	yes	yes	no	no	no	O	O
O60427_2	O60427	2	`FADS1	APDPVAAETAAQGPTPR	2	0	2	0	0	0	M	A	canonical	100	iMet removed	no	no	no	no	no	X	O
O60476_2	O60476	2	`MAN1A2	TTPALLPLSGR	10	0	4	0	6	0	M	T	canonical	100	iMet removed	yes	yes	yes	no	no	O	O
O60493_2	O60493	2	`SNX3	AETVADTR	4	0	4	0	0	0	M	A	canonical	100	iMet removed	no	yes	yes	yes	no	O	O
O60499_2	O60499	2	`STX10	SLEDPFFVVR,SLEDPFFVVRGE	43	1	12	15	16	1	M	S	canonical	97.73	iMet removed	yes	yes	yes	no	no	O	O
O60502_2	O60502	2	`MGEA5	VQKESQATLEER	0	1	1	0	0	0	M	V	canonical	0	iMet removed	no	no	no	no	no	O	X
O60504-2_2	O60504-2	2	`SORBS3	ADGGSPFLGR	1	0	1	0	0	0	M	A	isoform	100	iMet removed	yes	no	no	no	no	O	O
O60547_2	O60547	2	`GMDS	AHAPARCPSARGSGDGE	2	0	0	2	0	0	M	A	canonical	100	iMet removed	yes	no	yes	no	no	O	O
O60678_2	O60678	2	`PRMT3	CSLASGATGGR,CSLASGATGGRGAVE	76	0	42	8	26	0	M	C	canonical	100	iMet removed	yes	yes	yes	no	no	O	O
O60683_2	O60683	2	`PEX10	APAAASPPEVIR	0	6	5	0	1	0	M	A	canonical	0	iMet removed	no	no	no	no	no	O	O
O60684_2	O60684	2	`KPNA6	ETMASPGKDNYR	1	0	0	0	1	0	M	E	canonical	100	iMet removed	yes	no	no	no	yes	X	O
O60725_2	O60725	2	`ICMT	AGCAARAPPGS	0	1	0	1	0	0	M	A	canonical	0	iMet removed	no	no	no	no	no	O	O
O60739_2	O60739	2	`EIF1B	STIQNLQSFDPFADATKGDDLLPAGTE,STIQNLQSFDPFADATKGDDLLPAGTEDYIHIR	29	0	1	19	0	9	M	S	canonical	100	iMet removed	yes	no	yes	no	no	O	O
O60749-2_2	O60749-2	2	`SNX2	SAPVIFDR	0	4	4	0	0	0	M	S	isoform	0	iMet removed	no	no	no	no	no	O	O
O60814_2	O60814	2	`HIST1H2BK	PEPAKSAPAPKK,PEPAKSAPAPKKG,PEPAKSAPAPKKGS,PEPAKSAPAPKKGSK,PEPAKSAPAPKKGSKK,PEPAKSAPAPKKGSKKA,PEPAKSAPAPKKGSKKAVTK,PEPAKSAPAPKKGSKKAVTKAQ,PEPAKSAPAPKKGSKKAVTKAQK,PEPAKSAPAPKKGSKKAVTKAQKK,PEPAKSAPAPKKGSKKAVTKAQKKD,PEPAKSAPAPKKGSKKAVTKAQKKDGK,PEPAKSAPAPKKGSKKAVTKAQKKDGKK,PEPAKSAPAPKKGSKKAVTKAQKKDGKKR,PEPAKSAPAPKKGSKKAVTKAQKKDGKKRKR,PEPAKSAPAPKKGSKKAVTKAQKKDGKKRKRSR,PEPAKSAPAPKKGSKKAVTKAQKKDGKKRKRSRK…	499	2209	858	510	791	549	M	P	canonical	18.43	iMet removed	yes	no	no	no	no	O	X
O60828_2	O60828	2	`PQBP1	PLPVALQTR,PLPVALQTRLAKRGILKHLEPEPEEE	0	58	22	4	30	2	M	P	canonical	0	iMet removed	no	no	no	no	no	O	X
O60832_2	O60832	2	`DKC1	ADAEVIILPKKHKKKKER	13	0	2	0	11	0	M	A	canonical	100	iMet removed	yes	no	yes	no	no	O	O
O60869_2	O60869	2	`EDF1	AESDWDTVTVLR	20	0	10	0	10	0	M	A	canonical	100	iMet removed	yes	yes	yes	no	no	O	O
O60870_2	O60870	2	`KIN	GKSDFLTPKAIANR	1	22	5	0	18	0	M	G	canonical	4.35	iMet removed	no	no	no	no	no	O	X
O60884_2	O60884	2	`DNAJA2	ANVADTKLYD,ANVADTKLYDILGVPPGAS,ANVADTKLYDILGVPPGASENELKKAYR	32	1	4	1	28	0	M	A	canonical	96.97	iMet removed	no	yes	yes	yes	no	O	O
O60925_2	O60925	2	`PFDN1	AAPVDLELKKAFTELQAKVIDTQQKVKLADIQIEQLNR	17	11	4	0	24	0	M	A	canonical	60.71	iMet removed	yes	no	yes	no	no	O	O
O60942_2	O60942	2	`RNGTT	AHNKIPPR	7	0	1	0	6	0	M	A	canonical	100	iMet removed	no	no	no	no	no	O	O
O75083_2	O75083	2	`WDR1	PYEIKKVFASLPQVER	1	99	43	0	57	0	M	P	canonical	1	iMet removed	no	no	no	no	no	O	X
O75116_2	O75116	2	`ROCK2	SRPPPTGKMPGAPE,SRPPPTGKMPGAPETAPGDGAGASR	82	1	45	13	20	5	M	S	canonical	98.8	iMet removed	yes	no	no	no	yes	O	O
O75175_2	O75175	2	`CNOT3	ADKRKLQGE	4	0	0	4	0	0	M	A	canonical	100	iMet removed	no	no	no	no	no	O	X
O75190_2	O75190	2	`DNAJB6	VDYYEVLGVQR	0	2	0	0	2	0	M	V	canonical	0	iMet removed	no	no	yes	no	no	O	X
O75312_2	O75312	2	`ZPR1	AASGAVEPGPPGAAVAPSPAPAPPPAPD,AASGAVEPGPPGAAVAPSPAPAPPPAPDHLFR	14	0	0	11	2	1	M	A	canonical	100	iMet removed	no	no	yes	no	no	O	O
O75330_2	O75330	2	`HMMR	SFPKAPLKR	12	0	12	0	0	0	M	S	canonical	100	iMet removed	yes	yes	no	no	no	O	O
O75340_2	O75340	2	`PDCD6	AAYSYRPGPGAGPGPAAGAALPD	6	0	0	6	0	0	M	A	canonical	100	iMet removed	yes	yes	no	no	no	O	O
O75347_2	O75347	2	`TBCA	ADPRVRQIKIKTGVVKRLVKE	12	0	0	0	0	12	M	A	canonical	100	iMet removed	yes	no	no	no	no	O	O
O75348_2	O75348	2	`ATP6V1G1	ASQSQGIQQLLQAE,ASQSQGIQQLLQAEKR	83	0	26	12	37	8	M	A	canonical	100	iMet removed	yes	yes	yes	no	yes	O	O
O75352_2	O75352	2	`MPDU1	AAEADGPLKR	7	0	4	0	3	0	M	A	canonical	100	iMet removed	no	yes	yes	yes	yes	O	O
O75365_2	O75365	2	`PTP4A3	ARMNRPAPVE	1	0	0	0	0	1	M	A	canonical	100	iMet removed	no	no	no	no	no	O	X
O75367_2	O75367	2	`H2AFY	SSRGGKKKSTKTSR	9	0	9	0	0	0	M	S	canonical	100	iMet removed	no	no	no	no	no	O	O
O75369_2	O75369	2	`FLNB	PVTEKDLAEDAPWKKIQQNTF,PVTEKDLAEDAPWKKIQQNTFTR	0	99	56	0	43	0	M	P	canonical	0	iMet removed	no	no	no	no	no	X	O
O75381_2	O75381	2	`PEX14	ASSEQAEQPSQPSSTPGS,ASSEQAEQPSQPSSTPGSENVLPR	4	0	3	0	1	0	M	A	canonical	100	iMet removed	yes	yes	yes	no	no	O	O
O75390_2	O75390	2	`CS	ALLTAAARLLGTKNASCLVLAARHASASSTNLKDILADLIPKEQAR	0	1	0	0	1	0	M	A	canonical	0	iMet removed	no	no	no	no	no	O	O
O75391_2	O75391	2	`SPAG7	ADLLGSILSSM,ADLLGSILSSME,ADLLGSILSSMEKPPSLGDQE,ADLLGSILSSMEKPPSLGDQETR	119	5	42	27	45	10	M	A	canonical	95.97	iMet removed	yes	yes	yes	no	no	O	O
O75396_2	O75396	2	`SEC22B	VLLTMIAR,VLLTMIARVAD,VLLTMIARVADGLPLAASMQE,VLLTMIARVADGLPLAASMQEDE	0	300	32	134	42	92	M	V	canonical	0	iMet removed	no	yes	no	no	no	O	X
O75420_2	O75420	2	`GIGYF1	AAETLNFGPEWLR	3	0	3	0	0	0	M	A	canonical	100	iMet removed	no	no	no	no	no	O	O
O75427_2	O75427	2	`LRCH4	AAAVAAPLAAGGEE,AAAVAAPLAAGGEEAAATTSVPGSPGLPGR	9	0	2	3	1	3	M	A	canonical	100	iMet removed	yes	yes	no	no	no	O	O
O75436_2	O75436	2	`VPS26A	SFLGGFFGPICE	52	0	0	28	0	24	M	S	canonical	100	iMet removed	no	no	yes	yes	no	O	O
O75438_2	O75438	2	`NDUFB1	VNLLQIVR,VNLLQIVRD	0	55	17	4	32	2	M	V	canonical	0	iMet removed	no	no	no	no	no	O	X
O75506_2	O75506	2	`HSBP1	AETDPKTVQDLTSVVQTLLQQMQDKFQTMSDQIIGR	1	0	0	0	1	0	M	A	canonical	100	iMet removed	no	no	yes	no	no	O	O
O75526_2	O75526	2	`RBMXL2	VEADRPGKLFIGGLNLETDEKAL,VEADRPGKLFIGGLNLETDEKALEAEFGKYGR	11	0	2	0	9	0	M	V	canonical	100	iMet removed	no	no	yes	no	no	X	O
O75531_2	O75531	2	`BANF1	TTSQKHRDFVAEPMGEKPVGSLAGIGE	7	0	0	0	0	7	M	T	canonical	100	iMet removed	yes	no	no	no	no	O	O
O75533_2	O75533	2	`SF3B1	AKIAKTHE,AKIAKTHEDIE,AKIAKTHEDIEAQIR	41	0	11	22	7	1	M	A	canonical	100	iMet removed	yes	no	no	yes	no	O	X
O75607_2	O75607	2	`NPM3	AAGTAAALAF,AAGTAAALAFLSQ,AAGTAAALAFLSQE,AAGTAAALAFLSQESR	326	17	87	86	86	84	M	A	canonical	95.04	iMet removed	yes	yes	yes	no	no	O	O
O75643_2	O75643	2	`SNRNP200	ADVTARSLQYE	41	0	0	35	0	6	M	A	canonical	100	iMet removed	no	no	yes	no	no	O	O
O75694_2	O75694	2	`NUP155	PSSLLGAAMPASTSAAALQE,PSSLLGAAMPASTSAAALQEALENAGR	1	140	54	31	41	15	M	P	canonical	0.71	iMet removed	no	no	no	no	no	O	X
O75746_2	O75746	2	`SLC25A12	AVKVQTTKR,AVKVQTTKRGD,AVKVQTTKRGDPHE	30	0	14	5	8	3	M	A	canonical	100	iMet removed	yes	yes	no	yes	no	O	O
O75821_2	O75821	2	`EIF3G	PTGDFDSKPSWADQVEE,PTGDFDSKPSWADQVEEE	0	9	0	7	0	2	M	P	canonical	0	iMet removed	no	no	no	no	no	O	X
O75822_2	O75822	2	`EIF3J	AAAAAAAGDSDSWDADAFSVEDPVR	13	2	5	0	10	0	M	A	canonical	86.67	iMet removed	yes	yes	yes	no	yes	O	O
O75843_2	O75843	2	`AP1G2	VVPSLKLQDLIEEIR	0	12	6	0	6	0	M	V	canonical	0	iMet removed	no	yes	yes	no	no	X	O
O75874_2	O75874	2	`IDH1	SKKISGGSVVE,SKKISGGSVVEMQGDEMTR	32	1	10	2	20	1	M	S	canonical	96.97	iMet removed	no	yes	yes	yes	yes	O	O
O75886_2	O75886	2	`STAM2	PLFTANPFEQDVE	0	8	0	8	0	0	M	P	canonical	0	iMet removed	no	no	no	no	no	O	X
O75925_2	O75925	2	`PIAS1	ADSAELKQMVMSLR	2	0	2	0	0	0	M	A	canonical	100	iMet removed	yes	yes	no	no	no	O	O
O75934_2	O75934	2	`BCAS2	AGTGLVAGEVVVDALPYFDQGYEAPGVR	6	0	3	0	3	0	M	A	canonical	100	iMet removed	yes	yes	yes	yes	no	O	O
O75935_2	O75935	2	`DCTN3	AGLTDLQR,AGLTDLQRLQARVEE	53	0	25	1	23	4	M	A	canonical	100	iMet removed	yes	yes	no	yes	yes	O	O
O75947_2	O75947	2	`ATP5H	AGRKLALKTID,AGRKLALKTIDWVAFAE	206	2	0	96	0	112	M	A	canonical	99.04	iMet removed	no	no	no	no	no	O	O
O75964_2	O75964	2	`ATP5L	AQFVRNLV,AQFVRNLVE	144	12	0	87	0	69	M	A	canonical	92.31	iMet removed	no	no	yes	no	no	O	O
O76003_2	O76003	2	`GLRX3	AAGAAEAAVAAVE,AAGAAEAAVAAVEEVGSAGQFEELLRL	15	0	8	0	7	0	M	A	canonical	100	iMet removed	yes	yes	no	yes	yes	O	O
O76021_2	O76021	2	`RSL1D1	EDSASASLSSAAATGTSTSTPAAPTAR	3	11	10	0	4	0	M	E	canonical	21.43	iMet removed	no	no	no	no	no	X	O
O76094_2	O76094	2	`SRP72	ASGGSGGVSVPALWSE,ASGGSGGVSVPALWSEVNR	33	3	4	6	26	0	M	A	canonical	91.67	iMet removed	yes	yes	no	yes	no	O	O
O94760_2	O94760	2	`DDAH1	AGLGHPAAFGR	64	0	26	0	38	0	M	A	canonical	100	iMet removed	yes	no	yes	yes	no	O	O
O94776_2	O94776	2	`MTA2	AANMYR,AANMYRVGD,AANMYRVGDYVYFE	31	0	8	13	7	3	M	A	canonical	100	iMet removed	yes	yes	no	no	no	O	O
O94811_2	O94811	2	`TPPP	ADKAKPAKAANR	2	0	1	0	1	0	M	A	canonical	100	iMet removed	yes	no	no	no	no	O	O
O94817_2	O94817	2	`ATG12	AEEPQSVLQLPTSIAAGGE	5	0	0	3	0	2	M	A	canonical	100	iMet removed	no	no	no	no	no	O	O
O94822_2	O94822	2	`LTN1	GGKNKQRTKGN,GGKNKQRTKGNLRPSNSGRAAE	1	25	0	19	0	7	M	G	canonical	3.85	iMet removed	no	yes	no	no	no	O	X
O94826_2	O94826	2	`TOMM70A	AASKPVEAAVVAAAVPSSGSGVGGGGTAGPGTGGLPR	99	11	49	0	61	0	M	A	canonical	90	iMet removed	yes	yes	yes	yes	no	O	O
O94874_2	O94874	2	`UFL1	ADAWEEIR,ADAWEEIRR	15	0	8	0	7	0	M	A	canonical	100	iMet removed	no	no	no	yes	no	O	O
O94913_2	O94913	2	`PCF11	SEQTPAEAGAAGAR	2	0	2	0	0	0	M	S	canonical	100	iMet removed	yes	yes	yes	no	no	O	O
O94941_2	O94941	2	`UBOX5	VINLCLPQFRPR	0	1	0	0	1	0	M	V	canonical	0	iMet removed	no	no	no	no	no	X	O
O94966_2	O94966	2	`USP19	SGGASATGPRRGPPGLE	3	0	0	2	0	1	M	S	canonical	100	iMet removed	yes	yes	yes	no	no	O	O
O94973_2	O94973	2	`AP2A2	PAVSKGDGMR,PAVSKGDGMRGLAVFISD,PAVSKGDGMRGLAVFISDIRNCKSKE	0	70	30	22	5	13	M	P	canonical	0	iMet removed	no	no	no	no	no	O	X
O95059_2	O95059	2	`RPP14	PAPAATYER	0	1	1	0	0	0	M	P	canonical	0	iMet removed	no	no	no	no	no	O	X
O95139_2	O95139	2	`NDUFB6	TGYTPDEKLR	52	9	36	0	25	0	M	T	canonical	85.25	iMet removed	yes	no	yes	yes	no	O	O
O95159_2	O95159	2	`ZFPL1	GLCKCPKR	0	49	22	0	27	0	M	G	canonical	0	iMet removed	no	no	no	no	no	O	X
O95167_2	O95167	2	`NDUFA3	AARVGAFLKNAWDK	1	0	0	0	0	1	M	A	canonical	100	iMet removed	yes	no	yes	no	no	O	O
O95168_2	O95168	2	`NDUFB4	SFPKYKPSSLR,SFPKYKPSSLRTLPE	58	4	10	22	18	12	M	S	canonical	93.55	iMet removed	yes	yes	no	yes	no	O	X
O95218_2	O95218	2	`ZRANB2	STKNFR,STKNFRVSD	19	0	3	9	1	6	M	S	canonical	100	iMet removed	no	no	no	no	no	O	O
O95249_2	O95249	2	`GOSR1	AAGTSSYWEDLR	17	0	15	0	2	0	M	A	canonical	100	iMet removed	yes	no	yes	no	no	O	O
O95273_2	O95273	2	`CCNDBP1	ASATAPAAAVPTLASPLEQLR	6	0	4	0	2	0	M	A	canonical	100	iMet removed	yes	yes	no	no	yes	O	O
O95292_2	O95292	2	`VAPB	AKVEQVLSLEPQH,AKVEQVLSLEPQHELKFR	113	5	51	0	67	0	M	A	canonical	95.76	iMet removed	yes	yes	yes	yes	no	O	O
O95295_2	O95295	2	`SNAPIN	AGAGSAAVSGAGTPVAGPTGR,AGAGSAAVSGAGTPVAGPTGRD,AGAGSAAVSGAGTPVAGPTGRDLFAE	135	38	82	38	32	21	M	A	canonical	78.03	iMet removed	yes	yes	yes	no	no	O	O
O95336_2	O95336	2	`PGLS	AAPAPGLISVFSSSQE,AAPAPGLISVFSSSQELGAALAQLVAQR	77	0	31	1	39	6	M	A	canonical	100	iMet removed	yes	no	yes	yes	yes	O	O
O95340_2	O95340	2	`PAPSS2	SGIKKQKTE	1	0	0	1	0	0	M	S	canonical	100	iMet removed	no	no	no	no	no	O	O
O95352_2	O95352	2	`ATG7	AAATGDPGLSKLQFAPFSSALD	7	0	0	6	0	1	M	A	canonical	100	iMet removed	yes	no	yes	yes	no	O	O
O95400_2	O95400	2	`CD2BP2	PKRKVTFQGVGDEEDE,PKRKVTFQGVGDEEDEDE	0	9	0	9	0	0	M	P	canonical	0	iMet removed	no	no	no	no	no	O	X
O95433_2	O95433	2	`AHSA1	AKWGEGDPR,AKWGEGDPRWIVEE	30	0	9	5	7	9	M	A	canonical	100	iMet removed	yes	yes	no	yes	no	X	X
O95456_2	O95456	2	`PSMG1	AATFFGEVVKAPCR	43	1	17	0	27	0	M	A	canonical	97.73	iMet removed	no	yes	yes	yes	yes	O	O
O95478_2	O95478	2	`NSA2	PQNEYIELHR	0	5	2	0	3	0	M	P	canonical	0	iMet removed	no	no	no	no	no	O	X
O95487_2	O95487	2	`SEC24B	SAPAGSSHPAASAR	1	0	0	0	1	0	M	S	canonical	100	iMet removed	yes	no	yes	yes	yes	O	O
O95671_2	O95671	2	`ASMTL	VLCPVIGKLLH	0	5	0	0	5	0	M	V	canonical	0	iMet removed	no	no	no	no	no	O	X
O95684_2	O95684	2	`FGFR1OP	AATAAAVVAEEDTELR,AATAAAVVAEEDTELRDLLVQTLENSGVLNR	28	0	16	0	12	0	M	A	canonical	100	iMet removed	yes	yes	yes	no	no	O	O
O95747_2	O95747	2	`OXSR1	SEDSSALPWSINR	2	0	2	0	0	0	M	S	canonical	100	iMet removed	no	no	no	yes	yes	O	O
O95777_2	O95777	2	`LSM8	TSALENYINR	85	0	38	0	47	0	M	T	canonical	100	iMet removed	yes	yes	yes	yes	yes	O	O
O95807_2	O95807	2	`TMEM50A	SGFLEGLR	21	0	4	0	17	0	M	S	canonical	100	iMet removed	yes	yes	yes	no	yes	O	O
O95816_2	O95816	2	`BAG2	AQAKINAKANE,AQAKINAKANEGR	104	13	55	11	47	4	M	A	canonical	88.89	iMet removed	yes	yes	yes	yes	yes	O	O
O95819_2	O95819	2	`MAP4K4	ANDSPAKSLVDIDLSSLR	1	0	1	0	0	0	M	A	canonical	100	iMet removed	yes	yes	no	yes	no	O	O
O95861_2	O95861	2	`BPNT1	ASSNTVLMR	76	0	52	0	24	0	M	A	canonical	100	iMet removed	yes	yes	yes	yes	no	O	O
O95870_2	O95870	2	`ABHD16A	AKLLSCVLGPR	21	0	6	0	15	0	M	A	canonical	100	iMet removed	yes	no	no	no	no	O	X
O95926_2	O95926	2	`SYF2	AAIAASEVLVDSAEEGSLAAAAELAAQKR	2	0	0	0	2	0	M	A	canonical	100	iMet removed	yes	yes	yes	no	no	O	O
O95989_2	O95989	2	`NUDT3	MKLKSNQTR	0	10	6	0	4	0	M	M	canonical	0	iMet removed	no	yes	yes	no	no	X	O
O96000_2	O96000	2	`NDUFB10	PDSWDKDVYPEPPR,PDSWDKDVYPEPPRR	1	24	15	0	10	0	M	P	canonical	4	iMet removed	no	no	no	no	no	O	X
P00338_2	P00338	2	`LDHA	ATLKDQLIYNLLK,ATLKDQLIYNLLKE,ATLKDQLIYNLLKEE,ATLKDQLIYNLLKEEQTPQ,ATLKDQLIYNLLKEEQTPQNKITVVGVGAVGM	415	0	34	143	63	175	M	A	canonical	100	iMet removed	no	no	yes	yes	yes	O	O
P00390-2_2	P00390-2	2	`GSR	ACRQEPQPQGPPPAAGAVASYD	31	0	0	28	0	3	M	A	isoform	100	iMet removed	no	no	no	no	no	O	O
P00441_2	P00441	2	`SOD1	ATKAVCVLKGD,ATKAVCVLKGDGPVQG,ATKAVCVLKGDGPVQGIINF,ATKAVCVLKGDGPVQGIINFE,ATKAVCVLKGDGPVQGIINFEQK,ATKAVCVLKGDGPVQGIINFEQKE	460	2	16	224	29	193	M	A	canonical	99.57	iMet removed	no	no	no	yes	yes	O	O
P00492_2	P00492	2	`HPRT1	ATRSPGVVISDD,ATRSPGVVISDDEPGYD,ATRSPGVVISDDEPGYDLD	69	0	0	49	0	20	M	A	canonical	100	iMet removed	yes	no	no	no	yes	O	O
P00558_2	P00558	2	`PGK1	SLSNKLTLDKLDVKGKR	918	83	728	0	267	6	M	S	canonical	91.71	iMet removed	yes	yes	yes	yes	yes	O	O
P01106_2	P01106	2	`MYC	PLNVSFTNR	0	1	1	0	0	0	M	P	canonical	0	iMet removed	no	no	no	no	no	O	X
P02792_2	P02792	2	`FTL	SSQIRQNYSTDVE	3	0	0	3	0	0	M	S	canonical	100	iMet removed	yes	no	no	no	no	O	O
P02794_2	P02794	2	`FTH1	TTASTSQVR,TTASTSQVRQNYHQDSE	10	0	8	0	0	2	M	T	canonical	100	iMet removed	yes	yes	yes	yes	yes	X	O
P04040_2	P04040	2	`CAT	ADSRDPASDQMQHWKE,ADSRDPASDQMQHWKEQR	8	0	0	6	2	0	M	A	canonical	100	iMet removed	yes	no	no	no	yes	O	O
P04075_2	P04075	2	`ALDOA	PYQYPALTPE,PYQYPALTPEQKK,PYQYPALTPEQKKE,PYQYPALTPEQKKELSDIAHR,PYQYPALTPEQKKELSDIAHRI	5	187	24	66	65	37	M	P	canonical	2.6	iMet removed	no	no	no	no	no	O	X
P04183_2	P04183	2	`TK1	SCINLPTVLPGSPSKTR	27	4	19	0	12	0	M	S	canonical	87.1	iMet removed	yes	yes	no	no	no	O	O
P04406_2	P04406	2	`GAPDH	GKVKVGVNGF,GKVKVGVNGFGR	146	2081	1362	2	848	15	M	G	canonical	6.56	iMet removed	no	no	yes	yes	no	O	X
P04818_2	P04818	2	`TYMS	PVAGSELPR,PVAGSELPRRPLPPAAQE	0	28	23	3	2	0	M	P	canonical	0	iMet removed	no	no	no	no	no	O	X
P04908_2	P04908	2	`HIST1H2AB	SGRGKQGGKAR,SGRGKQGGKARAK,SGRGKQGGKARAKA,SGRGKQGGKARAKAK,SGRGKQGGKARAKAKT,SGRGKQGGKARAKAKTR,SGRGKQGGKARAKAKTRS,SGRGKQGGKARAKAKTRSS,SGRGKQGGKARAKAKTRSSR	171	15	28	100	1	57	M	S	canonical	91.94	iMet removed	yes	no	no	no	no	O	O
P05023_2	P05023	2	`ATP1A1	GKGVGRDKYEPAAVSE	0	2	0	2	0	0	M	G	canonical	0	iMet removed	no	no	no	no	no	O	X
P05114_2	P05114	2	`HMGN1	PKRKVSSAE,PKRKVSSAEGAAKEEPKRRSARLSAKPPAKVE	0	9	0	5	0	4	M	P	canonical	0	iMet removed	no	no	no	no	no	O	X
P05141_2	P05141	2	`SLC25A5	TDAAVSFAKD,TDAAVSFAKDFLAGGVAAAISKTAVAPIE,TDAAVSFAKDFLAGGVAAAISKTAVAPIER	2302	250	769	23	1678	82	M	T	canonical	90.2	iMet removed	no	no	yes	yes	no	O	O
P05198_2	P05198	2	`EIF2S1	PGLSCR	0	6	3	0	3	0	M	P	canonical	0	iMet removed	no	no	no	no	no	O	X
P05204_2	P05204	2	`HMGN2	PKRKAEGDAKGD	0	1	0	1	0	0	M	P	canonical	0	iMet removed	no	no	no	no	no	O	X
P06396-2_2	P06396-2	2	`GSN	VVEHPEFLKAGKEPGLQIWR	0	17	7	0	10	0	M	V	isoform	0	iMet removed	no	no	no	no	no	X	O
P06454_2	P06454	2	`PTMA	SDAAVDTSSEITTKDLK,SDAAVDTSSEITTKDLKEKK,SDAAVDTSSEITTKDLKEKKEVVEEAENGR	166	24	45	0	145	0	M	S	canonical	87.37	iMet removed	yes	yes	yes	no	no	O	O
P06733_2	P06733	2	`ENO1	SILKIHAR,SILKIHARE	800	2	33	540	101	128	M	S	canonical	99.75	iMet removed	no	no	yes	yes	yes	O	O
P06737_2	P06737	2	`PYGL	AKPLTDQE,AKPLTDQEKR	58	0	41	3	13	1	M	A	canonical	100	iMet removed	no	yes	yes	yes	no	O	O
P06744_2	P06744	2	`GPI	AALTRDPQFQ,AALTRDPQFQKLQQWYR,AALTRDPQFQKLQQWYRE	194	4	1	89	0	108	M	A	canonical	97.98	iMet removed	yes	no	yes	no	no	O	O
P06753_2	P06753	2	`TPM3	MEAIKKKMQMLKLDKENALDR	0	1	0	0	1	0	M	M	canonical	0	iMet removed	yes	no	no	no	no	X	X
P06753-2_2	P06753-2	2	`TPM3	AGITTIEAVKR	81	1	24	0	57	1	M	A	isoform	98.78	iMet removed	no	no	no	yes	yes	O	O
P07108_2	P07108	2	`DBI	SQAEFEKAAEEVR	54	0	35	0	19	0	M	S	canonical	100	iMet removed	yes	yes	yes	no	yes	O	O
P07195_2	P07195	2	`LDHB	ATLKEKLIAPVAE,ATLKEKLIAPVAEE,ATLKEKLIAPVAEEE,ATLKEKLIAPVAEEEATVPN,ATLKEKLIAPVAEEEATVPNNK,ATLKEKLIAPVAEEEATVPNNKITVVGVGQVGM,ATLKEKLIAPVAEEEATVPNNKITVVGVGQVGMAC	43	0	17	2	24	0	M	A	canonical	100	iMet removed	yes	no	no	yes	yes	O	O
P07305_2	P07305	2	`H1F0	TENSTSAPAAKPKR	53	49	95	0	7	0	M	T	canonical	51.96	iMet removed	yes	yes	yes	yes	no	X	O
P07320_2	P07320	2	`CRYGD	GKITLYEDR	0	9	6	0	3	0	M	G	canonical	0	iMet removed	no	no	no	no	no	O	X
P07686_2	P07686	2	`HEXB	ELCGLGLPRPPMLLALLLATLLAAMLALLTQV	1	0	0	0	1	0	M	E	canonical	100	iMet removed	no	no	no	no	no	X	O
P07737_2	P07737	2	`PFN1	AGWNAYIDNLMAD,AGWNAYIDNLMADGTCQD	290	0	0	123	0	167	M	A	canonical	100	iMet removed	yes	no	yes	yes	no	O	O
P07741_2	P07741	2	`APRT	ADSELQLVEQR	96	1	61	0	36	0	M	A	canonical	98.97	iMet removed	yes	yes	yes	yes	yes	O	O
P07910_2	P07910	2	`HNRNPC	ASNVTNKTD,ASNVTNKTDPR,ASNVTNKTDPRSMN,ASNVTNKTDPRSMNSR,ASNVTNKTDPRSMNSRVFIGNLNTLVVKKSDVE	157	13	104	2	61	3	M	A	canonical	92.35	iMet removed	no	yes	yes	yes	no	O	O
P07919_2	P07919	2	`UQCRH	GLEDEQKMLTESGDPEEEEEEEEELVDPLTTVR	0	1	0	0	1	0	M	G	canonical	0	iMet removed	no	no	no	no	no	X	O
P07954-2_2	P07954-2	2	`FH	ASQNSFR,ASQNSFRIE	2	22	5	16	1	2	M	A	isoform	8.33	iMet removed	no	no	no	no	no	O	O
P08107_2	P08107	2	`HSPA1A	AKAAAIGID,AKAAAIGIDLGTTY	4	0	0	2	1	1	M	A	canonical	100	iMet removed	yes	no	yes	yes	no	O	O
P08133_2	P08133	2	`ANXA6	AKPAQGAKYR	29	4	23	0	10	0	M	A	canonical	87.88	iMet removed	yes	yes	yes	yes	yes	O	O
P08238_2	P08238	2	`HSP90AB1	PEEVHHGEEEVETFAFQA	0	3	0	0	3	0	M	P	canonical	0	iMet removed	no	no	no	no	no	O	X
P08397_2	P08397	2	`HMBS	SGNGNAAATAEENSPKMR	21	3	24	0	0	0	M	S	canonical	87.5	iMet removed	yes	yes	yes	no	yes	O	O
P08621_2	P08621	2	`SNRNP70	TQFLPPNLLAL,TQFLPPNLLALFAPR,TQFLPPNLLALFAPRDPIPYLPPLE	115	12	60	0	58	9	M	T	canonical	90.55	iMet removed	yes	no	yes	yes	no	O	O
P08708_2	P08708	2	`RPS17	GRVRTKTVKKAAR,GRVRTKTVKKAARVIIE	0	356	0	8	0	348	M	G	canonical	0	iMet removed	no	no	no	no	no	O	X
P08758_2	P08758	2	`ANXA5	AQVLRGTVTD,AQVLRGTVTDFPGFD,AQVLRGTVTDFPGFDE,AQVLRGTVTDFPGFDERADA,AQVLRGTVTDFPGFDERADAE,AQVLRGTVTDFPGFDERADAETLRKAMKGLGT	402	0	0	222	0	180	M	A	canonical	100	iMet removed	no	no	yes	no	no	O	O
P08865_2	P08865	2	`RPSA	SGALDVLQMK,SGALDVLQMKE,SGALDVLQMKEE,SGALDVLQMKEED,SGALDVLQMKEEDVLK,SGALDVLQMKEEDVLKFLAAGTH,SGALDVLQMKEEDVLKFLAAGTHLGGTNLDFQM	410	0	50	174	33	153	M	S	canonical	100	iMet removed	yes	no	yes	yes	no	O	O
P09104_2	P09104	2	`ENO2	SIEKIWAR	42	0	22	0	20	0	M	S	canonical	100	iMet removed	yes	no	no	yes	yes	O	O
P09132_2	P09132	2	`SRP19	ACAAARSPADQD	14	0	0	8	0	6	M	A	canonical	100	iMet removed	no	no	yes	no	no	O	O
P09211_2	P09211	2	`GSTP1	PPYTVVYFPVR	0	141	43	0	98	0	M	P	canonical	0	iMet removed	no	no	no	no	no	O	X
P09382_2	P09382	2	`LGALS1	ACGLVASNLNLKPGE,ACGLVASNLNLKPGECLR	60	9	33	15	15	6	M	A	canonical	86.96	iMet removed	yes	yes	yes	yes	no	O	O
P09417_2	P09417	2	`QDPR	AAAAAAGEAR	4	0	1	0	3	0	M	A	canonical	100	iMet removed	yes	yes	yes	yes	yes	O	O
P09429_2	P09429	2	`HMGB1	GKGDPKKPR,GKGDPKKPRGKMS,GKGDPKKPRGKMSS,GKGDPKKPRGKMSSYAFFVQTCRE,GKGDPKKPRGKMSSYAFFVQTCREE	10	110	49	39	12	20	M	G	canonical	8.33	iMet removed	no	no	yes	no	no	O	X
P09455_2	P09455	2	`RBP1	PVDFTGYWKMLVNE	0	8	0	8	0	0	M	P	canonical	0	iMet removed	no	no	no	no	no	O	X
P09525_2	P09525	2	`ANXA4	ATKGGTVKAASGFNAMEDAQTLR	2	0	2	0	0	0	M	A	canonical	100	iMet removed	yes	yes	no	yes	no	O	X
P09651_2	P09651	2	`HNRNPA1	SKSESPKEPE,SKSESPKEPEQLR	135	29	116	3	45	0	M	S	canonical	82.32	iMet removed	yes	yes	yes	yes	yes	O	O
P09661_2	P09661	2	`SNRPA1	VKLTAELIEQAAQYTN,VKLTAELIEQAAQYTNAVR,VKLTAELIEQAAQYTNAVRDRELDLRGYKIPVIENLGAT	3	303	103	0	203	0	M	V	canonical	0.98	iMet removed	no	no	no	no	no	O	X
P09669_2	P09669	2	`COX6C	APEVLPKPR	4	121	56	0	69	0	M	A	canonical	3.2	iMet removed	no	no	no	no	no	X	O
P09874_2	P09874	2	`PARP1	AESSDKLYR	128	1	79	0	50	0	M	A	canonical	99.22	iMet removed	no	yes	yes	yes	no	O	O
P09960_2	P09960	2	`LTA4H	PEIVDTCSLASPASVCR	0	72	28	0	44	0	M	P	canonical	0	iMet removed	no	no	no	no	no	O	X
P0C0S5_2	P0C0S5	2	`H2AFZ	AGGKAGKDSGKAKTKAVSR,AGGKAGKDSGKAKTKAVSRSQR,AGGKAGKDSGKAKTKAVSRSQRAGLQFPVGR	221	812	722	0	298	13	M	A	canonical	21.39	iMet removed	yes	yes	no	no	no	O	O
P0C2W1_2	P0C2W1	2	`FBXO45	AAPAPGAGAASGGAGCSGGGAGAGAGSGSGAAGAGGR	13	3	8	0	8	0	M	A	canonical	81.25	iMet removed	yes	yes	yes	no	no	O	O
P0C5W0_2	P0C5W0	2	`PNMA6B	AVTMLQDWCR	5	0	2	0	3	0	M	A	canonical	100	iMet removed	no	no	no	no	no	O	O
P0C869-6_2	P0C869-6	2	`PLA2G4B	AEAALEAVR	3	0	0	0	3	0	M	A	isoform	100	iMet removed	no	no	no	no	no	O	O
P0CG13_2	P0CG13	2	`CHTF8	VQIVISSAR,VQIVISSARAGGLAE	0	9	0	2	7	0	M	V	canonical	0	iMet removed	no	no	no	no	no	O	X
P0CG34_2	P0CG34	2	`TMSB15A	SDKPDLSEVEKFDR	1	0	1	0	0	0	M	S	canonical	100	iMet removed	no	no	no	no	no	O	O
P0CW27_2	P0CW27	2	`CCDC166	APKKKR	8	0	0	0	8	0	M	A	canonical	100	iMet removed	no	no	no	no	no	O	X
P0DJ07_2	P0DJ07	2	`PET100	GVKLEIFR	0	17	2	0	15	0	M	G	canonical	0	iMet removed	no	no	no	no	no	O	X
P10412_2	P10412	2	`HIST1H1E	SETAPAAPAAPAPA,SETAPAAPAAPAPAEKTPVKKKAR,SETAPAAPAAPAPAEKTPVKKKARKSAGAAKRKASGPPVSE	490	143	402	1	225	5	M	S	canonical	77.41	iMet removed	no	yes	yes	yes	no	O	O
P10589_2	P10589	2	`NR2F1	AMVVSSWR,AMVVSSWRDPQDDVAGGNPGGPNPAAQAARGGGGGAGE	6	0	0	1	5	0	M	A	canonical	100	iMet removed	no	no	no	no	no	O	O
P10599_2	P10599	2	`TXN	VKQIESKTAFQ,VKQIESKTAFQE	0	17	12	2	1	2	M	V	canonical	0	iMet removed	no	no	no	no	no	O	X
P10620_2	P10620	2	`MGST1	VDLTQVMDDE	0	1	0	1	0	0	M	V	canonical	0	iMet removed	no	no	no	no	no	O	O
P10768_2	P10768	2	`ESD	ALKQISSNKCFGGLQKVFE	18	0	0	1	0	17	M	A	canonical	100	iMet removed	yes	no	no	yes	yes	O	O
P11142_2	P11142	2	`HSPA8	SKGPAVGID,SKGPAVGIDLGTTYSCVGVFQHGKVE	21	0	0	6	0	15	M	S	canonical	100	iMet removed	yes	no	yes	yes	no	O	O
P11177_2	P11177	2	`PDHB	AAVSGLVRRPLRE	1	0	0	1	0	0	M	A	canonical	100	iMet removed	no	no	no	no	no	O	O
P11216_2	P11216	2	`PYGB	AKPLTDSEKR	31	0	27	0	4	0	M	A	canonical	100	iMet removed	no	yes	yes	yes	no	O	O
P11274_2	P11274	2	`BCR	VDPVGFAEAWKAQFPDSEPPR	1	0	0	0	1	0	M	V	canonical	100	iMet removed	no	no	no	no	no	X	O
P11413_2	P11413	2	`G6PD	AEQVALSR	31	0	19	0	12	0	M	A	canonical	100	iMet removed	yes	yes	yes	yes	no	O	O
P11586_2	P11586	2	`MTHFD1	APAEILNGK,APAEILNGKE,APAEILNGKEISAQIR	1	205	105	12	74	15	M	A	canonical	0.49	iMet removed	no	no	no	no	no	O	X
P11802_2	P11802	2	`CDK4	ATSRYEPVAE	5	0	0	5	0	0	M	A	canonical	100	iMet removed	yes	no	yes	no	no	O	O
P12236_2	P12236	2	`SLC25A6	TEQAISFAKDFLAGGIAAAISKTAVAPIER	130	26	13	0	143	0	M	T	canonical	83.33	iMet removed	no	no	yes	yes	no	X	O
P12268_2	P12268	2	`IMPDH2	ADYLISGGTSYVPDDGLTAQQLFNCGDGLTYND	5	0	0	5	0	0	M	A	canonical	100	iMet removed	no	no	yes	no	no	O	X
P12270_2	P12270	2	`TPR	AAVLQQVLE,AAVLQQVLER	91	0	38	6	29	18	M	A	canonical	100	iMet removed	yes	yes	yes	yes	no	O	O
P12277_2	P12277	2	`CKB	PFSNSHNALKLR,PFSNSHNALKLRFPA,PFSNSHNALKLRFPAED,PFSNSHNALKLRFPAEDE,PFSNSHNALKLRFPAEDEFPD	0	86	19	2	31	34	M	P	canonical	0	iMet removed	no	no	no	no	no	O	X
P12955_2	P12955	2	`PEPD	AAATGPSFWLGNE,AAATGPSFWLGNETLKVPLAL,AAATGPSFWLGNETLKVPLALFALNR	55	10	15	15	33	2	M	A	canonical	84.62	iMet removed	yes	no	yes	yes	no	O	O
P13010_2	P13010	2	`XRCC5	VRSGNKAAVVLCMD	0	10	0	1	0	9	M	V	canonical	0	iMet removed	no	no	no	no	no	O	X
P13489_2	P13489	2	`RNH1	SLDIQSLDIQCEELSDAR	2	0	2	0	0	0	M	S	canonical	100	iMet removed	no	yes	yes	yes	yes	O	X
P13639_2	P13639	2	`EEF2	VNFTVDQIR,VNFTVDQIRAIMD,VNFTVDQIRAIMDKKANIR	25	391	140	24	175	77	M	V	canonical	6.01	iMet removed	no	yes	no	no	no	O	O
P13861_2	P13861	2	`PRKAR2A	SHIQIPPGLTE	9	0	0	7	0	2	M	S	canonical	100	iMet removed	yes	no	yes	yes	no	O	O
P13929_2	P13929	2	`ENO3	AMQKIFAR	1	0	0	0	1	0	M	A	canonical	100	iMet removed	yes	yes	yes	no	no	O	O
P14174_2	P14174	2	`MIF	PMFIVNTNVP,PMFIVNTNVPR,PMFIVNTNVPRASVPD,PMFIVNTNVPRASVPDG,PMFIVNTNVPRASVPDGFLS,PMFIVNTNVPRASVPDGFLSE,PMFIVNTNVPRASVPDGFLSELTQQLAQATGKP,PMFIVNTNVPRASVPDGFLSELTQQLAQATGKPP	267	3124	538	1247	593	1013	M	P	canonical	7.87	iMet removed	no	no	yes	no	no	O	X
P14618_2	P14618	2	`PKM	SKPHSEAGTAF,SKPHSEAGTAFIQTQ	4	1	4	0	1	0	M	S	canonical	80	iMet removed	yes	no	yes	yes	no	O	O
P14635_2	P14635	2	`CCNB1	ALRVTRNSKINAE	3	0	0	3	0	0	M	A	canonical	100	iMet removed	no	no	no	no	no	O	O
P14678_2	P14678	2	`SNRPB	TVGKSSKMLQH,TVGKSSKMLQHIDYR	2	88	18	0	72	0	M	T	canonical	2.22	iMet removed	no	yes	no	no	no	X	O
P14854_2	P14854	2	`COX6B1	AEDMETKIKNYKTAPFDSR	223	14	130	0	107	0	M	A	canonical	94.09	iMet removed	yes	yes	no	no	no	O	O
P14859-5_2	P14859-5	2	`POU2F1	ADGGAASQDESSAAAAAAADSR	5	3	8	0	0	0	M	A	isoform	62.5	iMet removed	no	no	no	no	no	O	O
P14866_2	P14866	2	`HNRNPL	SRRLLPRAE	8	0	0	4	0	4	M	S	canonical	100	iMet removed	no	no	no	no	no	O	X
P14866-2_2	P14866-2	2	`HNRNPL	PKKRQALVE	0	3	0	3	0	0	M	P	isoform	0	iMet removed	no	no	no	no	no	O	O
P14868_2	P14868	2	`DARS	PSASASRKSQEKPRE	0	57	0	33	0	24	M	P	canonical	0	iMet removed	no	no	no	no	no	O	X
P14927_2	P14927	2	`UQCRB	AGKQAVSASGKWLD,AGKQAVSASGKWLDGIR	268	27	135	12	143	5	M	A	canonical	90.85	iMet removed	no	yes	no	no	no	O	O
P15121_2	P15121	2	`AKR1B1	ASRLLLNNGAKMPILG,ASRLLLNNGAKMPILGLGTWKSPPGQVT,ASRLLLNNGAKMPILGLGTWKSPPGQVTE,ASRLLLNNGAKMPILGLGTWKSPPGQVTEA	300	0	0	130	0	170	M	A	canonical	100	iMet removed	yes	no	yes	no	no	O	O
P15311_2	P15311	2	`EZR	PKPINVR,PKPINVRVTTMDA,PKPINVRVTTMDAE,PKPINVRVTTMDAELE	4	245	38	77	42	92	M	P	canonical	1.61	iMet removed	no	no	no	no	no	O	X
P15735_2	P15735	2	`PHKG2	TLDVGPEDELPDWAAAKE	0	1	0	1	0	0	M	T	canonical	0	iMet removed	no	no	no	no	no	O	O
P15880_2	P15880	2	`RPS2	ADDAGAAGGPGGPGGPGMGNR	2	1	3	0	0	0	M	A	canonical	66.67	iMet removed	yes	yes	yes	no	no	O	O
P16104_2	P16104	2	`H2AFX	SGRGKTGGKAR,SGRGKTGGKARAKAK,SGRGKTGGKARAKAKSR,SGRGKTGGKARAKAKSRSS	18	1	3	9	0	7	M	S	canonical	94.74	iMet removed	yes	no	no	no	no	O	O
P16402_2	P16402	2	`HIST1H1D	SETAPLAPTIPAPAEKTPVKKKAK,SETAPLAPTIPAPAEKTPVKKKAKKAGATAGKR	131	40	85	0	86	0	M	S	canonical	76.61	iMet removed	yes	yes	yes	no	no	O	O
P16403_2	P16403	2	`HIST1H1C	SETAPAAPAAAPPA,SETAPAAPAAAPPAEKAPVKKKAAKKAGGTPR	448	81	319	0	199	11	M	S	canonical	84.69	iMet removed	no	yes	yes	yes	no	O	O
P16949_2	P16949	2	`STMN1	ASSDIQVKELEKR	43	0	24	0	19	0	M	A	canonical	100	iMet removed	yes	yes	yes	no	no	O	O
P17035_2	P17035	2	`ZNF28	ALPQGLLTFR	1	0	0	0	1	0	M	A	canonical	100	iMet removed	no	no	no	no	no	O	O
P17096_2	P17096	2	`HMGA1	SESSSKSSQPLASKQEKDGTEKR	7	0	3	0	4	0	M	S	canonical	100	iMet removed	yes	yes	yes	no	no	O	O
P17252_2	P17252	2	`PRKCA	ADVFPGNDSTASQDVANR	14	1	7	0	8	0	M	A	canonical	93.33	iMet removed	yes	yes	yes	yes	no	O	O
P17544_2	P17544	2	`ATF7	GDDRPFVCNAPGCGQR	1	0	1	0	0	0	M	G	canonical	100	iMet removed	no	no	no	no	no	O	X
P17655_2	P17655	2	`CAPN2	AGIAAKLAKDR,AGIAAKLAKDRE,AGIAAKLAKDREAAE	235	11	39	75	78	54	M	A	canonical	95.53	iMet removed	yes	yes	yes	yes	no	O	O
P17858_2	P17858	2	`PFKL	AAVDLEKLR	138	0	62	0	76	0	M	A	canonical	100	iMet removed	yes	yes	yes	yes	yes	O	O
P18206_2	P18206	2	`VCL	PVFHTR,PVFHTRTIE	0	30	7	12	5	6	M	P	canonical	0	iMet removed	no	no	no	no	no	O	X
P18583_2	P18583	2	`SON	ATNIEQIFR	60	0	26	0	34	0	M	A	canonical	100	iMet removed	yes	yes	yes	yes	no	O	O
P18669_2	P18669	2	`PGAM1	AAYKLVLIR,AAYKLVLIRHGE	115	1	26	1	66	23	M	A	canonical	99.14	iMet removed	yes	yes	yes	yes	yes	O	O
P19105_2	P19105	2	`MYL12A	SSKRTKTKTKKRPQ,SSKRTKTKTKKRPQRATS,SSKRTKTKTKKRPQRATSN	8	0	0	8	0	0	M	S	canonical	100	iMet removed	no	no	no	no	no	O	O
P19338_2	P19338	2	`NCL	VKLAKAGKNQGD,VKLAKAGKNQGDPKK,VKLAKAGKNQGDPKKMAPPPK,VKLAKAGKNQGDPKKMAPPPKE,VKLAKAGKNQGDPKKMAPPPKEV,VKLAKAGKNQGDPKKMAPPPKEVE,VKLAKAGKNQGDPKKMAPPPKEVEE	0	232	14	83	54	81	M	V	canonical	0	iMet removed	no	no	no	no	no	O	X
P19387_2	P19387	2	`POLR2C	PYANQPTVR,PYANQPTVRITE	0	51	25	11	8	7	M	P	canonical	0	iMet removed	no	no	no	no	no	O	X
P19784_2	P19784	2	`CSNK2A2	PGPAAGSR,PGPAAGSRAR,PGPAAGSRARVYAE	0	7	0	7	0	0	M	P	canonical	0	iMet removed	no	no	no	no	no	O	O
P20336_2	P20336	2	`RAB3A	ASATDSRYGQKE	1	0	0	1	0	0	M	A	canonical	100	iMet removed	no	no	no	no	no	O	O
P20340_2	P20340	2	`RAB6A	STGGDFGNPLR	85	0	44	0	41	0	M	S	canonical	100	iMet removed	yes	yes	yes	yes	yes	O	O
P20700_2	P20700	2	`LMNB1	ATATPVPPR,ATATPVPPRMGSRAGGPTTPLSPTRLSRLQE	31	0	22	0	8	1	M	A	canonical	100	iMet removed	no	yes	yes	yes	no	O	O
P20839_2	P20839	2	`IMPDH1	ADYLISGGTGYVPE	2	0	0	2	0	0	M	A	canonical	100	iMet removed	no	no	no	no	no	O	X
P20962_2	P20962	2	`PTMS	SEKSVEAAAELSAKDLKEKKEKVEEKASR	50	4	28	0	26	0	M	S	canonical	92.59	iMet removed	yes	yes	yes	no	no	O	O
P21108_2	P21108	2	`PRPS1L1	PNIKIFSGSSHQD,PNIKIFSGSSHQDLSQKIADR	0	6	0	0	5	1	M	P	canonical	0	iMet removed	no	no	no	no	no	O	X
P21281_2	P21281	2	`ATP6V1B2	ALRAMRGIVNGAAPE,ALRAMRGIVNGAAPELPVPTGGPAVGARE	22	3	0	7	0	18	M	A	canonical	88	iMet removed	no	no	no	no	no	O	O
P21399_2	P21399	2	`ACO1	SNPFAHLAEPLDPVQPGKKFFNLNKLE	8	0	0	0	0	8	M	S	canonical	100	iMet removed	no	yes	yes	yes	no	O	O
P21796_2	P21796	2	`VDAC1	AVPPTYADLGKSAR,AVPPTYADLGKSARD	252	15	115	43	106	3	M	A	canonical	94.38	iMet removed	yes	yes	yes	yes	no	O	O
P22061_2	P22061	2	`PCMT1	AWKSGGASHSE	1	0	0	0	0	1	M	A	canonical	100	iMet removed	yes	no	yes	yes	yes	O	O
P22090_2	P22090	2	`RPS4Y1	ARGPKKHLKR,ARGPKKHLKRVA	0	9	4	0	3	2	M	A	canonical	0	iMet removed	no	no	no	no	no	O	X
P22102_2	P22102	2	`GART	AARVLIIGSGGR,AARVLIIGSGGRE	72	0	0	25	0	47	M	A	canonical	100	iMet removed	yes	no	yes	no	no	O	O
P22234_2	P22234	2	`PAICS	ATAEVLNIGKKLY,ATAEVLNIGKKLYEGKTK,ATAEVLNIGKKLYEGKTKE,ATAEVLNIGKKLYEGKTKEVYE	82	0	22	0	60	0	M	A	canonical	100	iMet removed	yes	no	yes	yes	yes	O	O
P22307_2	P22307	2	`SCP2	SSSPWEPATLR	12	0	10	0	2	0	M	S	canonical	100	iMet removed	yes	no	no	no	no	O	O
P22314_2	P22314	2	`UBA1	SSSPLSKKR	11	0	9	0	2	0	M	S	canonical	100	iMet removed	yes	yes	yes	yes	no	O	O
P22314-2_2	P22314-2	2	`UBA1	AKNGSEADIDEGLYSR	19	9	14	0	14	0	M	A	isoform	67.86	iMet removed	no	no	no	no	no	O	O
P23025_2	P23025	2	`XPA	AAADGALPEAAALEQPAELPASVR	9	0	2	0	7	0	M	A	canonical	100	iMet removed	yes	yes	yes	no	no	O	O
P23381_2	P23381	2	`WARS	PNSEPASLLE,PNSEPASLLELFNSIATQGELVR	0	109	36	0	70	3	M	P	canonical	0	iMet removed	no	no	no	no	no	O	X
P23396_2	P23396	2	`RPS3	AVQISKKR,AVQISKKRK,AVQISKKRKFVAD,AVQISKKRKFVADGIFKA,AVQISKKRKFVADGIFKAE	610	4	61	238	70	245	M	A	canonical	99.35	iMet removed	yes	yes	yes	yes	no	O	O
P23526_2	P23526	2	`AHCY	SDKLPYKVAD,SDKLPYKVADIGLAAWGR,SDKLPYKVADIGLAAWGRKALD	260	21	101	0	168	12	M	S	canonical	92.53	iMet removed	yes	no	yes	yes	yes	O	O
P23527_2	P23527	2	`HIST1H2BO	PDPAKSAPAPKKG,PDPAKSAPAPKKGSKKA,PDPAKSAPAPKKGSKKAVTKAQKK,PDPAKSAPAPKKGSKKAVTKAQKKD,PDPAKSAPAPKKGSKKAVTKAQKKDGKKR,PDPAKSAPAPKKGSKKAVTKAQKKDGKKRKR,PDPAKSAPAPKKGSKKAVTKAQKKDGKKRKRS,PDPAKSAPAPKKGSKKAVTKAQKKDGKKRKRSRK,PDPAKSAPAPKKGSKKAVTKAQKKDGKKRKRSRKE,PDPAKSAPAPKKGSKKAVTKAQKKDGKKRKRSRKES	415	722	332	119	435	251	M	P	canonical	36.5	iMet removed	yes	no	no	no	no	O	O
P23528_2	P23528	2	`CFL1	ASGVAVSDGVIKVFND,ASGVAVSDGVIKVFNDMKVR,ASGVAVSDGVIKVFNDMKVRKSSTPE,ASGVAVSDGVIKVFNDMKVRKSSTPEE	4281	162	2456	33	1934	20	M	A	canonical	96.35	iMet removed	yes	yes	yes	yes	yes	O	O
P23588_2	P23588	2	`EIF4B	AASAKKKNKKGKTISLTD,AASAKKKNKKGKTISLTDFLA,AASAKKKNKKGKTISLTDFLAE,AASAKKKNKKGKTISLTDFLAED	106	0	0	58	0	48	M	A	canonical	100	iMet removed	no	no	no	no	no	O	O
P23610_2	P23610	2	`F8A1	AAAAAGLGGGGAGPGPE,AAAAAGLGGGGAGPGPEAGDFLAR	67	13	39	3	36	2	M	A	canonical	83.75	iMet removed	yes	yes	yes	no	yes	O	O
P23634_2	P23634	2	`ATP2B4	TNPSDRVLPANSMAE	9	0	0	9	0	0	M	T	canonical	100	iMet removed	no	no	no	no	no	O	O
P24468_2	P24468	2	`NR2F2	AMVVSTWR	34	0	11	0	23	0	M	A	canonical	100	iMet removed	yes	no	no	no	no	O	O
P24534_2	P24534	2	`EEF1B2	GFGDLKSPAGLQVLND,GFGDLKSPAGLQVLNDYLAD,GFGDLKSPAGLQVLNDYLADKSYIE	0	115	0	60	0	55	M	G	canonical	0	iMet removed	no	no	no	no	no	O	X
P25098_2	P25098	2	`ADRBK1	ADLEAVLADVSYLMAMEKSKATPAAR	1	0	0	0	1	0	M	A	canonical	100	iMet removed	no	no	yes	no	no	O	O
P25205_2	P25205	2	`MCM3	AGTVVLDDVELR,AGTVVLDDVELRE	202	4	105	19	73	9	M	A	canonical	98.06	iMet removed	yes	yes	yes	no	no	O	O
P25325_2	P25325	2	`MPST	ASPQLCR,ASPQLCRALVSAQWVAE	25	0	13	0	10	2	M	A	canonical	100	iMet removed	yes	yes	no	yes	no	O	O
P25398_2	P25398	2	`RPS12	AEEGIAAGGVMDVNTALQ,AEEGIAAGGVMDVNTALQE,AEEGIAAGGVMDVNTALQEVLKTALIHDGLAR,AEEGIAAGGVMDVNTALQEVLKTALIHDGLARG	2778	294	1261	1	1810	0	M	A	canonical	90.43	iMet removed	yes	yes	yes	yes	no	O	O
P25685_2	P25685	2	`DNAJB1	GKDYYQTLGLAR,GKDYYQTLGLARGASDEE	0	15	1	1	13	0	M	G	canonical	0	iMet removed	no	no	no	no	no	O	X
P25788_2	P25788	2	`PSMA3	SSIGTGYDLSASTFSPDGR,SSIGTGYDLSASTFSPDGRVFQVE	14	0	6	1	7	0	M	S	canonical	100	iMet removed	no	yes	yes	yes	yes	O	O
P25789_2	P25789	2	`PSMA4	SRRYDSRTTIFSPE	2	0	0	0	0	2	M	S	canonical	100	iMet removed	no	no	no	no	no	O	O
P26038_2	P26038	2	`MSN	PKTISVR,PKTISVRVTTMDAE,PKTISVRVTTMDAELE	0	60	27	9	22	2	M	P	canonical	0	iMet removed	no	no	no	no	no	O	X
P26196_2	P26196	2	`DDX6	STARTENPVIMGLSSQNGQLRGPVKPTGGPGGGGTQTQQQ	5	0	0	5	0	0	M	S	canonical	100	iMet removed	no	no	no	no	no	O	O
P26368_2	P26368	2	`U2AF2	SDFDEFER	10	0	10	0	0	0	M	S	canonical	100	iMet removed	yes	yes	yes	yes	no	O	O
P26583_2	P26583	2	`HMGB2	GKGDPNKPR,GKGDPNKPRGKMS,GKGDPNKPRGKMSS,GKGDPNKPRGKMSSYAFFVQTCREE	0	34	17	9	5	3	M	G	canonical	0	iMet removed	no	no	no	no	no	O	X
P26640_2	P26640	2	`VARS	STLYVSPHPDAFPSLR	2	0	0	0	2	0	M	S	canonical	100	iMet removed	yes	yes	yes	yes	no	O	O
P26641_2	P26641	2	`EEF1G	AAGTLYTYPE,AAGTLYTYPENWR	174	13	69	12	78	28	M	A	canonical	93.05	iMet removed	yes	yes	yes	yes	no	O	O
P27361_2	P27361	2	`MAPK3	AAAAAQGGGGGEPR,AAAAAQGGGGGEPRRTE,AAAAAQGGGGGEPRRTEGVGPGVPGEVE	50	1	17	15	2	17	M	A	canonical	98.04	iMet removed	no	yes	yes	yes	yes	O	O
P27544_2	P27544	2	`CERS1	AAAGPAAGPTGPEPMPSYAQLVQR,AAAGPAAGPTGPEPMPSYAQLVQRG	28	0	16	0	12	0	M	A	canonical	100	iMet removed	yes	no	yes	no	no	O	O
P27694_2	P27694	2	`RPA1	VGQLSEGAIAAIMQKGDTNIKPILQVIN,VGQLSEGAIAAIMQKGDTNIKPILQVINIR,VGQLSEGAIAAIMQKGDTNIKPILQVINIRPITTGNSPPR	1	105	46	0	60	0	M	V	canonical	0.94	iMet removed	no	no	no	no	no	O	O
P27695_2	P27695	2	`APEX1	PKRGKKGAVAE,PKRGKKGAVAEDGD,PKRGKKGAVAEDGDE,PKRGKKGAVAEDGDELRTEPE	0	103	0	70	0	33	M	P	canonical	0	iMet removed	no	no	no	no	no	O	X
P27708_2	P27708	2	`CAD	AALVLEDGSVLR	179	2	90	0	91	0	M	A	canonical	98.9	iMet removed	no	yes	yes	yes	yes	O	O
P27816_2	P27816	2	`MAP4	ADLSLADALTEPSPDIE,ADLSLADALTEPSPDIEGEIKR	25	0	6	0	16	3	M	A	canonical	100	iMet removed	yes	yes	yes	yes	no	O	O
P28066-2_2	P28066-2	2	`PSMA5	EPSSIEKIVEIDAHIGCAMSGLIADAKTLIDKAR	2	2	0	0	4	0	M	E	isoform	50	iMet removed	no	no	no	no	no	X	O
P28072_2	P28072	2	`PSMB6	AATLLAAR,AATLLAARGAGPAPAWGPE	27	5	2	18	7	5	M	A	canonical	84.38	iMet removed	yes	yes	no	no	no	O	O
P28074_2	P28074	2	`PSMB5	ALASVLER,ALASVLERPLPVNQR	8	0	3	0	5	0	M	A	canonical	100	iMet removed	yes	no	no	no	no	O	O
P28161_2	P28161	2	`GSTM2	PMTLGYWNIR	0	6	2	0	4	0	M	P	canonical	0	iMet removed	no	no	no	no	no	O	X
P28288_2	P28288	2	`ABCD3	AAFSKYLTAR	0	19	4	0	15	0	M	A	canonical	0	iMet removed	no	yes	no	no	no	O	O
P28482_2	P28482	2	`MAPK1	AAAAAAGAGPE,AAAAAAGAGPEMVR,AAAAAAGAGPEMVRGQVFD	196	1	67	21	98	11	M	A	canonical	99.49	iMet removed	yes	yes	yes	yes	yes	O	O
P28715_2	P28715	2	`ERCC5	GVQGLWKLLE	0	16	0	3	0	13	M	G	canonical	0	iMet removed	no	no	no	no	no	X	O
P28838-2_2	P28838-2	2	`LAP3	TKGLVLGIYSKE	0	15	0	9	0	6	M	T	isoform	0	iMet removed	no	no	no	no	no	O	X
P29083_2	P29083	2	`GTF2E1	ADPDVLTEVPAALKR	46	5	34	0	17	0	M	A	canonical	90.2	iMet removed	yes	yes	yes	yes	no	O	O
P29144_2	P29144	2	`TPP2	ATAATEEPFPFHGLLPKKE	11	0	0	11	0	0	M	A	canonical	100	iMet removed	yes	no	no	no	no	O	O
P29218_2	P29218	2	`IMPA1	ADPWQECMDYAVTLAR	19	0	6	0	13	0	M	A	canonical	100	iMet removed	yes	yes	no	yes	no	O	O
P29353-3_2	P29353-3	2	`SHC1	GPGVSYLVR	0	1	0	0	1	0	M	G	isoform	0	iMet removed	no	no	no	no	no	O	X
P29373_2	P29373	2	`CRABP2	PNFSGNWKIIR,PNFSGNWKIIRS,PNFSGNWKIIRSE	1	95	32	29	22	13	M	P	canonical	1.04	iMet removed	no	no	no	no	no	O	X
P29692_2	P29692	2	`EEF1D	ATNFLAH,ATNFLAHE	96	0	0	55	4	37	M	A	canonical	100	iMet removed	yes	no	yes	yes	no	O	O
P30041_2	P30041	2	`PRDX6	PGGLLLGDVAPN,PGGLLLGDVAPNF,PGGLLLGDVAPNFE,PGGLLLGDVAPNFEAN,PGGLLLGDVAPNFEANTTVGR	58	1106	378	223	382	181	M	P	canonical	4.98	iMet removed	yes	no	no	no	yes	O	X
P30043_2	P30043	2	`BLVRB	AVKKIAIFGATGQTGLTTLAQAVQAGYE	2	7	0	4	0	5	M	A	canonical	22.22	iMet removed	no	no	no	yes	no	O	X
P30044-2_2	P30044-2	2	`PRDX5	APIKVGDAIPAVE	0	4	0	0	0	4	M	A	isoform	0	iMet removed	no	no	no	no	no	O	X
P30046_2	P30046	2	`DDT	PFLELDTNLPANR,PFLELDTNLPANRVPAGLE,PFLELDTNLPANRVPAGLEKR	11	388	187	1	210	1	M	P	canonical	2.76	iMet removed	yes	no	no	no	no	O	X
P30050_2	P30050	2	`RPL12	PPKFDPNEIKVVYLR	1	0	1	0	0	0	M	P	canonical	100	iMet removed	no	no	no	no	no	O	X
P30086_2	P30086	2	`PEBP1	PVDLSKWSGPL,PVDLSKWSGPLSLQ,PVDLSKWSGPLSLQE,PVDLSKWSGPLSLQEVD	4	146	17	70	10	53	M	P	canonical	2.67	iMet removed	no	no	no	no	no	O	X
P30153_2	P30153	2	`PPP2R1A	AAADGDDSLYPIAVLIDE,AAADGDDSLYPIAVLIDELR,AAADGDDSLYPIAVLIDELRNE	199	36	112	14	105	4	M	A	canonical	84.68	iMet removed	no	yes	yes	yes	yes	O	O
P30154_2	P30154	2	`PPP2R1B	AGASELGTGPGAAGGDGDDSLYPIAVLIDELR	9	0	6	0	3	0	M	A	canonical	100	iMet removed	no	yes	no	no	no	O	O
P30519_2	P30519	2	`HMOX2	SAEVETSEGVDESEKKNSGALEKENQMR	1	0	0	0	1	0	M	S	canonical	100	iMet removed	yes	yes	yes	yes	no	O	O
P30520_2	P30520	2	`ADSS	AFAETYPAASSLPNGDCGRPR	67	0	39	0	28	0	M	A	canonical	100	iMet removed	yes	yes	no	no	no	O	O
P30622_2	P30622	2	`CLIP1	SMLKPSGLKAPTKILKPGSTALKTPTAVVAPVE	1	0	0	1	0	0	M	S	canonical	100	iMet removed	no	no	no	no	no	O	O
P30825_2	P30825	2	`SLC7A1	GCKVLLNIGQQMLR	5	12	3	0	14	0	M	G	canonical	29.41	iMet removed	no	no	no	no	no	O	X
P31323_2	P31323	2	`PRKAR2B	SIEIPAGLTELLQGFTVEVLR	8	1	6	0	3	0	M	S	canonical	88.89	iMet removed	no	no	no	yes	no	O	O
P31689_2	P31689	2	`DNAJA1	VKETTYYDVLGVKPNATQEELKKAYR	0	10	1	0	9	0	M	V	canonical	0	iMet removed	no	no	no	no	no	O	O
P31749_2	P31749	2	`AKT1	SDVAIVKEGWLHKR	2	0	0	0	2	0	M	S	canonical	100	iMet removed	no	no	no	yes	no	O	O
P31939_2	P31939	2	`ATIC	APGQLALFSVSDKTGLVEFAR	5	494	242	0	257	0	M	A	canonical	1	iMet removed	no	no	no	no	no	X	O
P31943_2	P31943	2	`HNRNPH1	MLGTEGGE,MLGTEGGEGFVVKVR	363	31	239	1	154	0	M	M	canonical	92.13	iMet removed	no	yes	yes	yes	yes	X	O
P31946_2	P31946	2	`YWHAB	TMDKSELVQKAKLAEQAER	214	16	127	0	103	0	M	T	canonical	93.04	iMet removed	yes	yes	yes	yes	yes	X	O
P31946-2_2	P31946-2	2	`YWHAB	DKSELVQKAKLAEQAER	0	2	1	0	1	0	M	D	isoform	0	iMet removed	no	no	no	no	no	X	O
P31949_2	P31949	2	`S100A11	AKISSPTETER	32	2	28	0	6	0	M	A	canonical	94.12	iMet removed	no	yes	yes	yes	no	O	X
P32119_2	P32119	2	`PRDX2	ASGNARIGKPAPD,ASGNARIGKPAPDFKATAVVD,ASGNARIGKPAPDFKATAVVDGAFK,ASGNARIGKPAPDFKATAVVDGAFKE	433	0	0	192	0	241	M	A	canonical	100	iMet removed	yes	no	yes	no	yes	O	O
P32189_2	P32189	2	`GK	AASKKAVLGPLVGAVDQGTSSTR	16	0	9	0	7	0	M	A	canonical	100	iMet removed	no	no	no	no	no	O	O
P32321_2	P32321	2	`DCTD	SEVSCKKR	12	0	9	0	3	0	M	S	canonical	100	iMet removed	yes	yes	yes	no	no	O	O
P33316-2_2	P33316-2	2	`DUT	PCSEETPAISPSKR	0	3	1	0	2	0	M	P	isoform	0	iMet removed	no	no	no	no	no	O	O
P33778_2	P33778	2	`HIST1H2BB	PEPSKSAPAPKKGSKK,PEPSKSAPAPKKGSKKA,PEPSKSAPAPKKGSKKAITKAQKKD,PEPSKSAPAPKKGSKKAITKAQKKDGKKR,PEPSKSAPAPKKGSKKAITKAQKKDGKKRKRSRK,PEPSKSAPAPKKGSKKAITKAQKKDGKKRKRSRKE	84	132	115	9	83	9	M	P	canonical	38.89	iMet removed	yes	no	no	no	no	O	X
P33897_2	P33897	2	`ABCD1	PVLSRPR	0	1	1	0	0	0	M	P	canonical	0	iMet removed	no	no	no	no	no	O	X
P33908_2	P33908	2	`MAN1A1	PVGGLLPLFSSPAGGVLGGGLGGGGGR	1	42	20	0	23	0	M	P	canonical	2.33	iMet removed	no	no	no	no	no	O	X
P34896_2	P34896	2	`SHMT1	TMPVNGAHKD	2	0	0	2	0	0	M	T	canonical	100	iMet removed	no	no	yes	no	no	O	O
P35221_2	P35221	2	`CTNNA1	TAVHAGNINFKWDPKSLE,TAVHAGNINFKWDPKSLEIR	8	0	0	4	1	3	M	T	canonical	100	iMet removed	yes	no	no	yes	no	O	O
P35222_2	P35222	2	`CTNNB1	ATQADLMELDMAMEPDR	1	0	0	0	1	0	M	A	canonical	100	iMet removed	yes	yes	no	yes	no	O	O
P35244_2	P35244	2	`RPA3	VDMMDLPR	274	2	147	0	129	0	M	V	canonical	99.28	iMet removed	yes	yes	yes	yes	no	O	O
P35268_2	P35268	2	`RPL22	APVKKLVVKGGKKKKQ,APVKKLVVKGGKKKKQVLKFTLD,APVKKLVVKGGKKKKQVLKFTLDCTHPVE	1	278	0	20	0	259	M	A	canonical	0.36	iMet removed	no	no	no	no	no	O	X
P35269_2	P35269	2	`GTF2F1	AALGPSSQNVTE,AALGPSSQNVTEYVVR	39	6	30	1	14	0	M	A	canonical	86.67	iMet removed	yes	yes	yes	yes	no	O	O
P35520_2	P35520	2	`CBS	PSETPQAEVGPTGCPHR	0	50	22	0	28	0	M	P	canonical	0	iMet removed	no	no	no	no	no	O	X
P35573_2	P35573	2	`AGL	GHSKQIR,GHSKQIRILLLNE	0	2	1	0	0	1	M	G	canonical	0	iMet removed	no	no	no	no	no	O	X
P35579_2	P35579	2	`MYH9	AQQAADKYLYVD	5	0	0	5	0	0	M	A	canonical	100	iMet removed	yes	no	yes	yes	no	O	O
P35580_2	P35580	2	`MYH10	AQRTGLEDPE	1	0	0	1	0	0	M	A	canonical	100	iMet removed	no	no	no	no	no	O	O
P35610_2	P35610	2	`SOAT1	VGEEKMSLR	1	4	1	0	4	0	M	V	canonical	20	iMet removed	no	no	no	no	no	X	O
P35658_2	P35658	2	`NUP214	GDEMDAMIPER	16	0	13	0	3	0	M	G	canonical	100	iMet removed	yes	yes	no	no	no	O	O
P35659_2	P35659	2	`DEK	SASAPAAEGEGTPTQPASEKEPEMPGPR	19	0	12	0	7	0	M	S	canonical	100	iMet removed	yes	yes	yes	no	no	O	O
P35998_2	P35998	2	`PSMC2	PDYLGADQR,PDYLGADQRKTKE,PDYLGADQRKTKEDE,PDYLGADQRKTKEDEKDDKPIRALDE	0	53	8	38	4	3	M	P	canonical	0	iMet removed	no	no	no	no	no	O	X
P36404_2	P36404	2	`ARL2	GLLTILKKM,GLLTILKKMKQK,GLLTILKKMKQKE,GLLTILKKMKQKER	0	278	41	47	91	99	M	G	canonical	0	iMet removed	no	no	no	no	no	O	X
P36405_2	P36405	2	`ARL3	GLLSILR,GLLSILRKLKSAPDQ,GLLSILRKLKSAPDQE	0	60	0	20	1	39	M	G	canonical	0	iMet removed	no	no	no	no	no	O	X
P36543_2	P36543	2	`ATP6V1E1	ALSDADVQKQIKH,ALSDADVQKQIKHM,ALSDADVQKQIKHMMAFIE	12	0	5	0	5	2	M	A	canonical	100	iMet removed	yes	no	yes	yes	yes	O	O
P36578_2	P36578	2	`RPL4	ACARPLIS,ACARPLISVYS,ACARPLISVYSE,ACARPLISVYSEKGE	146	0	0	81	0	65	M	A	canonical	100	iMet removed	yes	no	yes	no	no	O	O
P36871_2	P36871	2	`PGM1	VKIVTVKTQAYQDQKPGTSGLR	0	41	7	0	34	0	M	V	canonical	0	iMet removed	no	no	no	no	no	O	X
P36873_2	P36873	2	`PPP1CC	ADLDKLNIDSIIQR,ADLDKLNIDSIIQRLLE	253	35	102	51	75	60	M	A	canonical	87.85	iMet removed	yes	yes	yes	yes	yes	O	O
P36915_2	P36915	2	`GNL1	PRKKPFSVKQKKKQLQDKRE	0	12	0	6	0	6	M	P	canonical	0	iMet removed	no	no	no	no	no	O	X
P37108_2	P37108	2	`SRP14	VLLESEQFLTELTR	14	183	113	0	84	0	M	V	canonical	7.11	iMet removed	no	no	no	no	no	O	X
P37802_2	P37802	2	`TAGLN2	ANRGPAYGLSR,ANRGPAYGLSRE	112	0	4	62	0	46	M	A	canonical	100	iMet removed	yes	no	yes	no	no	O	O
P37837_2	P37837	2	`TALDO1	SSSPVKRQRME	1	0	0	1	0	0	M	S	canonical	100	iMet removed	yes	yes	no	yes	no	O	O
P38159_2	P38159	2	`RBMX	VEADRPGKLFIGGLNTE,VEADRPGKLFIGGLNTETNEKAL,VEADRPGKLFIGGLNTETNEKALEAVFGKYGR	107	9	18	18	67	13	M	V	canonical	92.24	iMet removed	yes	no	no	yes	no	X	O
P38435_2	P38435	2	`GGCX	AVSAGSARTSPSSDKVQKD	5	0	0	4	0	1	M	A	canonical	100	iMet removed	yes	no	yes	no	no	O	O
P38919_2	P38919	2	`EIF4A3	ATTATMATSGSAR,ATTATMATSGSARKR,ATTATMATSGSARKRLLK,ATTATMATSGSARKRLLKE,ATTATMATSGSARKRLLKEE,ATTATMATSGSARKRLLKEED,ATTATMATSGSARKRLLKEEDMTKVE	618	79	136	289	68	204	M	A	canonical	88.67	iMet removed	yes	yes	yes	yes	yes	O	O
P38935_2	P38935	2	`IGHMBP2	ASAAVESFVTKQLDLLELER	17	0	11	0	6	0	M	A	canonical	100	iMet removed	yes	yes	no	no	no	O	O
P39748_2	P39748	2	`FEN1	GIQGLAKLIAD,GIQGLAKLIADVAPS,GIQGLAKLIADVAPSAIR,GIQGLAKLIADVAPSAIRE,GIQGLAKLIADVAPSAIRENDIKSYFGR	33	686	194	135	197	193	M	G	canonical	4.59	iMet removed	no	no	no	no	no	X	X
P40123_2	P40123	2	`CAP2	ANMQGLVER	18	0	10	0	8	0	M	A	canonical	100	iMet removed	yes	yes	yes	yes	no	O	O
P40227_2	P40227	2	`CCT6A	AAVKTLNPKAE,AAVKTLNPKAEVAR	361	44	187	33	142	43	M	A	canonical	89.14	iMet removed	yes	yes	yes	yes	yes	O	O
P40429_2	P40429	2	`RPL13A	AEVQVLVLDGR	829	14	467	0	374	2	M	A	canonical	98.34	iMet removed	yes	yes	yes	yes	no	O	O
P40763_2	P40763	2	`STAT3	AQWNQLQQLD,AQWNQLQQLDTR	32	1	17	3	12	1	M	A	canonical	96.97	iMet removed	no	yes	no	yes	no	X	O
P40937_2	P40937	2	`RFC5	ETSALKQQEQPAATKIR	0	2	0	0	2	0	M	E	canonical	0	iMet removed	no	no	no	no	no	X	O
P40938_2	P40938	2	`RFC3	SLWVDKYRPC	6	0	0	0	6	0	M	S	canonical	100	iMet removed	no	no	yes	no	no	X	O
P41091_2	P41091	2	`EIF2S3	AGGEAGVTLGQPH,AGGEAGVTLGQPHLSR	59	3	25	0	37	0	M	A	canonical	95.16	iMet removed	yes	no	no	no	yes	O	O
P41208_2	P41208	2	`CETN2	ASNFKKANMASSSQR,ASNFKKANMASSSQRKRMSPKPE	15	0	2	11	2	0	M	A	canonical	100	iMet removed	yes	yes	yes	no	no	O	O
P41223_2	P41223	2	`BUD31	PKVKRSRKAPPDGWE	0	24	0	18	0	6	M	P	canonical	0	iMet removed	no	no	no	no	no	O	X
P41240_2	P41240	2	`CSK	SAIQAAWPSGTE	2	0	0	2	0	0	M	S	canonical	100	iMet removed	yes	no	yes	no	no	O	O
P41567_2	P41567	2	`EIF1	SAIQNLHSFDPFADASKGDDLLPAGT,SAIQNLHSFDPFADASKGDDLLPAGTE	16	0	0	11	0	5	M	S	canonical	100	iMet removed	yes	no	yes	no	no	O	O
P42166_2	P42166	2	`TMPO	PEFLEDPSVLTKDKLKSELVANNVTLPAGEQR	3	77	43	0	37	0	M	P	canonical	3.75	iMet removed	no	no	no	no	no	O	X
P42566_2	P42566	2	`EPS15	AAAAQLSLTQLSSGNPVYE	10	0	0	8	0	2	M	A	canonical	100	iMet removed	yes	yes	yes	yes	no	O	O
P42677_2	P42677	2	`RPS27	PLAKDLLHP,PLAKDLLHPSPE,PLAKDLLHPSPEE,PLAKDLLHPSPEEE,PLAKDLLHPSPEEEKR	3	329	92	42	164	34	M	P	canonical	0.9	iMet removed	no	no	no	no	no	O	X
P42695_2	P42695	2	`NCAPD3	VALRGLGSGLQPWCPLDLRLE	0	5	0	0	0	5	M	V	canonical	0	iMet removed	no	no	no	no	no	O	X
P42696_2	P42696	2	`RBM34	ALEGMSKR	2	0	2	0	0	0	M	A	canonical	100	iMet removed	yes	yes	no	no	no	O	O
P42766_2	P42766	2	`RPL35	AKIKAR,AKIKARD,AKIKARDLRGKKK,AKIKARDLRGKKKE,AKIKARDLRGKKKEE	62	380	0	206	30	206	M	A	canonical	14.03	iMet removed	no	yes	yes	no	no	O	X
P42773_2	P42773	2	`CDKN2C	AEPWGNELASAAAR	11	0	6	0	5	0	M	A	canonical	100	iMet removed	yes	no	no	no	yes	O	O
P43003_2	P43003	2	`SLC1A3	TKSNGEEPKMGGRME	0	1	0	1	0	0	M	T	canonical	0	iMet removed	no	no	no	no	no	O	X
P43243_2	P43243	2	`MATR3	SKSFQQSSLSR,SKSFQQSSLSRD	114	7	70	2	48	1	M	S	canonical	94.21	iMet removed	yes	yes	yes	yes	no	O	O
P43246_2	P43246	2	`MSH2	AVQPKETLQLESAAEVGFVR	29	2	16	0	15	0	M	A	canonical	93.55	iMet removed	yes	yes	no	no	no	O	O
P43487_2	P43487	2	`RANBP1	AAAKDTHE,AAAKDTHEDHD,AAAKDTHEDHDTSTENTDESNHD	13	0	1	3	9	0	M	A	canonical	100	iMet removed	yes	no	yes	no	yes	O	O
P45880_2	P45880	2	`VDAC2	ATHGQTCAR,ATHGQTCARPM,ATHGQTCARPMCIPPSYAD	57	0	40	0	14	3	M	A	canonical	100	iMet removed	yes	no	yes	yes	no	O	O
P45974_2	P45974	2	`USP5	AELSEEALLSVLPTIR	65	9	43	0	31	0	M	A	canonical	87.84	iMet removed	yes	yes	yes	yes	no	O	O
P45985_2	P45985	2	`MAP2K4	AAPSPSGGGGSGGGSGSGTPGPVGSPAPGHPAVSSMQGKR	1	0	0	0	1	0	M	A	canonical	100	iMet removed	yes	no	yes	no	yes	O	O
P46063_2	P46063	2	`RECQL	ASVSALTEELDSITSELHAVEIQIQELTER	4	2	3	0	3	0	M	A	canonical	66.67	iMet removed	no	no	yes	no	no	O	O
P46087_2	P46087	2	`NOP2	GRKLDPTKE	0	3	0	3	0	0	M	G	canonical	0	iMet removed	no	no	no	no	no	O	X
P46459_2	P46459	2	`NSF	AGRSMQAARCPTD,AGRSMQAARCPTDE	78	0	0	44	0	34	M	A	canonical	100	iMet removed	no	no	yes	no	no	O	O
P46736_2	P46736	2	`BRCC3	AVQVVQAVQAVHL,AVQVVQAVQAVHLE	36	1	0	19	2	16	M	A	canonical	97.3	iMet removed	yes	no	no	no	no	O	O
P46777_2	P46777	2	`RPL5	GFVKVVKNKAY,GFVKVVKNKAYFKR	0	77	0	0	77	0	M	G	canonical	0	iMet removed	no	yes	no	no	no	O	X
P46778_2	P46778	2	`RPL21	TNTKGKR	2	27	24	0	5	0	M	T	canonical	6.9	iMet removed	no	no	no	no	no	O	X
P46779_2	P46779	2	`RPL28	SAHLQWMVVR	7	0	3	0	4	0	M	S	canonical	100	iMet removed	no	no	yes	yes	no	O	O
P46940_2	P46940	2	`IQGAP1	SAADEVDGLGVAR,SAADEVDGLGVARPH	7	0	2	0	5	0	M	S	canonical	100	iMet removed	yes	yes	yes	yes	no	O	O
P46976_2	P46976	2	`GYG1	TDQAFVTLTTND	7	0	0	2	0	5	M	T	canonical	100	iMet removed	yes	no	yes	yes	no	O	O
P46977_2	P46977	2	`STT3A	TKFGFLR	1	67	23	0	45	0	M	T	canonical	1.47	iMet removed	no	no	no	no	no	O	X
P47736-3_2	P47736-3	2	`RAP1GAP	AQLRPAVPPGRPR	2	0	1	0	1	0	M	A	isoform	100	iMet removed	no	no	no	no	no	O	O
P47755_2	P47755	2	`CAPZA2	ADLEEQLSDEEKVR	6	1	7	0	0	0	M	A	canonical	85.71	iMet removed	yes	yes	yes	yes	yes	O	O
P47756_2	P47756	2	`CAPZB	SDQQLDCALDLMR	240	18	158	0	100	0	M	S	canonical	93.02	iMet removed	yes	yes	yes	yes	yes	O	O
P47897_2	P47897	2	`QARS	AALDSLSLFTSLGLSEQKAR	41	0	7	0	34	0	M	A	canonical	100	iMet removed	yes	yes	yes	yes	no	O	O
P48382_2	P48382	2	`RFX5	AEDEPDAKSPKTGGR	0	1	1	0	0	0	M	A	canonical	0	iMet removed	yes	yes	no	no	no	O	O
P48444_2	P48444	2	`ARCN1	VLLAAAVCTKAGKAIVSR,VLLAAAVCTKAGKAIVSRQFVE	0	11	3	0	6	2	M	V	canonical	0	iMet removed	no	no	no	no	no	O	X
P48506_2	P48506	2	`GCLC	GLLSQGSPLSWEETKR	0	14	6	0	8	0	M	G	canonical	0	iMet removed	yes	no	no	no	yes	O	X
P48637_2	P48637	2	`GSS	ATNWGSLLQD,ATNWGSLLQDKQQLEE,ATNWGSLLQDKQQLEELAR	149	28	90	7	74	6	M	A	canonical	84.18	iMet removed	yes	yes	yes	yes	yes	O	O
P48643_2	P48643	2	`CCT5	ASMGTLAFD,ASMGTLAFDE,ASMGTLAFDEYGR,ASMGTLAFDEYGRPF,ASMGTLAFDEYGRPFLIIKDQDR	329	9	106	41	149	42	M	A	canonical	97.34	iMet removed	yes	yes	yes	yes	yes	O	O
P48643-2_2	P48643-2	2	`CCT5	AAKAVANTMR	0	1	0	0	1	0	M	A	isoform	0	iMet removed	no	no	no	no	no	O	O
P48739_2	P48739	2	`PITPNB	VLIKEFR	2	90	43	0	49	0	M	V	canonical	2.17	iMet removed	no	no	no	no	no	O	X
P49189_2	P49189	2	`ALDH9A1	STGTFVVSQPLNYR,STGTFVVSQPLNYRGGARVEPADASGT,STGTFVVSQPLNYRGGARVEPADASGTE	120	0	27	25	41	27	M	S	canonical	100	iMet removed	yes	yes	yes	yes	yes	O	O
P49207_2	P49207	2	`RPL34	VQRLTYR	0	2	2	0	0	0	M	V	canonical	0	iMet removed	no	no	no	no	no	O	X
P49418_2	P49418	2	`AMPH	ADIKTGIFAKNVQKR,ADIKTGIFAKNVQKRLNRAQE	8	0	1	0	4	3	M	A	canonical	100	iMet removed	no	no	no	yes	no	O	O
P49419-2_2	P49419-2	2	`ALDH7A1	STLLINQPQYAWLKE,STLLINQPQYAWLKELGLR	23	2	0	9	12	4	M	S	isoform	92	iMet removed	no	no	no	yes	no	O	O
P49427_2	P49427	2	`CDC34	ARPLVPSSQKALLLE	25	0	0	8	0	17	M	A	canonical	100	iMet removed	no	no	no	no	no	O	O
P49458_2	P49458	2	`SRP9	PQYQTWEE,PQYQTWEEFSR	0	84	44	2	37	1	M	P	canonical	0	iMet removed	no	no	no	no	no	O	X
P49589_2	P49589	2	`CARS	ADSSGQQGKGR	1	1	2	0	0	0	M	A	canonical	50	iMet removed	yes	yes	yes	no	no	O	O
P49591_2	P49591	2	`SARS	VLDLDLFR	0	139	48	0	91	0	M	V	canonical	0	iMet removed	no	no	no	no	no	X	O
P49736_2	P49736	2	`MCM2	AESSESFTMASSPAQR	3	0	3	0	0	0	M	A	canonical	100	iMet removed	yes	yes	yes	no	no	O	O
P49770_2	P49770	2	`EIF2B2	PGSAAKGSELSER	0	4	3	0	1	0	M	P	canonical	0	iMet removed	no	no	no	no	no	O	O
P49773_2	P49773	2	`HINT1	ADEIAKAQVAR,ADEIAKAQVARPGGDTIFGKIIR,ADEIAKAQVARPGGDTIFGKIIRKE	397	30	225	0	201	1	M	A	canonical	92.97	iMet removed	yes	yes	yes	yes	yes	O	O
P49790_2	P49790	2	`NUP153	ASGAGGVGGGGGGKIR,ASGAGGVGGGGGGKIRTR,ASGAGGVGGGGGGKIRTRR	31	6	30	2	5	0	M	A	canonical	83.78	iMet removed	yes	yes	yes	yes	yes	O	O
P49914_2	P49914	2	`MTHFS	AAAAVSSAKR,AAAAVSSAKRSLRGE	50	0	12	9	17	12	M	A	canonical	100	iMet removed	no	yes	yes	yes	yes	O	O
P49915_2	P49915	2	`GMPS	ALCNGDSKLE	2	0	0	2	0	0	M	A	canonical	100	iMet removed	no	no	yes	no	no	O	O
P50151_2	P50151	2	`GNG10	SSGASASALQR,SSGASASALQRLVE	20	0	8	7	0	5	M	S	canonical	100	iMet removed	yes	yes	yes	no	no	O	O
P50213_2	P50213	2	`IDH3A	AGPAWISKVSR	4	0	1	0	3	0	M	A	canonical	100	iMet removed	yes	no	no	no	no	O	O
P50552_2	P50552	2	`VASP	SETVICSSR	4	0	2	0	2	0	M	S	canonical	100	iMet removed	yes	yes	yes	yes	no	O	O
P50613_2	P50613	2	`CDK7	ALDVKSR,ALDVKSRAKRYE	11	0	0	7	2	2	M	A	canonical	100	iMet removed	yes	yes	yes	yes	no	O	X
P50851_2	P50851	2	`LRBA	ASEDNRVPSPPPTGDDGGGGGR	1	0	1	0	0	0	M	A	canonical	100	iMet removed	yes	no	yes	no	no	O	O
P50990_2	P50990	2	`CCT8	ALHVPKAPGFAQMLK,ALHVPKAPGFAQMLKE	283	0	2	121	11	149	M	A	canonical	100	iMet removed	yes	no	no	yes	no	O	O
P50991_2	P50991	2	`CCT4	PENVAPR	0	58	40	0	18	0	M	P	canonical	0	iMet removed	no	no	no	no	no	O	X
P51114_2	P51114	2	`FXR1	AELTVEVR	5	0	5	0	0	0	M	A	canonical	100	iMet removed	no	yes	no	no	no	O	O
P51116_2	P51116	2	`FXR2	GGLASGGDVEPGLPVEVR	0	4	3	0	1	0	M	G	canonical	0	iMet removed	no	no	no	no	no	O	X
P51151_2	P51151	2	`RAB9A	AGKSSLFKVILLGDGGVGKSSLMNR	1	0	0	0	1	0	M	A	canonical	100	iMet removed	yes	yes	yes	no	no	O	O
P51532_2	P51532	2	`SMARCA4	STPDPPLGGTPR	1	0	1	0	0	0	M	S	canonical	100	iMet removed	yes	yes	yes	no	no	O	O
P51570_2	P51570	2	`GALK1	AALRQPQVAE	38	0	0	20	0	18	M	A	canonical	100	iMet removed	no	no	no	no	no	O	O
P51610_2	P51610	2	`HCFC1	ASAVSPANLPAVLLQPR	117	21	77	0	61	0	M	A	canonical	84.78	iMet removed	yes	yes	yes	yes	yes	O	O
P51665_2	P51665	2	`PSMD7	PELAVQKVVVHPL	0	5	0	0	5	0	M	P	canonical	0	iMet removed	no	no	no	no	no	O	X
P51668_2	P51668	2	`UBE2D1	ALKRIQKE	38	0	0	11	0	27	M	A	canonical	100	iMet removed	no	no	no	no	no	O	X
P51692_2	P51692	2	`STAT5B	AVWIQAQQLQGE	3	0	0	3	0	0	M	A	canonical	100	iMet removed	no	no	no	no	no	O	O
P51798_2	P51798	2	`CLCN7	ANVSKKVSWSGR	2	0	2	0	0	0	M	A	canonical	100	iMet removed	no	no	no	no	no	O	X
P51809_2	P51809	2	`VAMP7	AILFAVVAR	0	4	0	0	4	0	M	A	canonical	0	iMet removed	yes	no	no	no	no	O	O
P51812_2	P51812	2	`RPS6KA3	PLAQLADPWQKMAVE	0	4	0	3	0	1	M	P	canonical	0	iMet removed	no	no	no	no	no	O	X
P51858_2	P51858	2	`HDGF	SRSNRQKE	2	0	0	2	0	0	M	S	canonical	100	iMet removed	no	no	no	no	no	O	X
P51970_2	P51970	2	`NDUFA8	PGIVELPTLE	0	1	1	0	0	0	M	P	canonical	0	iMet removed	no	no	no	no	no	O	X
P52272_2	P52272	2	`HNRNPM	AAGVEAAAEVAATEIKM,AAGVEAAAEVAATEIKMEE,AAGVEAAAEVAATEIKMEEESGAPGVPSGNGAPGPKG,AAGVEAAAEVAATEIKMEEESGAPGVPSGNGAPGPKGEG,AAGVEAAAEVAATEIKMEEESGAPGVPSGNGAPGPKGEGERPAQN,AAGVEAAAEVAATEIKMEEESGAPGVPSGNGAPGPKGEGERPAQNEKR	296	19	202	0	113	0	M	A	canonical	93.97	iMet removed	yes	no	yes	yes	no	O	O
P52292_2	P52292	2	`KPNA2	STNENANTPAAR	17	4	20	0	1	0	M	S	canonical	80.95	iMet removed	no	yes	yes	no	no	O	O
P52294_2	P52294	2	`KPNA1	TTPGKENFR	4	0	2	0	2	0	M	T	canonical	100	iMet removed	yes	yes	yes	yes	yes	O	O
P52298_2	P52298	2	`NCBP2	SGGLLKALR,SGGLLKALRSD,SGGLLKALRSDSYVE	100	0	27	36	23	14	M	S	canonical	100	iMet removed	yes	yes	yes	yes	no	O	O
P52306-3_2	P52306-3	2	`RAP1GDS1	ADNLSDTLKKLKITAVDKTEDSLE	3	0	0	3	0	0	M	A	isoform	100	iMet removed	no	no	no	no	no	O	O
P52434_2	P52434	2	`POLR2H	AGILFEDIFDVKDIDPEGKKFDR	110	9	52	0	67	0	M	A	canonical	92.44	iMet removed	yes	yes	yes	yes	no	O	O
P52564_2	P52564	2	`MAP2K6	SQSKGKKR,SQSKGKKRNPGLKIPKE	26	0	2	16	0	8	M	S	canonical	100	iMet removed	no	yes	no	no	no	O	O
P52594_2	P52594	2	`AGFG1	AASAKRKQE,AASAKRKQEE	19	0	0	18	0	1	M	A	canonical	100	iMet removed	no	no	no	no	no	O	O
P52597_2	P52597	2	`HNRNPF	MLGPEGGE,MLGPEGGEGFVVKLR	327	56	204	1	178	0	M	M	canonical	85.38	iMet removed	yes	yes	yes	yes	yes	X	O
P52655_2	P52655	2	`GTF2A1	ANSANTNTVPKLYR,ANSANTNTVPKLYRSVIE	21	9	15	10	4	1	M	A	canonical	70	iMet removed	yes	yes	yes	no	no	O	O
P52657_2	P52657	2	`GTF2A2	AYQLYR,AYQLYRNTTLGNSLQE	38	0	0	11	12	15	M	A	canonical	100	iMet removed	yes	yes	no	no	no	O	O
P52732_2	P52732	2	`KIF11	ASQPNSSAKKKEEKGKNIQVVVR	22	0	11	0	11	0	M	A	canonical	100	iMet removed	yes	yes	no	no	no	O	O
P52907_2	P52907	2	`CAPZA1	ADFDDRVSDEEKVR	4	0	4	0	0	0	M	A	canonical	100	iMet removed	yes	no	yes	no	yes	O	O
P53350_2	P53350	2	`PLK1	SAAVTAGKLAR,SAAVTAGKLARAPAD,SAAVTAGKLARAPADPGKAGVPGVAAPGAPAAAPPAK,SAAVTAGKLARAPADPGKAGVPGVAAPGAPAAAPPAKE,SAAVTAGKLARAPADPGKAGVPGVAAPGAPAAAPPAKEIPE	103	0	22	44	18	19	M	S	canonical	100	iMet removed	yes	yes	yes	no	no	O	O
P53365_2	P53365	2	`ARFIP2	TDGILGKAATME	8	0	0	8	0	0	M	T	canonical	100	iMet removed	no	no	no	no	no	O	O
P53396_2	P53396	2	`ACLY	SAKAISEQTGKELLYKFICTTSAIQNR	2	0	0	0	2	0	M	S	canonical	100	iMet removed	yes	no	yes	yes	yes	O	X
P53671_2	P53671	2	`LIMK2	SALAGEDVWR	1	0	0	0	1	0	M	S	canonical	100	iMet removed	yes	no	no	no	no	O	O
P53675_2	P53675	2	`CLTCL1	AQILPVRFQE	4	0	0	2	0	2	M	A	canonical	100	iMet removed	no	no	no	no	no	O	O
P54105_2	P54105	2	`CLNS1A	SFLKSFPPPGPAE,SFLKSFPPPGPAEGLLR,SFLKSFPPPGPAEGLLRQQPDTE	316	33	118	83	108	40	M	S	canonical	90.54	iMet removed	yes	yes	yes	yes	yes	O	O
P54132_2	P54132	2	`BLM	AAVPQNNLQEQLER	7	0	5	0	2	0	M	A	canonical	100	iMet removed	yes	yes	no	no	no	O	O
P54577_2	P54577	2	`YARS	GDAPSPEEKLHLITR	118	0	36	0	81	1	M	G	canonical	100	iMet removed	yes	no	yes	yes	yes	O	O
P54646_2	P54646	2	`PRKAA2	AEKQKHDGR	2	0	2	0	0	0	M	A	canonical	100	iMet removed	no	no	no	no	no	O	O
P54725_2	P54725	2	`RAD23A	AVTITLKTLQQQ,AVTITLKTLQQQTFKIR	10	0	0	5	2	3	M	A	canonical	100	iMet removed	no	no	no	yes	no	O	O
P54819_2	P54819	2	`AK2	APSVPAAEPEYPKGIR,APSVPAAEPEYPKGIRAVLLGPPGAGKGTQAPRLA,APSVPAAEPEYPKGIRAVLLGPPGAGKGTQAPRLAE	28	133	48	49	29	35	M	A	canonical	17.39	iMet removed	no	no	no	no	no	O	O
P55010_2	P55010	2	`EIF5	SVNVNRSVSD	16	0	0	8	0	8	M	S	canonical	100	iMet removed	yes	yes	yes	no	no	O	O
P55036_2	P55036	2	`PSMD4	VLESTMVCVDNSEYMR	0	4	2	0	2	0	M	V	canonical	0	iMet removed	no	no	no	no	no	X	O
P55039_2	P55039	2	`DRG2	GILEKISEIEK,GILEKISEIEKEIAR	0	116	54	0	62	0	M	G	canonical	0	iMet removed	no	no	no	no	no	O	X
P55060_2	P55060	2	`CSE1L	ELSDANLQTLTEYLKKTLDPDPAIR	16	68	41	0	43	0	M	E	canonical	19.05	iMet removed	no	no	no	no	no	X	O
P55072_2	P55072	2	`VCP	ASGADSKGDDLSTAILKQKNRPNR,ASGADSKGDDLSTAILKQKNRPNRL,ASGADSKGDDLSTAILKQKNRPNRLIVD,ASGADSKGDDLSTAILKQKNRPNRLIVDE,ASGADSKGDDLSTAILKQKNRPNRLIVDEA,ASGADSKGDDLSTAILKQKNRPNRLIVDEAINE	494	43	134	190	110	103	M	A	canonical	91.99	iMet removed	no	no	yes	yes	yes	O	O
P55081_2	P55081	2	`MFAP1	SVPSALMKQPPIQSTAGAVPVR,SVPSALMKQPPIQSTAGAVPVRNE	9	0	0	4	4	1	M	S	canonical	100	iMet removed	yes	yes	yes	no	no	O	O
P55209_2	P55209	2	`NAP1L1	ADIDNKEQSELDQDLDDVEEVEEEETGEETKLKAR	4	0	4	0	0	0	M	A	canonical	100	iMet removed	yes	yes	yes	yes	no	O	O
P55209-3_2	P55209-3	2	`NAP1L1	MQNPQILAALQE,MQNPQILAALQER	18	5	6	1	12	4	M	M	isoform	78.26	iMet removed	no	no	no	no	no	X	O
P55263_2	P55263	2	`ADK	AAAEEEPKPKKLKVE,AAAEEEPKPKKLKVEAPQALR,AAAEEEPKPKKLKVEAPQALRE	90	28	56	19	39	4	M	A	canonical	76.27	iMet removed	yes	yes	yes	yes	no	O	O
P55735_2	P55735	2	`SEC13	VSVINTVDTSH,VSVINTVDTSHE	21	4	0	11	2	12	M	V	canonical	84	iMet removed	no	no	yes	yes	yes	O	O
P55854_2	P55854	2	`SUMO3	SEEKPKEGVKTENDHINLKVAGQDGSVVQFKIKR	3	1	3	0	1	0	M	S	canonical	75	iMet removed	no	no	no	no	no	O	O
P56134_2	P56134	2	`ATP5J2	ASVGECPAPVPVKDKKLLEVKLGELPSWILMR	58	5	29	0	34	0	M	A	canonical	92.06	iMet removed	no	no	yes	no	no	O	O
P56134-2_2	P56134-2	2	`ATP5J2	ASVVPVKD,ASVVPVKDKKLLE,ASVVPVKDKKLLEVKLGELPSWILMR	118	3	37	5	69	10	M	A	isoform	97.52	iMet removed	no	no	no	yes	no	O	O
P56277_2	P56277	2	`CMC4	PQKDPCQKQACE	0	5	0	5	0	0	M	P	canonical	0	iMet removed	no	no	no	no	no	O	X
P56385_2	P56385	2	`ATP5I	VPPVQVSPLIKLGR	0	91	34	0	57	0	M	V	canonical	0	iMet removed	no	no	no	no	no	X	O
P56537_2	P56537	2	`EIF6	AVRASFE	13	0	0	3	0	10	M	A	canonical	100	iMet removed	no	no	yes	no	no	O	O
P56545_2	P56545	2	`CTBP2	ALVDKHKVKR	71	0	23	0	48	0	M	A	canonical	100	iMet removed	no	no	no	yes	no	O	O
P56557_2	P56557	2	`TMEM50B	AGFLDNFR,AGFLDNFRWPE	39	0	21	1	17	0	M	A	canonical	100	iMet removed	yes	yes	no	no	yes	O	O
P56962_2	P56962	2	`STX17	SEDEEKVKLR	4	0	4	0	0	0	M	S	canonical	100	iMet removed	yes	yes	no	yes	no	O	O
P57053_2	P57053	2	`H2BFS	PEPAKSAPAPKKGSKKAVTKAQKKDGRK,PEPAKSAPAPKKGSKKAVTKAQKKDGRKR,PEPAKSAPAPKKGSKKAVTKAQKKDGRKRK,PEPAKSAPAPKKGSKKAVTKAQKKDGRKRKR,PEPAKSAPAPKKGSKKAVTKAQKKDGRKRKRSRK,PEPAKSAPAPKKGSKKAVTKAQKKDGRKRKRSRKE,PEPAKSAPAPKKGSKKAVTKAQKKDGRKRKRSRKES	157	292	17	34	209	189	M	P	canonical	34.97	iMet removed	no	no	no	no	no	O	X
P57076_2	P57076	2	`C21orf59	VLLHVKR,VLLHVKRGD,VLLHVKRGDE	1	55	13	15	16	12	M	V	canonical	1.79	iMet removed	no	no	no	no	no	O	X
P57081_2	P57081	2	`WDR4	AGSVGLALCGQTLVVR	1	0	0	0	1	0	M	A	canonical	100	iMet removed	yes	no	no	no	no	O	O
P57738_2	P57738	2	`TCTA	AESWSGQALQALPATVLGALGSEFLR	1	0	0	0	1	0	M	A	canonical	100	iMet removed	no	no	no	no	no	O	O
P58546_2	P58546	2	`MTPN	CDKEFMWALKNGDLDEVKDYVAKGEDVNR	49	9	27	0	31	0	M	C	canonical	84.48	iMet removed	yes	no	yes	yes	yes	O	O
P58876_2	P58876	2	`HIST1H2BD	PEPTKSAPAPKKG,PEPTKSAPAPKKGSKKA,PEPTKSAPAPKKGSKKAVTKAQ,PEPTKSAPAPKKGSKKAVTKAQKK,PEPTKSAPAPKKGSKKAVTKAQKKD,PEPTKSAPAPKKGSKKAVTKAQKKDGKKR,PEPTKSAPAPKKGSKKAVTKAQKKDGKKRKR,PEPTKSAPAPKKGSKKAVTKAQKKDGKKRKRSRK,PEPTKSAPAPKKGSKKAVTKAQKKDGKKRKRSRKE	374	1503	505	172	909	291	M	P	canonical	19.93	iMet removed	yes	no	no	no	no	O	X
P59768_2	P59768	2	`GNG2	ASNNTASIAQAR,ASNNTASIAQARKLVE	8	0	4	3	0	1	M	A	canonical	100	iMet removed	no	yes	yes	yes	yes	O	O
P59998_2	P59998	2	`ARPC4	TATLRPYLSAVR	32	0	14	0	18	0	M	T	canonical	100	iMet removed	yes	no	yes	yes	no	O	O
P60006_2	P60006	2	`ANAPC15	STLFPSLFPR,STLFPSLFPRVTE	4	0	1	0	2	1	M	S	canonical	100	iMet removed	yes	no	yes	no	no	O	O
P60174-1_2	P60174-1	2	`TPI1	APSRKFFVGGNWKMNGR,APSRKFFVGGNWKMNGRKQSLG,APSRKFFVGGNWKMNGRKQSLGE	1	455	0	190	0	266	M	A	isoform	0.22	iMet removed	no	no	no	no	no	O	X
P60228_2	P60228	2	`EIF3E	AEYDLTTR	107	1	62	0	46	0	M	A	canonical	99.07	iMet removed	yes	yes	yes	yes	no	O	O
P60468_2	P60468	2	`SEC61B	PGPTPSGTNVGSSGR	0	48	26	0	22	0	M	P	canonical	0	iMet removed	yes	no	no	no	no	O	X
P60484_2	P60484	2	`PTEN	TAIIKEIVSR	29	0	17	0	12	0	M	T	canonical	100	iMet removed	yes	yes	yes	yes	no	O	O
P60484-2_2	P60484-2	2	`PTEN	ERGGEAAAAAAAAAAAPGRGS,ERGGEAAAAAAAAAAAPGRGSE	0	16	7	3	2	4	M	E	isoform	0	iMet removed	no	no	no	no	no	X	O
P60510_2	P60510	2	`PPP4C	AEISDLDR	7	0	6	0	1	0	M	A	canonical	100	iMet removed	yes	yes	yes	yes	no	O	O
P60602_2	P60602	2	`ROMO1	PVAVGPYGQ,PVAVGPYGQSQPSCFDR	0	36	12	0	24	0	M	P	canonical	0	iMet removed	no	no	no	no	no	O	X
P60604_2	P60604	2	`UBE2G2	AGTALKR,AGTALKRLMA,AGTALKRLMAE	131	0	18	58	5	50	M	A	canonical	100	iMet removed	yes	yes	no	yes	no	O	O
P60660_2	P60660	2	`MYL6	CDFTEDQTAEFKEAFQLFDR	48	2	9	0	41	0	M	C	canonical	96	iMet removed	yes	yes	yes	yes	no	O	O
P60709_2	P60709	2	`ACTB	DDDIAALVVD,DDDIAALVVDNGSGM,DDDIAALVVDNGSGMCKAGFAGDDAPR	4942	257	2558	8	2625	8	M	D	canonical	95.06	iMet removed	yes	yes	yes	yes	no	X	O
P60842_2	P60842	2	`EIF4A1	SASQDSRSRDNGPDGMEPE	2	0	0	2	0	0	M	S	canonical	100	iMet removed	yes	no	no	no	no	O	O
P60866_2	P60866	2	`RPS20	AFKDTGKTPVEPE,AFKDTGKTPVEPEVAIHR,AFKDTGKTPVEPEVAIHRIR	384	32	184	36	176	20	M	A	canonical	92.31	iMet removed	yes	yes	no	yes	yes	O	O
P60981_2	P60981	2	`DSTN	ASGVQVADEVCR	162	10	81	0	91	0	M	A	canonical	94.19	iMet removed	yes	yes	yes	yes	yes	O	O
P60983_2	P60983	2	`GMFB	SESLVVCDVAEDLVEKLR	103	6	57	0	52	0	M	S	canonical	94.5	iMet removed	yes	yes	yes	yes	yes	O	O
P61011_2	P61011	2	`SRP54	VLADLGR	1	42	19	0	24	0	M	V	canonical	2.33	iMet removed	no	no	no	no	no	O	X
P61077_2	P61077	2	`UBE2D3	ALKRINKE	70	0	0	30	0	40	M	A	canonical	100	iMet removed	no	no	no	no	no	O	O
P61086_2	P61086	2	`UBE2K	ANIAVQR,ANIAVQRIK,ANIAVQRIKR,ANIAVQRIKRE	86	0	11	27	16	32	M	A	canonical	100	iMet removed	yes	yes	yes	yes	no	O	O
P61088_2	P61088	2	`UBE2N	AGLPRRIIKE	3	0	0	0	0	3	M	A	canonical	100	iMet removed	no	no	no	no	no	O	O
P61158_2	P61158	2	`ACTR3	AGRLPACVVD	83	0	0	40	0	43	M	A	canonical	100	iMet removed	no	no	yes	no	no	O	O
P61204_2	P61204	2	`ARF3	GNIFGNLLKSLIGKKE,GNIFGNLLKSLIGKKEMR	0	3	0	0	2	1	M	G	canonical	0	iMet removed	no	no	no	no	no	O	X
P61221_2	P61221	2	`ABCE1	ADKLTR,ADKLTRIAIVNHD,ADKLTRIAIVNHDKCKPKKCRQ,ADKLTRIAIVNHDKCKPKKCRQE	154	1	0	66	6	83	M	A	canonical	99.35	iMet removed	yes	no	no	no	no	O	O
P61247_2	P61247	2	`RPS3A	AVGKNKR,AVGKNKRLTKGGKKG,AVGKNKRLTKGGKKGAKKKVVD,AVGKNKRLTKGGKKGAKKKVVDPF,AVGKNKRLTKGGKKGAKKKVVDPFSKKD,AVGKNKRLTKGGKKGAKKKVVDPFSKKDW,AVGKNKRLTKGGKKGAKKKVVDPFSKKDWYD,AVGKNKRLTKGGKKGAKKKVVDPFSKKDWYDV	4	317	21	74	26	200	M	A	canonical	1.25	iMet removed	no	no	no	no	no	O	O
P61289_2	P61289	2	`PSME3	ASLLKVDQ,ASLLKVDQE,ASLLKVDQEVKLKVDSFR	270	23	160	4	127	2	M	A	canonical	92.15	iMet removed	yes	yes	yes	yes	no	O	O
P61313_2	P61313	2	`RPL15	GAYKYIQE,GAYKYIQELWR	0	61	17	1	41	2	M	G	canonical	0	iMet removed	no	no	no	no	no	O	X
P61353_2	P61353	2	`RPL27	GKFMKPGKVVLVLAGR	90	407	227	0	268	2	M	G	canonical	18.11	iMet removed	no	yes	yes	no	no	O	X
P61457_2	P61457	2	`PCBD1	AGKAHRLSA,AGKAHRLSAE,AGKAHRLSAEE	55	0	0	25	0	30	M	A	canonical	100	iMet removed	no	no	no	no	no	O	O
P61513_2	P61513	2	`RPL37A	AKRTKKVGIVGKYGTRYG	0	1	0	0	0	1	M	A	canonical	0	iMet removed	no	no	no	no	no	O	X
P61599_2	P61599	2	`NAA20	TTLRAFTCDD	31	0	0	11	0	20	M	T	canonical	100	iMet removed	no	no	no	no	no	O	O
P61604_2	P61604	2	`HSPE1	AGQAFR,AGQAFRKF,AGQAFRKFLPLFD,AGQAFRKFLPLFDRVLVE,AGQAFRKFLPLFDRVLVERSAAETVTKG,AGQAFRKFLPLFDRVLVERSAAETVTKGGIMLPEKSQGKVLQ	508	13	14	336	6	165	M	A	canonical	97.5	iMet removed	yes	yes	yes	no	no	O	O
P61619_2	P61619	2	`SEC61A1	AIKFLEVIKPF	0	4	1	0	3	0	M	A	canonical	0	iMet removed	no	no	no	no	no	O	O
P61758_2	P61758	2	`VBP1	AAVKDSCGKGE,AAVKDSCGKGEMATGNGR,AAVKDSCGKGEMATGNGRR	195	20	160	2	53	0	M	A	canonical	90.7	iMet removed	yes	yes	yes	no	no	O	O
P61764_2	P61764	2	`STXBP1	APIGLKAVVGE	0	10	0	0	0	10	M	A	canonical	0	iMet removed	no	no	no	no	no	O	X
P61803_2	P61803	2	`DAD1	SASVVSVISR,SASVVSVISRFLEE	70	7	17	0	52	8	M	S	canonical	90.91	iMet removed	no	yes	no	yes	no	O	O
P61927_2	P61927	2	`RPL37	TKGTSSFGKR	26	101	74	0	53	0	M	T	canonical	20.47	iMet removed	no	no	no	no	no	O	X
P61956_2	P61956	2	`SUMO2	ADEKPKEGVKTENNDHINLKVAGQDGSVVQFKIKR	170	51	80	0	141	0	M	A	canonical	76.92	iMet removed	no	yes	no	no	no	O	O
P61962_2	P61962	2	`DCAF7	SLHGKRKE	9	0	0	3	0	6	M	S	canonical	100	iMet removed	no	no	no	no	no	O	O
P61964_2	P61964	2	`WDR5	ATEEKKPETEAAR	14	2	16	0	0	0	M	A	canonical	87.5	iMet removed	yes	yes	yes	yes	no	O	O
P61970_2	P61970	2	`NUTF2	GDKPIWE	2	0	0	1	0	1	M	G	canonical	100	iMet removed	no	no	yes	no	no	O	O
P61981_2	P61981	2	`YWHAG	VDREQLVQKAR,VDREQLVQKARLAE	96	3	44	11	37	7	M	V	canonical	96.97	iMet removed	yes	no	yes	no	no	X	O
P62070_2	P62070	2	`RRAS2	AAAGWR	1	0	0	0	1	0	M	A	canonical	100	iMet removed	yes	no	yes	no	no	O	O
P62136_2	P62136	2	`PPP1CA	SDSEKLNLDSIIGR	64	3	29	0	38	0	M	S	canonical	95.52	iMet removed	yes	yes	yes	yes	yes	O	O
P62140_2	P62140	2	`PPP1CB	ADGELNVDSLITR,ADGELNVDSLITRLLE	158	12	90	17	60	3	M	A	canonical	92.94	iMet removed	no	yes	yes	yes	yes	O	O
P62158_2	P62158	2	`CALM1	ADQLTEEQIAEFKEAF,ADQLTEEQIAEFKEAFSLFDKDGDGTITTK,ADQLTEEQIAEFKEAFSLFDKDGDGTITTKELGTVMR	289	96	3	0	382	0	M	A	canonical	75.06	iMet removed	no	yes	yes	no	no	O	O
P62195_2	P62195	2	`PSMC5	ALDGPEQMELEEGKAGSGLR	140	20	91	0	69	0	M	A	canonical	87.5	iMet removed	no	yes	yes	yes	yes	O	O
P62244_2	P62244	2	`RPS15A	VRMNVLAD,VRMNVLADALKSINNA,VRMNVLADALKSINNAE	5	644	0	331	0	318	M	V	canonical	0.77	iMet removed	no	no	no	no	no	O	X
P62249_2	P62249	2	`RPS16	PSKGPLQSVQVFGR	21	191	84	0	123	5	M	P	canonical	9.91	iMet removed	no	no	no	no	no	O	X
P62253_2	P62253	2	`UBE2G1	TELQSALLLR	61	0	27	0	34	0	M	T	canonical	100	iMet removed	yes	yes	yes	yes	no	O	O
P62263_2	P62263	2	`RPS14	APRKGK,APRKGKE,APRKGKEKKE	0	10	0	7	0	3	M	A	canonical	0	iMet removed	no	no	no	no	no	O	X
P62269_2	P62269	2	`RPS18	SLVIPEKFQH,SLVIPEKFQHILR	132	0	71	0	60	1	M	S	canonical	100	iMet removed	yes	no	yes	yes	no	O	O
P62277_2	P62277	2	`RPS13	GRMHAPGKGLSQ	0	1	0	0	0	1	M	G	canonical	0	iMet removed	no	no	no	no	no	O	X
P62280_2	P62280	2	`RPS11	ADIQTER	26	0	21	0	5	0	M	A	canonical	100	iMet removed	yes	yes	yes	yes	no	O	O
P62304_2	P62304	2	`SNRPE	AYRGQGQKVQKVMVQPINLIFR	0	4	4	0	0	0	M	A	canonical	0	iMet removed	no	no	no	no	no	O	O
P62306_2	P62306	2	`SNRPF	SLPLNPKPFLNGLTGKPVMVKLKWGME	1	1	0	0	0	2	M	S	canonical	50	iMet removed	yes	no	yes	no	no	O	O
P62308_2	P62308	2	`SNRPG	SKAHPPE,SKAHPPELKKFMDKKLSLKLNGGR	10	1	0	1	9	1	M	S	canonical	90.91	iMet removed	no	no	no	no	no	O	O
P62310_2	P62310	2	`LSM3	ADDVDQQQTTNTVEEPLDLIR,ADDVDQQQTTNTVEEPLDLIRLSLDE	147	17	41	44	46	33	M	A	canonical	89.63	iMet removed	yes	yes	yes	no	no	O	O
P62316_2	P62316	2	`SNRPD2	SLLNKPKSE,SLLNKPKSEMTPE,SLLNKPKSEMTPEE,SLLNKPKSEMTPEELQKR,SLLNKPKSEMTPEELQKREEE	427	48	204	35	220	16	M	S	canonical	89.89	iMet removed	yes	yes	yes	no	no	O	O
P62318_2	P62318	2	`SNRPD3	SIGVPIKVLH,SIGVPIKVLHE,SIGVPIKVLHEA,SIGVPIKVLHEAE	224	0	15	88	24	97	M	S	canonical	100	iMet removed	yes	no	yes	yes	no	O	O
P62333_2	P62333	2	`PSMC6	ADPRDKALQD,ADPRDKALQDYRKKLLE	8	0	0	8	0	0	M	A	canonical	100	iMet removed	no	no	no	no	no	O	O
P62424_2	P62424	2	`RPL7A	PKGKKAKGKK,PKGKKAKGKKVAPAPA,PKGKKAKGKKVAPAPAVVKKQ,PKGKKAKGKKVAPAPAVVKKQE,PKGKKAKGKKVAPAPAVVKKQEA,PKGKKAKGKKVAPAPAVVKKQEAKKVVNPLF,PKGKKAKGKKVAPAPAVVKKQEAKKVVNPLFE,PKGKKAKGKKVAPAPAVVKKQEAKKVVNPLFEKR,PKGKKAKGKKVAPAPAVVKKQEAKKVVNPLFEKRPKNF	162	1095	297	414	244	302	M	P	canonical	12.89	iMet removed	no	no	no	no	no	O	X
P62495_2	P62495	2	`ETF1	ADDPSAADRNVE	6	0	0	3	0	3	M	A	canonical	100	iMet removed	yes	yes	yes	no	yes	O	O
P62633_2	P62633	2	`CNBP	SSNECFKCGR	137	9	75	0	71	0	M	S	canonical	93.84	iMet removed	yes	yes	yes	yes	yes	O	O
P62750_2	P62750	2	`RPL23A	APKAKKEAPAPPKAEAKAKAL,APKAKKEAPAPPKAEAKAKALKAKKAVLKGVH,APKAKKEAPAPPKAEAKAKALKAKKAVLKGVHSH,APKAKKEAPAPPKAEAKAKALKAKKAVLKGVHSHKKKKIR	60	27	9	0	78	0	M	A	canonical	68.97	iMet removed	no	no	no	no	no	O	X
P62805_2	P62805	2	`HIST1H4A	SGRGKGGKGLGKGGAKR,SGRGKGGKGLGKGGAKRH,SGRGKGGKGLGKGGAKRHR	182	151	224	44	45	20	M	S	canonical	54.65	iMet removed	yes	no	no	no	no	O	O
P62826_2	P62826	2	`RAN	AAQGEPQVQFKLVLVGDGGTGKTTF,AAQGEPQVQFKLVLVGDGGTGKTTFVKR	596	49	272	0	373	0	M	A	canonical	92.4	iMet removed	yes	yes	yes	yes	yes	O	O
P62837_2	P62837	2	`UBE2D2	ALKRIHKE	56	7	0	31	0	32	M	A	canonical	88.89	iMet removed	no	no	no	no	no	O	O
P62841_2	P62841	2	`RPS15	AEVEQKKKR	143	2	91	0	54	0	M	A	canonical	98.62	iMet removed	yes	yes	yes	no	no	O	O
P62847_2	P62847	2	`RPS24	NDTVTIR	1	0	1	0	0	0	M	N	canonical	100	iMet removed	no	no	yes	no	no	X	O
P62851_2	P62851	2	`RPS25	PPKDDKKKKD,PPKDDKKKKDAGKSAKKD,PPKDDKKKKDAGKSAKKDK,PPKDDKKKKDAGKSAKKDKD	39	44	20	20	38	5	M	P	canonical	46.99	iMet removed	no	no	no	no	no	O	X
P62873_2	P62873	2	`GNB1	SELDQLR,SELDQLRQEAEQLKNQIR	89	15	64	0	40	0	M	S	canonical	85.58	iMet removed	yes	no	yes	yes	no	O	O
P62877_2	P62877	2	`RBX1	AAAMDVDTPSGTNSGAGKKR,AAAMDVDTPSGTNSGAGKKRF,AAAMDVDTPSGTNSGAGKKRFE	464	84	223	105	167	53	M	A	canonical	84.67	iMet removed	yes	yes	yes	no	yes	O	O
P62879_2	P62879	2	`GNB2	SELEQLR,SELEQLRQEAEQLR	63	0	40	0	23	0	M	S	canonical	100	iMet removed	yes	no	yes	yes	no	O	O
P62888_2	P62888	2	`RPL30	VAAKKTKKSLE,VAAKKTKKSLESINSR	21	373	141	16	203	34	M	V	canonical	5.33	iMet removed	no	yes	no	no	no	O	X
P62891_2	P62891	2	`RPL39	SSHKTFR	0	9	8	0	1	0	M	S	canonical	0	iMet removed	no	no	no	no	no	O	O
P62899_2	P62899	2	`RPL31	APAKKGGEKKKGR	5	88	58	0	35	0	M	A	canonical	5.38	iMet removed	no	no	no	no	no	O	X
P62906_2	P62906	2	`RPL10A	SSKVSRDTLY,SSKVSRDTLYE,SSKVSRDTLYEAVR	136	0	1	77	0	58	M	S	canonical	100	iMet removed	yes	yes	no	no	no	O	O
P62910_2	P62910	2	`RPL32	AALRPL,AALRPLVKPK,AALRPLVKPKIVK,AALRPLVKPKIVKK,AALRPLVKPKIVKKR	62	375	187	0	245	5	M	A	canonical	14.19	iMet removed	no	no	no	no	no	O	X
P62913_2	P62913	2	`RPL11	AQDQGEKENPMR,AQDQGEKENPMRE	104	27	106	8	17	0	M	A	canonical	79.39	iMet removed	yes	yes	yes	yes	yes	O	O
P62913-2_2	P62913-2	2	`RPL11	ADQGEKENPMR	33	0	27	0	6	0	M	A	isoform	100	iMet removed	no	no	no	yes	no	O	O
P62937_2	P62937	2	`PPIA	VNPTVFFD,VNPTVFFDIAVD,VNPTVFFDIAVDGEPLGR,VNPTVFFDIAVDGEPLGRVSF,VNPTVFFDIAVDGEPLGRVSFE	1024	1939	1656	261	851	195	M	V	canonical	34.56	iMet removed	yes	yes	yes	yes	yes	O	O
P62942_2	P62942	2	`FKBP1A	GVQVETISPGDGR	1	98	52	0	47	0	M	G	canonical	1.01	iMet removed	yes	no	yes	no	no	O	O
P63010_2	P63010	2	`AP2B1	TDSKYFTTNKKGE,TDSKYFTTNKKGEIFELKAELNNEKKEKR	10	1	2	4	2	3	M	T	canonical	90.91	iMet removed	yes	yes	yes	yes	no	X	O
P63027_2	P63027	2	`VAMP2	SATAATAPPAAPAGE,SATAATAPPAAPAGEGGPPAPPPNLTSNR,SATAATAPPAAPAGEGGPPAPPPNLTSNRR,SATAATAPPAAPAGEGGPPAPPPNLTSNRRLQQTQAQVDE	42	15	28	2	24	3	M	S	canonical	73.68	iMet removed	yes	yes	yes	no	no	O	O
P63092_2	P63092	2	`GNAS	GCLGNSKTE,GCLGNSKTEDQR,GCLGNSKTEDQRNEEKAQR	0	24	20	1	3	0	M	G	canonical	0	iMet removed	no	no	no	no	no	X	O
P63151_2	P63151	2	`PPP2R2A	AGAGGGNDIQWCFSQVKGAVDDDVAE	2	0	0	1	0	1	M	A	canonical	100	iMet removed	no	no	yes	no	no	O	O
P63167_2	P63167	2	`DYNLL1	CDRKAVIKNAD,CDRKAVIKNADMS,CDRKAVIKNADMSE,CDRKAVIKNADMSEE,CDRKAVIKNADMSEEMQQDSVE,CDRKAVIKNADMSEEMQQDSVECATQALEKY	721	3	0	432	0	292	M	C	canonical	99.59	iMet removed	no	no	no	no	no	O	O
P63208_2	P63208	2	`SKP1	PSIKLQSSDGE	0	3	0	3	0	0	M	P	canonical	0	iMet removed	no	no	no	no	no	O	X
P63218_2	P63218	2	`GNG5	SGSSSVAAMKKVVQQLR,SGSSSVAAMKKVVQQLRLE	210	5	64	36	71	44	M	S	canonical	97.67	iMet removed	yes	yes	yes	yes	yes	O	O
P63241_2	P63241	2	`EIF5A	ADDLDFETGDAGASATFPMQC,ADDLDFETGDAGASATFPMQCSALR	618	103	376	0	345	0	M	A	canonical	85.71	iMet removed	yes	yes	yes	yes	yes	O	O
P63244_2	P63244	2	`GNB2L1	TEQMTLR	104	0	66	0	38	0	M	T	canonical	100	iMet removed	yes	yes	yes	yes	no	O	O
P63261_2	P63261	2	`ACTG1	EEEIAALVIDNGSGM,EEEIAALVIDNGSGMCKAGFAGDDAPR	3861	301	2166	0	1996	0	M	E	canonical	92.77	iMet removed	yes	yes	yes	yes	yes	X	O
P63272_2	P63272	2	`SUPT4H1	ALETVPKDLR	86	0	26	0	60	0	M	A	canonical	100	iMet removed	yes	yes	yes	yes	no	O	O
P63279_2	P63279	2	`UBE2I	SGIALSR,SGIALSRLAQ,SGIALSRLAQE	171	0	14	91	14	52	M	S	canonical	100	iMet removed	yes	yes	yes	yes	no	O	O
P63313_2	P63313	2	`TMSB10	ADKPDMGEIASFDKAKLKKTETQEKNTLPTKETIEQEKR	22	9	12	0	19	0	M	A	canonical	70.97	iMet removed	yes	yes	yes	no	no	O	O
P67936_2	P67936	2	`TPM4	AGLNSLEAVKR	66	0	23	0	41	2	M	A	canonical	100	iMet removed	no	yes	yes	yes	no	O	O
P68106_2	P68106	2	`FKBP1B	GVEIETISPGDGR	0	31	15	0	16	0	M	G	canonical	0	iMet removed	no	no	yes	no	no	O	O
P68400_2	P68400	2	`CSNK2A1	SGPVPSR,SGPVPSRARVYTD	2	0	0	1	1	0	M	S	canonical	100	iMet removed	yes	yes	no	yes	no	O	O
P68402_2	P68402	2	`PAFAH1B2	SQGDSNPAAIPHAAE,SQGDSNPAAIPHAAEDIQGDDR	46	3	19	6	21	3	M	S	canonical	93.88	iMet removed	no	yes	yes	yes	yes	O	O
P68431_2	P68431	2	`HIST1H3A	ARTKQTAR,ARTKQTARK,ARTKQTARKS,ARTKQTARKST,ARTKQTARKSTG,ARTKQTARKSTGG,ARTKQTARKSTGGK,ARTKQTARKSTGGKAPR,ARTKQTARKSTGGKAPRK,ARTKQTARKSTGGKAPRKQ,ARTKQTARKSTGGKAPRKQL,ARTKQTARKSTGGKAPRKQLA,ARTKQTARKSTGGKAPRKQLAT,ARTKQTARKSTGGKAPRKQLATK,ARTKQTARKSTGGKAPRKQLATKA,ARTKQTARKSTGGKAPRKQLATKAA,ARTKQTARKSTGGKAPRKQLATKAAR	24	249	6	221	0	46	M	A	canonical	8.79	iMet removed	no	no	no	no	no	O	X
P78316_2	P78316	2	`NOP14	AKAKKVGAR,AKAKKVGARRKASGAPAG,AKAKKVGARRKASGAPAGARGGPAKANSNPFE	0	69	25	4	26	14	M	A	canonical	0	iMet removed	no	yes	yes	no	no	O	X
P78318_2	P78318	2	`IGBP1	AAEDELQLPR	12	0	9	0	3	0	M	A	canonical	100	iMet removed	yes	yes	yes	yes	yes	O	O
P78330_2	P78330	2	`PSPH	VSHSELR	1	0	0	0	1	0	M	V	canonical	100	iMet removed	no	no	no	no	yes	X	O
P78345_2	P78345	2	`RPP38	AAAPQAPGR	9	0	7	0	2	0	M	A	canonical	100	iMet removed	no	yes	yes	no	no	O	O
P78346_2	P78346	2	`RPP30	AVFADLDLR,AVFADLDLRAGSD	156	2	79	0	78	1	M	A	canonical	98.73	iMet removed	yes	yes	yes	no	no	O	O
P78347_2	P78347	2	`GTF2I	AQVAMSTLPVED,AQVAMSTLPVEDE,AQVAMSTLPVEDEE,AQVAMSTLPVEDEESSE,AQVAMSTLPVEDEESSESR	60	2	14	11	25	12	M	A	canonical	96.77	iMet removed	yes	yes	yes	no	no	O	O
P78371_2	P78371	2	`CCT2	ASLSLAPVNIFKAGAD,ASLSLAPVNIFKAGADE,ASLSLAPVNIFKAGADEE,ASLSLAPVNIFKAGADEER,ASLSLAPVNIFKAGADEERA,ASLSLAPVNIFKAGADEERAE,ASLSLAPVNIFKAGADEERAETAR	636	86	185	162	223	152	M	A	canonical	88.09	iMet removed	yes	yes	yes	yes	yes	O	O
P78527_2	P78527	2	`PRKDC	AGSGAGVRCSLLRLQE	74	0	0	52	0	22	M	A	canonical	100	iMet removed	yes	yes	yes	no	no	O	O
P82094_2	P82094	2	`TMF1	SWFNASQLSSFAKQALSQAQKSIDR	1	0	0	0	1	0	M	S	canonical	100	iMet removed	no	no	no	no	no	O	O
P82921_2	P82921	2	`MRPS21	AKHLKFIAR	24	0	4	0	20	0	M	A	canonical	100	iMet removed	no	no	no	no	no	O	X
P82930_2	P82930	2	`MRPS34	ARKKVRPRLIAE	0	9	0	1	0	8	M	A	canonical	0	iMet removed	no	no	no	no	no	O	X
P82979_2	P82979	2	`SARNP	ATETVELHKLKLAELKQECLAR	3	0	0	0	3	0	M	A	canonical	100	iMet removed	yes	no	yes	no	no	O	O
P83881_2	P83881	2	`RPL36A	VNVPKTR	26	68	61	0	33	0	M	V	canonical	27.66	iMet removed	no	no	no	no	no	O	X
P83916_2	P83916	2	`CBX1	GKKQNKKKVE,GKKQNKKKVEE	0	4	0	4	0	0	M	G	canonical	0	iMet removed	no	no	no	no	no	O	O
P84022_2	P84022	2	`SMAD3	SSILPFTPPIVKR	7	0	4	0	3	0	M	S	canonical	100	iMet removed	no	yes	yes	yes	no	O	O
P84077_2	P84077	2	`ARF1	GNIFANLFKGLFGKKE,GNIFANLFKGLFGKKEMR	16	1	0	0	13	4	M	G	canonical	94.12	iMet removed	no	no	yes	no	no	O	O
P84090_2	P84090	2	`ERH	SHTILLVQPT,SHTILLVQPTKR,SHTILLVQPTKRP,SHTILLVQPTKRPE,SHTILLVQPTKRPEGR,SHTILLVQPTKRPEGRTYADYE	411	10	87	107	138	89	M	S	canonical	97.62	iMet removed	yes	no	yes	yes	no	O	O
P86790_2	P86790	2	`CCZ1B	AAAAAGAGSGPWAAQE	14	0	0	7	0	7	M	A	canonical	100	iMet removed	yes	no	yes	no	no	O	O
P98198-4_2	P98198-4	2	`ATP8B2	AVCAKKRPPEEE	1	1	0	2	0	0	M	A	isoform	50	iMet removed	no	no	no	no	no	O	X
Q00169_2	Q00169	2	`PITPNA	VLLKEYR	1	56	24	0	33	0	M	V	canonical	1.75	iMet removed	no	yes	no	no	no	O	X
Q00341_2	Q00341	2	`HDLBP	SSVAVLTQE,SSVAVLTQESFAEHR	6	0	2	1	3	0	M	S	canonical	100	iMet removed	yes	no	yes	yes	no	O	O
Q00610_2	Q00610	2	`CLTC	AQILPIR,AQILPIRFQ,AQILPIRFQE	277	0	44	70	69	94	M	A	canonical	100	iMet removed	yes	yes	yes	yes	yes	O	O
Q00688_2	Q00688	2	`FKBP3	AAAVPQR,AAAVPQRAWTV,AAAVPQRAWTVE,AAAVPQRAWTVEQLRSE	138	0	14	66	18	40	M	A	canonical	100	iMet removed	yes	yes	yes	yes	yes	O	O
Q00796_2	Q00796	2	`SORD	AAAAKPNNLSLVVHGPGDLR,AAAAKPNNLSLVVHGPGDLRLE	137	0	20	25	47	45	M	A	canonical	100	iMet removed	yes	yes	yes	yes	yes	O	O
Q00839_2	Q00839	2	`HNRNPU	SSSPVNVKKLKVSE,SSSPVNVKKLKVSELK,SSSPVNVKKLKVSELKEELKKR	108	3	33	11	58	9	M	S	canonical	97.3	iMet removed	yes	yes	yes	yes	no	O	O
Q01105_2	Q01105	2	`SET	APKRQSPLPPQKKKPRPPPALGPE,APKRQSPLPPQKKKPRPPPALGPEE	43	1	0	24	0	20	M	A	canonical	97.73	iMet removed	no	no	no	no	no	O	X
Q01105-2_2	Q01105-2	2	`SET	SAPAAKVSKK,SAPAAKVSKKE,SAPAAKVSKKELNSNHDGAD	85	0	7	45	8	25	M	S	isoform	100	iMet removed	no	no	no	no	no	O	O
Q01130_2	Q01130	2	`SRSF2	SYGRPPPDVE,SYGRPPPDVEGMTSLKVDNLTYR	115	4	53	21	34	11	M	S	canonical	96.64	iMet removed	yes	no	yes	yes	no	O	O
Q01167_2	Q01167	2	`FOXK2	AAAAAALSGAGTPPAGGGAGGGGAGGGGSPPGGWAVAR	1	0	0	0	1	0	M	A	canonical	100	iMet removed	yes	no	no	no	no	O	O
Q01469_2	Q01469	2	`FABP5	ATVQQLEGR,ATVQQLEGRWRLVD,ATVQQLEGRWRLVDSKGFDE	54	0	15	4	19	16	M	A	canonical	100	iMet removed	yes	yes	yes	yes	yes	O	O
Q01518_2	Q01518	2	`CAP1	ADMQNLVE,ADMQNLVER,ADMQNLVERLE	162	1	85	7	70	1	M	A	canonical	99.39	iMet removed	yes	yes	yes	yes	yes	O	O
Q01581_2	Q01581	2	`HMGCS1	PGSLPLNAE	0	1	0	1	0	0	M	P	canonical	0	iMet removed	no	no	no	no	no	O	X
Q01650_2	Q01650	2	`SLC7A5	AGAGPKRRALAAPAAE,AGAGPKRRALAAPAAEE,AGAGPKRRALAAPAAEEKEE	14	0	0	5	0	9	M	A	canonical	100	iMet removed	no	yes	no	no	no	O	O
Q01658_2	Q01658	2	`DR1	ASSSGNDDDLTIPR,ASSSGNDDDLTIPRAAINKMIKE	30	0	10	14	0	6	M	A	canonical	100	iMet removed	yes	no	yes	no	no	O	O
Q01780_2	Q01780	2	`EXOSC10	APPSTREPRVLSATSATKSDGE	0	3	0	2	0	1	M	A	canonical	0	iMet removed	no	no	no	no	no	O	X
Q01970_2	Q01970	2	`PLCB3	AGAQPGVHALQLEPPTVVE,AGAQPGVHALQLEPPTVVETLR	11	0	1	5	4	1	M	A	canonical	100	iMet removed	yes	no	no	yes	no	O	O
Q02750_2	Q02750	2	`MAP2K1	PKKKPTPIQLNPAPD,PKKKPTPIQLNPAPDGSAVNGTSSAE	0	17	0	17	0	0	M	P	canonical	0	iMet removed	no	no	no	no	no	O	O
Q02790_2	Q02790	2	`FKBP4	TAEEMKATESGAQSAPLPMEGVDISPKQDEGVLKVIKR	46	156	122	0	80	0	M	T	canonical	22.77	iMet removed	yes	no	yes	no	yes	X	O
Q02878_2	Q02878	2	`RPL6	AGEKVEKPDTK,AGEKVEKPDTKEKKPEAKKVDAGGKVKKGN	0	9	6	0	3	0	M	A	canonical	0	iMet removed	no	no	yes	no	no	O	O
Q02880-2_2	Q02880-2	2	`TOP2B	AKSGGCGAGAGVGGGNGALTWVNNAAKKEE	19	0	0	14	0	5	M	A	isoform	100	iMet removed	no	no	no	no	no	O	O
Q02978_2	Q02978	2	`SLC25A11	AATASAGAGGIDGKPR	163	38	130	0	71	0	M	A	canonical	81.09	iMet removed	yes	yes	yes	yes	no	O	O
Q03252_2	Q03252	2	`LMNB2	ATPLPGR,ATPLPGRAGGPATPLSPTR,ATPLPGRAGGPATPLSPTRLSRLQE,ATPLPGRAGGPATPLSPTRLSRLQEK	24	0	0	8	6	10	M	A	canonical	100	iMet removed	no	no	yes	yes	no	O	X
Q03701_2	Q03701	2	`CEBPZ	AAVKEPLEFHAKR	1	0	0	0	1	0	M	A	canonical	100	iMet removed	no	no	no	no	no	O	O
Q04323_2	Q04323	2	`UBXN1	AELTALESLIEMGFPR	68	1	20	0	49	0	M	A	canonical	98.55	iMet removed	yes	yes	yes	yes	no	O	O
Q04446_2	Q04446	2	`GBE1	AAPMTPAARPEDYE,AAPMTPAARPEDYEAALNAALADVPELAR	51	11	20	18	24	0	M	A	canonical	82.26	iMet removed	yes	no	no	yes	no	O	O
Q04760_2	Q04760	2	`GLO1	AEPQPPSGGLTDE,AEPQPPSGGLTDEAALSCCSDADPSTKDFLLQQTMLR	263	62	174	1	149	1	M	A	canonical	80.92	iMet removed	yes	yes	yes	yes	yes	O	O
Q04917_2	Q04917	2	`YWHAH	GDREQLLQR	45	0	35	0	10	0	M	G	canonical	100	iMet removed	yes	no	yes	yes	no	O	O
Q05519_2	Q05519	2	`SRSF11	SNTTVVPSTAGPGPSGGPGGGGGGGGGGGGTE,SNTTVVPSTAGPGPSGGPGGGGGGGGGGGGTEVIQVTNVSPSASSEQMR	27	7	2	26	0	6	M	S	canonical	79.41	iMet removed	yes	no	yes	no	no	O	O
Q05655_2	Q05655	2	`PRKCD	APFLRIAFNSYE	0	10	0	5	0	5	M	A	canonical	0	iMet removed	no	no	no	no	no	O	X
Q06323_2	Q06323	2	`PSME1	AMLRVQPE	23	0	0	14	0	9	M	A	canonical	100	iMet removed	no	no	no	no	no	O	O
Q06330-7_2	Q06330-7	2	`RBPJ	APVVTGKFGERPPPKR,APVVTGKFGERPPPKRLTRE	0	15	7	0	4	4	M	A	isoform	0	iMet removed	no	no	no	no	no	O	X
Q06547_2	Q06547	2	`GABPB1	SLVDLGKKLLE,SLVDLGKKLLEAAR	111	12	62	2	58	1	M	S	canonical	90.24	iMet removed	yes	yes	no	yes	no	O	O
Q06830_2	Q06830	2	`PRDX1	SSGNAKIGHPAPN,SSGNAKIGHPAPNFKATAVMPD,SSGNAKIGHPAPNFKATAVMPDGQFKD	94	0	24	9	13	48	M	S	canonical	100	iMet removed	no	no	no	yes	no	O	O
Q07020_2	Q07020	2	`RPL18	GVDIRHNKD,GVDIRHNKDR	0	30	6	14	0	10	M	G	canonical	0	iMet removed	no	no	no	no	no	O	X
Q07065_2	Q07065	2	`CKAP4	PSAKQRGSKGGHGAASPSE	0	1	0	0	0	1	M	P	canonical	0	iMet removed	no	no	no	no	no	O	X
Q07157_2	Q07157	2	`TJP1	SARAAAAKSTAME,SARAAAAKSTAMEE	3	0	0	3	0	0	M	S	canonical	100	iMet removed	no	no	no	no	no	O	O
Q07955_2	Q07955	2	`SRSF1	SGGGVIRGPAGNND,SGGGVIRGPAGNNDCRIYVGNLPPDIRTKDIE	88	0	0	39	0	49	M	S	canonical	100	iMet removed	yes	no	yes	no	no	O	O
Q08209_2	Q08209	2	`PPP3CA	SEPKAIDPKLSTTDR	10	2	7	0	5	0	M	S	canonical	83.33	iMet removed	yes	yes	yes	yes	no	O	O
Q08211_2	Q08211	2	`DHX9	GDVKNFLYAWCGKR	19	0	0	0	19	0	M	G	canonical	100	iMet removed	yes	no	no	yes	no	O	X
Q08257_2	Q08257	2	`CRYZ	ATGQKLMR,ATGQKLMRAVRVFE	133	0	42	37	15	39	M	A	canonical	100	iMet removed	yes	yes	yes	yes	no	O	O
Q08752_2	Q08752	2	`PPID	SHPSPQAKPSNPSNPR	23	0	13	0	10	0	M	S	canonical	100	iMet removed	no	no	no	yes	no	O	O
Q08945_2	Q08945	2	`SSRP1	AETLEFNDVYQEVKGSMNDGR,AETLEFNDVYQEVKGSMNDGRL	151	8	87	0	72	0	M	A	canonical	94.97	iMet removed	yes	yes	yes	yes	no	O	O
Q09028_2	Q09028	2	`RBBP4	ADKEAAFDDAVEER	54	15	66	0	3	0	M	A	canonical	78.26	iMet removed	no	yes	yes	yes	yes	O	O
Q09028-2_2	Q09028-2	2	`RBBP4	ADKEAFDDAVEER	3	0	3	0	0	0	M	A	isoform	100	iMet removed	no	no	no	no	no	O	O
Q09472_2	Q09472	2	`EP300	AENVVEPGPPSAKR	3	0	3	0	0	0	M	A	canonical	100	iMet removed	yes	yes	yes	no	no	O	O
Q0VGL1_2	Q0VGL1	2	`LAMTOR4	TSALTQGLE,TSALTQGLER,TSALTQGLERIPD	48	3	23	6	19	3	M	T	canonical	94.12	iMet removed	yes	yes	yes	yes	no	O	O
Q10567_2	Q10567	2	`AP1B1	TDSKYFTTTKKGE	4	0	0	4	0	0	M	T	canonical	100	iMet removed	yes	no	no	no	no	X	O
Q12765_2	Q12765	2	`SCRN1	AAAPPSYCFVAFPPR,AAAPPSYCFVAFPPRAKD	7	0	0	4	3	0	M	A	canonical	100	iMet removed	no	yes	yes	yes	no	O	O
Q12778_2	Q12778	2	`FOXO1	AEAPQVVEIDPDFEPLPR	1	0	0	0	1	0	M	A	canonical	100	iMet removed	no	no	no	no	no	O	O
Q12788_2	Q12788	2	`TBL3	AETAAGVGR	14	0	4	0	10	0	M	A	canonical	100	iMet removed	yes	yes	yes	no	no	O	O
Q12792_2	Q12792	2	`TWF1	SHQTGIQASEDVKEIFAR	4	0	0	0	4	0	M	S	canonical	100	iMet removed	yes	no	no	yes	yes	O	O
Q12797_2	Q12797	2	`ASPH	AQRKNAKSSGNSSSSGSGSGSTSAGSSSPGARR,AQRKNAKSSGNSSSSGSGSGSTSAGSSSPGARRE	0	9	0	8	0	1	M	A	canonical	0	iMet removed	no	no	no	no	no	O	O
Q12800_2	Q12800	2	`TFCP2	AWALKLPLAD,AWALKLPLADE,AWALKLPLADEVIE	41	0	0	17	0	24	M	A	canonical	100	iMet removed	no	no	no	no	no	O	O
Q12904_2	Q12904	2	`AIMP1	ANNDAVLKR,ANNDAVLKRLE	41	0	30	1	9	1	M	A	canonical	100	iMet removed	no	yes	yes	yes	no	O	O
Q12933_2	Q12933	2	`TRAF2	AAASVTPPGSLE	3	0	0	1	0	2	M	A	canonical	100	iMet removed	yes	no	yes	no	no	O	O
Q12946_2	Q12946	2	`FOXF1	SSAPEKQQPPHGGGGGGGGGGGAAMDPASSGPSKAKKTNAGIR	1	0	0	0	1	0	M	S	canonical	100	iMet removed	no	no	no	no	no	O	O
Q12972_2	Q12972	2	`PPP1R8	AAAANSGSSLPLFD,AAAANSGSSLPLFDCPTWAGKPPPGLHLD	3	0	0	0	0	3	M	A	canonical	100	iMet removed	no	no	yes	no	no	O	O
Q12981_2	Q12981	2	`BNIP1	AAPQDVHVR,AAPQDVHVRICNQE	16	0	1	6	5	4	M	A	canonical	100	iMet removed	yes	no	no	yes	yes	O	O
Q12996_2	Q12996	2	`CSTF3	SGDGATEQAAEYVPEKVKKAEKKLEENPYDLDAWSILIR	0	1	0	0	1	0	M	S	canonical	0	iMet removed	no	no	yes	no	no	O	O
Q13049_2	Q13049	2	`TRIM32	AAAAASHLNLDALR,AAAAASHLNLDALRE	9	0	1	4	2	2	M	A	canonical	100	iMet removed	yes	no	yes	yes	no	O	O
Q13098_2	Q13098	2	`GPS1	PLPVQVF,PLPVQVFNLQGAVEPMQIDVDPQEDPQNAPDVNYVVE	0	5	0	2	2	1	M	P	canonical	0	iMet removed	no	no	no	no	no	O	X
Q13126_2	Q13126	2	`MTAP	ASGTTTTAVKIGIIGGTGLDDPE,ASGTTTTAVKIGIIGGTGLDDPEILE,ASGTTTTAVKIGIIGGTGLDDPEILEGR	22	2	14	6	4	0	M	A	canonical	91.67	iMet removed	no	yes	yes	yes	no	O	O
Q13144_2	Q13144	2	`EIF2B5	AAPVVAPPGVVVSR,AAPVVAPPGVVVSRANKRSGAGPGGSGGGGARGA,AAPVVAPPGVVVSRANKRSGAGPGGSGGGGARGAE	68	2	30	2	27	11	M	A	canonical	97.14	iMet removed	yes	yes	yes	yes	no	O	O
Q13177_2	Q13177	2	`PAK2	SDNGELEDKPPAPPVR	3	0	3	0	0	0	M	S	canonical	100	iMet removed	yes	yes	yes	yes	yes	O	O
Q13185_2	Q13185	2	`CBX3	ASNKTTLQKMGKKQ,ASNKTTLQKMGKKQNGKSKKVE,ASNKTTLQKMGKKQNGKSKKVEE,ASNKTTLQKMGKKQNGKSKKVEEAEPEEFVVEKVLDR,ASNKTTLQKMGKKQNGKSKKVEEAEPEEFVVEKVLDRR	294	70	131	71	130	32	M	A	canonical	80.77	iMet removed	no	yes	yes	no	no	O	O
Q13206_2	Q13206	2	`DDX10	GKTANSPGSGAR,GKTANSPGSGARPD,GKTANSPGSGARPDPVR	1	36	27	0	10	0	M	G	canonical	2.7	iMet removed	no	no	no	no	no	O	O
Q13242_2	Q13242	2	`SRSF9	SGWADER	1	0	1	0	0	0	M	S	canonical	100	iMet removed	no	no	no	no	no	O	O
Q13243_2	Q13243	2	`SRSF5	SGCRVFIGRLNPAARE	4	0	0	1	0	3	M	S	canonical	100	iMet removed	no	no	no	no	no	O	O
Q13257_2	Q13257	2	`MAD2L1	ALQLSR	1	0	0	0	1	0	M	A	canonical	100	iMet removed	yes	no	no	no	no	O	O
Q13263_2	Q13263	2	`TRIM28	AASAAAASAAAASA,AASAAAASAAAASAASGSPGPG,AASAAAASAAAASAASGSPGPGE,AASAAAASAAAASAASGSPGPGEG,AASAAAASAAAASAASGSPGPGEGSAGG,AASAAAASAAAASAASGSPGPGEGSAGGE,AASAAAASAAAASAASGSPGPGEGSAGGEKR,AASAAAASAAAASAASGSPGPGEGSAGGEKRS	317	52	129	107	80	53	M	A	canonical	85.91	iMet removed	yes	yes	yes	yes	no	O	O
Q13283_2	Q13283	2	`G3BP1	VMEKPSPLLVGR,VMEKPSPLLVGRE	15	203	117	18	72	11	M	V	canonical	6.88	iMet removed	no	yes	no	no	no	X	X
Q13363-2_2	Q13363-2	2	`CTBP1	SGVRPPIMNGPLHPR	4	0	1	0	3	0	M	S	isoform	100	iMet removed	no	no	no	no	no	O	O
Q13404_2	Q13404	2	`UBE2V1	AATTGSGVKVPR,AATTGSGVKVPRN,AATTGSGVKVPRNFR,AATTGSGVKVPRNFRLL,AATTGSGVKVPRNFRLLE,AATTGSGVKVPRNFRLLEE	336	33	89	119	57	104	M	A	canonical	91.06	iMet removed	yes	yes	no	yes	yes	O	O
Q13409_2	Q13409	2	`DYNC1I2	SDKSELKAELER	18	1	8	0	11	0	M	S	canonical	94.74	iMet removed	yes	yes	yes	yes	no	O	O
Q13427_2	Q13427	2	`PPIG	GIKVQRPR	1	23	11	0	13	0	M	G	canonical	4.17	iMet removed	no	no	no	no	no	O	X
Q13451_2	Q13451	2	`FKBP5	TTDEGAKNNEESPTATVAEQGEDITSKKDR	0	5	3	0	2	0	M	T	canonical	0	iMet removed	no	no	yes	no	no	X	O
Q13501_2	Q13501	2	`SQSTM1	ASLTVKAYLLGKE	1	0	0	1	0	0	M	A	canonical	100	iMet removed	yes	yes	yes	no	no	O	O
Q13506_2	Q13506	2	`NAB1	AAALPRTLGE	1	0	0	1	0	0	M	A	canonical	100	iMet removed	no	no	no	no	no	O	O
Q13526_2	Q13526	2	`PIN1	ADEEKLPPGWEKR	75	10	53	0	32	0	M	A	canonical	88.24	iMet removed	no	no	no	yes	no	O	O
Q13535_2	Q13535	2	`ATR	GEHGLELASMIPALR	1	0	0	0	1	0	M	G	canonical	100	iMet removed	no	no	no	no	no	X	O
Q13541_2	Q13541	2	`EIF4EBP1	SGGSSCSQTPSR	9	0	6	0	3	0	M	S	canonical	100	iMet removed	no	yes	yes	no	no	O	O
Q13555_2	Q13555	2	`CAMK2G	ATTATCTR	2	0	2	0	0	0	M	A	canonical	100	iMet removed	yes	yes	no	no	no	O	O
Q13557_2	Q13557	2	`CAMK2D	ASTTTCTR,ASTTTCTRFTDE	18	0	2	13	0	3	M	A	canonical	100	iMet removed	yes	yes	yes	yes	no	O	O
Q13561_2	Q13561	2	`DCTN2	ADPKYADLPGIAR,ADPKYADLPGIARNEPDVYE	37	2	4	13	20	2	M	A	canonical	94.87	iMet removed	yes	yes	yes	yes	no	O	O
Q13564_2	Q13564	2	`NAE1	AQLGKLLK,AQLGKLLKE,AQLGKLLKEQKYDR	189	7	55	1	81	59	M	A	canonical	96.43	iMet removed	yes	yes	yes	yes	yes	O	O
Q13573_2	Q13573	2	`SNW1	ALTSFLPAPTQLSQDQLE,ALTSFLPAPTQLSQDQLEAEEKAR	120	8	62	10	46	10	M	A	canonical	93.75	iMet removed	no	yes	yes	yes	no	O	O
Q13576_2	Q13576	2	`IQGAP2	PHEELPSLQRPR	0	1	0	0	1	0	M	P	canonical	0	iMet removed	no	no	no	no	no	O	X
Q13601_2	Q13601	2	`KRR1	ASPSLERPEKGAGKSEFR	56	0	28	0	28	0	M	A	canonical	100	iMet removed	yes	no	yes	no	no	O	O
Q13608_2	Q13608	2	`PEX6	ALAVLRVLE	12	0	0	1	0	11	M	A	canonical	100	iMet removed	no	no	no	no	no	O	O
Q13617_2	Q13617	2	`CUL2	SLKPRVVDFDE	4	0	0	0	0	4	M	S	canonical	100	iMet removed	no	no	no	no	no	O	O
Q13618_2	Q13618	2	`CUL3	SNLSKGTGSR,SNLSKGTGSRKD	11	0	6	5	0	0	M	S	canonical	100	iMet removed	yes	yes	yes	yes	yes	O	O
Q13637_2	Q13637	2	`RAB32	AGGGAGDPGLGAAAAPAPETR	3	1	3	0	1	0	M	A	canonical	75	iMet removed	no	yes	yes	no	no	O	O
Q13642_2	Q13642	2	`FHL1	AEKFDCH,AEKFDCHYCR	11	0	1	0	10	0	M	A	canonical	100	iMet removed	no	no	no	yes	no	O	X
Q13686_2	Q13686	2	`ALKBH1	GKMAAAVGSVATLATEPGEDAFR	0	13	8	0	5	0	M	G	canonical	0	iMet removed	no	no	no	no	no	O	X
Q13794_2	Q13794	2	`PMAIP1	PGKKARKNAQPSPARAPA,PGKKARKNAQPSPARAPAELE	0	27	0	17	0	10	M	P	canonical	0	iMet removed	no	no	no	no	no	O	X
Q13823_2	Q13823	2	`GNL2	VKPKYKGR,VKPKYKGRSTINPSKASTNPDRVQGAGGQNMRD	0	38	6	2	26	4	M	V	canonical	0	iMet removed	no	no	no	no	no	O	X
Q13884_2	Q13884	2	`SNTB1	AVAAAAAAAGPAGAGGGR,AVAAAAAAAGPAGAGGGRAQRSGLLE	68	3	22	22	17	10	M	A	canonical	95.77	iMet removed	no	yes	yes	yes	no	O	O
Q13895_2	Q13895	2	`BYSL	PKFKAAR,PKFKAARGVGGQ,PKFKAARGVGGQE	0	13	5	8	0	0	M	P	canonical	0	iMet removed	no	no	no	no	no	O	X
Q13951_2	Q13951	2	`CBFB	PRVVPDQRSKFE,PRVVPDQRSKFENEE	0	38	0	31	0	7	M	P	canonical	0	iMet removed	no	no	no	no	no	O	X
Q14008_2	Q14008	2	`CKAP5	GDDSEWLKLPVDQKCEHKLWKAR	2	0	1	0	1	0	M	G	canonical	100	iMet removed	no	no	yes	yes	no	O	O
Q14019_2	Q14019	2	`COTL1	ATKIDKEACR	194	2	108	0	88	0	M	A	canonical	98.98	iMet removed	yes	yes	no	yes	no	O	X
Q14061_2	Q14061	2	`COX17	PGLVDSNPAPPESQE,PGLVDSNPAPPESQEKKPLKPC,PGLVDSNPAPPESQEKKPLKPCCACPETKKAR	0	13	9	2	2	0	M	P	canonical	0	iMet removed	no	no	no	no	no	O	X
Q14137_2	Q14137	2	`BOP1	AGSRGAGRTAAPSVRPE	3	5	0	8	0	0	M	A	canonical	37.5	iMet removed	no	no	yes	no	no	O	O
Q14141_2	Q14141	2	`SEPT6	AATDIARQVGE	13	0	0	2	0	11	M	A	canonical	100	iMet removed	no	yes	yes	yes	no	O	O
Q14151_2	Q14151	2	`SAFB2	AETLPGSGDSGPGTASLGPGVAETGTR	1	0	0	0	1	0	M	A	canonical	100	iMet removed	yes	yes	yes	no	no	O	O
Q14152_2	Q14152	2	`EIF3A	PAYFQRPE,PAYFQRPENALKR,PAYFQRPENALKRANE	0	255	38	85	85	47	M	P	canonical	0	iMet removed	no	no	no	no	no	O	X
Q14185_2	Q14185	2	`DOCK1	TRWVPTKREE	1	0	0	1	0	0	M	T	canonical	100	iMet removed	no	no	no	no	no	X	O
Q14195_2	Q14195	2	`DPYSL3	SYQGKKNIPR,SYQGKKNIPRITSD	82	1	25	12	36	10	M	S	canonical	98.8	iMet removed	yes	yes	yes	no	yes	O	O
Q14204_2	Q14204	2	`DYNC1H1	SEPGGGGGEDGSAGLEVSAVQNVADVSVLQKHLR	8	0	6	0	2	0	M	S	canonical	100	iMet removed	yes	no	yes	yes	no	O	O
Q14240_2	Q14240	2	`EIF4A2	SGGSADYNRE	1	0	0	1	0	0	M	S	canonical	100	iMet removed	yes	yes	yes	no	yes	O	O
Q14320_2	Q14320	2	`FAM50A	AQYKGAASEAGR	23	2	23	0	2	0	M	A	canonical	92	iMet removed	no	yes	yes	yes	yes	O	O
Q14344_2	Q14344	2	`GNA13	ADFLPSR	1	0	0	0	1	0	M	A	canonical	100	iMet removed	no	no	yes	yes	no	O	O
Q14527_2	Q14527	2	`HLTF	SWMFKR	18	0	7	0	11	0	M	S	canonical	100	iMet removed	yes	no	no	no	no	O	O
Q14558-2_2	Q14558-2	2	`PRPSAP1	PKKLLLLPPPSASSAFR	0	20	13	0	7	0	M	P	isoform	0	iMet removed	no	no	no	no	no	O	X
Q14562_2	Q14562	2	`DHX8	AVAVAMAGALIGSEPGPAEE	27	0	0	14	0	13	M	A	canonical	100	iMet removed	no	no	yes	no	no	O	O
Q14587_2	Q14587	2	`ZNF268	ATRVRTASIWVPPLQE	1	0	0	0	0	1	M	A	canonical	100	iMet removed	no	no	no	no	no	O	O
Q14653_2	Q14653	2	`IRF3	GTPKPRILPWLVSQLD,GTPKPRILPWLVSQLDLGQLE	20	0	0	6	0	14	M	G	canonical	100	iMet removed	no	no	no	no	no	X	O
Q14669_2	Q14669	2	`TRIP12	SNRPNNNPGGSLR	1	0	1	0	0	0	M	S	canonical	100	iMet removed	yes	no	no	no	no	O	O
Q14671_2	Q14671	2	`PUM1	SVACVLKR	25	0	12	0	13	0	M	S	canonical	100	iMet removed	yes	yes	yes	no	no	O	O
Q14684_2	Q14684	2	`RRP1B	APAMQPAEIQFAQR	2	132	79	0	55	0	M	A	canonical	1.49	iMet removed	no	yes	no	no	no	O	X
Q14690_2	Q14690	2	`PDCD11	ANLEESFPR	27	0	9	0	18	0	M	A	canonical	100	iMet removed	no	yes	yes	no	no	O	O
Q14739_2	Q14739	2	`LBR	PSRKFADGE	0	29	0	25	0	4	M	P	canonical	0	iMet removed	no	no	no	no	no	O	X
Q14919_2	Q14919	2	`DRAP1	PSKKKKYNAR,PSKKKKYNARFPPARIKKIMQTDEE	0	51	13	0	30	8	M	P	canonical	0	iMet removed	no	no	no	no	no	O	X
Q14966_2	Q14966	2	`ZNF638	SRPRFNPR	0	1	0	0	1	0	M	S	canonical	0	iMet removed	no	no	no	no	no	O	O
Q14BN4_2	Q14BN4	2	`SLMAP	PSALAIFTCRPN	0	1	1	0	0	0	M	P	canonical	0	iMet removed	no	no	no	no	no	O	X
Q14CB8_2	Q14CB8	2	`ARHGAP19	ATEAQSEGEVPAR	1	0	1	0	0	0	M	A	canonical	100	iMet removed	yes	no	yes	no	no	O	O
Q15005_2	Q15005	2	`SPCS2	AAAAVQGGR,AAAAVQGGRSGGSGGCSGAGGASNCGTGSGRSGLLD	70	5	5	38	4	28	M	A	canonical	93.33	iMet removed	yes	yes	yes	yes	no	O	O
Q15006_2	Q15006	2	`EMC2	AKVSELYDVTWEEMR	2	0	1	0	1	0	M	A	canonical	100	iMet removed	no	yes	no	yes	no	O	O
Q15007_2	Q15007	2	`WTAP	TNEEPLPKKVR,TNEEPLPKKVRLSE	15	0	3	11	1	0	M	T	canonical	100	iMet removed	no	no	yes	no	no	X	O
Q15008_2	Q15008	2	`PSMD6	PLENLEEEGLPKNPDLR	0	109	49	0	60	0	M	P	canonical	0	iMet removed	no	no	no	no	no	O	X
Q15019_2	Q15019	2	`SEPT2	SKQQPTQFINPE,SKQQPTQFINPETPGYVGFANLPNQVHR	16	2	1	1	13	3	M	S	canonical	88.89	iMet removed	yes	yes	yes	yes	yes	O	O
Q15041_2	Q15041	2	`ARL6IP1	AEGDNRSTNLLAAE	1	0	0	1	0	0	M	A	canonical	100	iMet removed	no	no	no	no	no	O	O
Q15046_2	Q15046	2	`KARS	AAVQAAEVKVDGSEPKLSKNELKR	171	23	101	0	93	0	M	A	canonical	88.14	iMet removed	yes	yes	yes	yes	no	O	O
Q15056_2	Q15056	2	`EIF4H	ADFDTYDDR	37	0	23	0	14	0	M	A	canonical	100	iMet removed	yes	yes	yes	yes	no	O	O
Q15059_2	Q15059	2	`BRD3	STATTVAPAGIPATPGPVNPPPPEVSNPSKPGR	14	2	15	0	1	0	M	S	canonical	87.5	iMet removed	yes	no	yes	no	no	O	O
Q15102_2	Q15102	2	`PAFAH1B3	SGEENPASKPTPVQDVQGDGR	21	3	18	0	6	0	M	S	canonical	87.5	iMet removed	yes	yes	yes	yes	yes	O	O
Q15126_2	Q15126	2	`PMVK	APLGGAPR,APLGGAPRLVLLFSGKRKSGKDFVTE	0	24	15	0	3	6	M	A	canonical	0	iMet removed	no	no	no	no	no	O	X
Q15181_2	Q15181	2	`PPA1	SGFSTEER	4	0	2	0	2	0	M	S	canonical	100	iMet removed	no	yes	yes	yes	yes	O	O
Q15276_2	Q15276	2	`RABEP1	AQPGPASQPDVSLQQR	5	1	6	0	0	0	M	A	canonical	83.33	iMet removed	no	yes	yes	yes	yes	O	O
Q15283_2	Q15283	2	`RASA2	AAAAPAAAAASSEAPAASATAEPEAGDQDSR	3	0	3	0	0	0	M	A	canonical	100	iMet removed	no	yes	yes	no	no	O	O
Q15287-2_2	Q15287-2	2	`RNPS1	APSPTKR	0	5	5	0	0	0	M	A	isoform	0	iMet removed	no	no	no	no	no	O	O
Q15404_2	Q15404	2	`RSU1	SKSLKKLVE,SKSLKKLVEE,SKSLKKLVEESR	115	8	59	9	51	4	M	S	canonical	93.5	iMet removed	yes	yes	yes	yes	no	O	X
Q15418_2	Q15418	2	`RPS6KA1	PLAQLKEPWPLME	0	19	0	14	0	5	M	P	canonical	0	iMet removed	no	no	no	no	no	O	X
Q15424_2	Q15424	2	`SAFB	AETLSGLGDSGAAGAAALSSASSETGTR	6	0	1	0	5	0	M	A	canonical	100	iMet removed	yes	yes	yes	yes	no	O	O
Q15427_2	Q15427	2	`SF3B4	AAGPISER	7	0	2	0	5	0	M	A	canonical	100	iMet removed	yes	yes	yes	yes	yes	O	O
Q15436_2	Q15436	2	`SEC23A	TTYLEFIQQNEER	18	0	9	0	9	0	M	T	canonical	100	iMet removed	yes	yes	yes	yes	no	O	O
Q15437_2	Q15437	2	`SEC23B	ATYLEFIQQNEER	20	0	8	0	12	0	M	A	canonical	100	iMet removed	yes	yes	yes	no	yes	O	O
Q15459_2	Q15459	2	`SF3A1	PAGPVQAVPPPPPVPTEPKQPT,PAGPVQAVPPPPPVPTEPKQPTEEE	0	47	0	36	0	11	M	P	canonical	0	iMet removed	no	no	no	no	no	O	X
Q15527_2	Q15527	2	`SURF2	SELPGDVR	1	0	1	0	0	0	M	S	canonical	100	iMet removed	yes	yes	yes	no	no	O	O
Q15528_2	Q15528	2	`MED22	AQQRALPQSKE	3	0	0	2	0	1	M	A	canonical	100	iMet removed	no	no	no	no	no	O	O
Q15532_2	Q15532	2	`SS18	SVAFAAPR,SVAFAAPRQRGKGE	24	1	2	11	8	4	M	S	canonical	96	iMet removed	no	yes	yes	no	no	O	O
Q15554_2	Q15554	2	`TERF2	AAGAGTAGPASGPGVVRDPAASQPRKRPGRE,AAGAGTAGPASGPGVVRDPAASQPRKRPGREGGE	4	4	0	3	0	5	M	A	canonical	50	iMet removed	no	no	no	no	no	O	O
Q15555_2	Q15555	2	`MAPRE2	PGPTQTLSPNGENNNDIIQDNNGTIIPFR	0	14	12	0	2	0	M	P	canonical	0	iMet removed	no	no	no	no	no	O	X
Q15599_2	Q15599	2	`SLC9A3R2	AAPEPLRPR	4	0	3	0	1	0	M	A	canonical	100	iMet removed	no	no	no	yes	no	O	O
Q15629_2	Q15629	2	`TRAM1	AIRKKSTKSPPVLSHE	0	38	0	23	0	15	M	A	canonical	0	iMet removed	no	no	no	no	no	O	X
Q15637_2	Q15637	2	`SF1	ATGANATPLDFPSKKR,ATGANATPLDFPSKKRKR,ATGANATPLDFPSKKRKRSR,ATGANATPLDFPSKKRKRSRWNQD,ATGANATPLDFPSKKRKRSRWNQDTME	83	14	37	9	29	22	M	A	canonical	85.57	iMet removed	yes	yes	yes	yes	no	O	O
Q15650_2	Q15650	2	`TRIP4	AVAGAVSGEPLVHWCTQQLR	1	0	0	0	1	0	M	A	canonical	100	iMet removed	yes	no	yes	no	no	O	O
Q15653_2	Q15653	2	`NFKBIB	AGVACLGKAADADE	6	0	0	5	0	1	M	A	canonical	100	iMet removed	no	no	no	no	no	O	O
Q15654_2	Q15654	2	`TRIP6	SGPTWLPPKQPEPAR	5	0	1	0	4	0	M	S	canonical	100	iMet removed	no	no	no	yes	no	O	O
Q15678_2	Q15678	2	`PTPN14	PFGLKLR	0	3	2	0	1	0	M	P	canonical	0	iMet removed	no	no	no	no	no	X	X
Q15691_2	Q15691	2	`MAPRE1	AVNVYSTSVTSDNLSR	48	1	16	0	33	0	M	A	canonical	97.96	iMet removed	no	yes	yes	yes	yes	O	O
Q15717_2	Q15717	2	`ELAVL1	SNGYEDHMAEDCR	4	0	4	0	0	0	M	S	canonical	100	iMet removed	yes	no	yes	yes	no	O	O
Q15758_2	Q15758	2	`SLC1A5	VADPPRDSKGLAAAEPTANGGLALASIE	0	2	0	2	0	0	M	V	canonical	0	iMet removed	no	no	no	no	no	X	O
Q15785_2	Q15785	2	`TOMM34	APKFPDSVEELR	0	72	41	0	31	0	M	A	canonical	0	iMet removed	no	no	no	no	no	O	X
Q15796_2	Q15796	2	`SMAD2	SSILPFTPPVVKR	13	2	10	0	5	0	M	S	canonical	86.67	iMet removed	no	yes	yes	yes	no	O	O
Q15813_2	Q15813	2	`TBCE	SDTLTADVIGR,SDTLTADVIGRRVE	78	0	37	6	28	7	M	S	canonical	100	iMet removed	yes	yes	yes	no	no	O	O
Q15819_2	Q15819	2	`UBE2V2	AVSTGVKVPR,AVSTGVKVPRN,AVSTGVKVPRNFR,AVSTGVKVPRNFRLL,AVSTGVKVPRNFRLLE,AVSTGVKVPRNFRLLEE	274	6	54	90	70	66	M	A	canonical	97.86	iMet removed	yes	yes	yes	yes	yes	O	O
Q15833_2	Q15833	2	`STXBP2	APSGLKAVVGEKILSGVIR	0	36	8	0	28	0	M	A	canonical	0	iMet removed	no	no	no	no	no	O	X
Q15836_2	Q15836	2	`VAMP3	STGPTAATGSNR,STGPTAATGSNRRLQQTQNQVD,STGPTAATGSNRRLQQTQNQVDE,STGPTAATGSNRRLQQTQNQVDEVVD	91	2	11	48	2	32	M	S	canonical	97.85	iMet removed	yes	yes	yes	yes	yes	O	O
Q15906_2	Q15906	2	`VPS72	SLAGGRAPRKTAGNRLSGLLE	2	0	0	0	0	2	M	S	canonical	100	iMet removed	no	no	no	no	no	O	O
Q15910_2	Q15910	2	`EZH2	GQTGKKSEKGPVCWR	0	18	5	0	13	0	M	G	canonical	0	iMet removed	no	no	no	no	no	O	X
Q16186_2	Q16186	2	`ADRM1	TTSGALFPSLVPGSR,TTSGALFPSLVPGSRGASNKYLVE	107	14	57	10	45	9	M	T	canonical	88.43	iMet removed	no	yes	yes	yes	no	O	O
Q16254_2	Q16254	2	`E2F4	AEAGPQAPPPPGTPSR	3	0	3	0	0	0	M	A	canonical	100	iMet removed	yes	no	yes	no	no	O	O
Q16342_2	Q16342	2	`PDCD2	AAAGARPVE	3	0	0	2	0	1	M	A	canonical	100	iMet removed	no	no	yes	no	no	O	O
Q16401_2	Q16401	2	`PSMD5	AAQALALLR,AAQALALLRE	54	0	16	18	10	10	M	A	canonical	100	iMet removed	yes	yes	yes	yes	yes	O	O
Q16514-2_2	Q16514-2	2	`TAF12	ANSTAVVKIPGTPGAGGR,ANSTAVVKIPGTPGAGGRLSPE	2	0	1	1	0	0	M	A	isoform	100	iMet removed	no	no	no	no	no	O	O
Q16527_2	Q16527	2	`CSRP2	PVWGGGNKCGACGR	0	33	16	0	17	0	M	P	canonical	0	iMet removed	no	no	no	no	no	O	X
Q16537_2	Q16537	2	`PPP2R5E	SSAPTTPPSVDKVDGFSR	1	1	1	0	1	0	M	S	canonical	50	iMet removed	yes	yes	yes	yes	no	O	O
Q16539_2	Q16539	2	`MAPK14	SQERPTFYR,SQERPTFYRQE	34	0	3	21	0	10	M	S	canonical	100	iMet removed	no	no	no	yes	no	O	O
Q16563-2_2	Q16563-2	2	`SYPL1	SGFQINLNPLKEPLGFIKVLE	9	0	0	5	0	4	M	S	isoform	100	iMet removed	no	no	no	no	no	O	O
Q16576_2	Q16576	2	`RBBP7	ASKEMFEDTVEER	74	22	69	0	27	0	M	A	canonical	77.08	iMet removed	yes	yes	yes	yes	yes	O	O
Q16576-2_2	Q16576-2	2	`RBBP7	AAEAGVVGAGASPDGDWR	1	0	0	0	1	0	M	A	isoform	100	iMet removed	no	no	no	no	no	O	O
Q16629_2	Q16629	2	`SRSF7	SRYGRYGG,SRYGRYGGE	36	0	0	19	0	17	M	S	canonical	100	iMet removed	no	no	no	no	no	O	X
Q16630_2	Q16630	2	`CPSF6	ADGVDHIDIYADVGEE	2	0	0	2	0	0	M	A	canonical	100	iMet removed	no	no	no	no	no	O	O
Q16637_2	Q16637	2	`SMN1	AMSSGGSGGGVPEQEDSVLFR	17	3	15	0	5	0	M	A	canonical	85	iMet removed	yes	yes	yes	no	no	O	O
Q16643_2	Q16643	2	`DBN1	AGVSFSGHRLE	3	0	0	1	0	2	M	A	canonical	100	iMet removed	yes	no	yes	yes	no	O	O
Q16718_2	Q16718	2	`NDUFA5	AGVLKKTTGLVGL,AGVLKKTTGLVGLAVCNTPH,AGVLKKTTGLVGLAVCNTPHE,AGVLKKTTGLVGLAVCNTPHER	75	0	4	19	13	39	M	A	canonical	100	iMet removed	yes	no	no	yes	no	O	O
Q16762_2	Q16762	2	`TST	VHQVLYR	0	12	1	0	11	0	M	V	canonical	0	iMet removed	no	no	no	no	no	O	X
Q16773_2	Q16773	2	`CCBL1	AKQLQAR	1	0	1	0	0	0	M	A	canonical	100	iMet removed	yes	yes	yes	yes	no	O	O
Q16774_2	Q16774	2	`GUK1	SGPRPVVLSGPSGAGKSTLLKR,SGPRPVVLSGPSGAGKSTLLKRLLQE	23	0	14	3	2	4	M	S	canonical	100	iMet removed	no	no	yes	no	no	O	O
Q16777_2	Q16777	2	`HIST2H2AC	SGRGKQGGKARAKAKS,SGRGKQGGKARAKAKSR,SGRGKQGGKARAKAKSRS,SGRGKQGGKARAKAKSRSS,SGRGKQGGKARAKAKSRSSR	79	0	0	23	0	56	M	S	canonical	100	iMet removed	yes	no	no	no	no	O	O
Q16831_2	Q16831	2	`UPP1	AATGANAEKAESHNDCPVR	2	0	0	0	2	0	M	A	canonical	100	iMet removed	no	yes	no	no	no	O	O
Q16851-2_2	Q16851-2	2	`UGP2	SQDGASQFQEVIR	17	0	10	0	7	0	M	S	isoform	100	iMet removed	yes	no	no	no	no	O	O
Q16864_2	Q16864	2	`ATP6V1F	AGRGKLIAVIGD,AGRGKLIAVIGDE	3	0	0	2	0	1	M	A	canonical	100	iMet removed	no	no	no	no	no	O	O
Q2M3V2_2	Q2M3V2	2	`SOWAHA	ALAAAAAAAAAGVSQAAVLGFLQE	4	0	0	4	0	0	M	A	canonical	100	iMet removed	no	no	yes	no	no	O	O
Q2NL82_2	Q2NL82	2	`TSR1	AAHRPGPLKQQNKAHKGGR	2	0	0	0	2	0	M	A	canonical	100	iMet removed	no	no	no	no	no	O	O
Q2TAA2_2	Q2TAA2	2	`IAH1	ALCEAAGCGSALLWPR	4	0	0	0	4	0	M	A	canonical	100	iMet removed	yes	no	no	yes	no	O	O
Q2TAY7_2	Q2TAY7	2	`SMU1	SIEIESSDVIR	1	0	0	0	1	0	M	S	canonical	100	iMet removed	yes	yes	yes	no	no	O	O
Q3B726_2	Q3B726	2	`TWISTNB	AAGCSEAPR	1	0	1	0	0	0	M	A	canonical	100	iMet removed	yes	yes	no	no	no	O	O
Q3B7T1_2	Q3B7T1	2	`EDRF1	GDAKEAGAEGPPAGAAAR	3	1	4	0	0	0	M	G	canonical	75	iMet removed	yes	no	yes	no	no	O	X
Q3KRA6_2	Q3KRA6	2	`C2orf76	APGEVTITVR	0	1	1	0	0	0	M	A	canonical	0	iMet removed	no	no	no	no	no	X	O
Q3MHD2_2	Q3MHD2	2	`LSM12	AAPPGEYFSVGSQVSCR	2	1	3	0	0	0	M	A	canonical	66.67	iMet removed	yes	yes	yes	no	no	O	O
Q49A26_2	Q49A26	2	`GLYR1	AAVSLR	1	0	0	0	1	0	M	A	canonical	100	iMet removed	no	no	no	no	no	O	O
Q4KMQ1_2	Q4KMQ1	2	`TPRN	AALGRPGSGPRAAVPAWKRE	1	0	0	1	0	0	M	A	canonical	100	iMet removed	no	no	no	no	no	O	O
Q4KMZ8-3_2	Q4KMZ8-3	2	`NKAIN1	AVILGIFGTVQYRSR	0	1	0	0	1	0	M	A	isoform	0	iMet removed	no	no	no	no	no	O	O
Q4LDG9_2	Q4LDG9	2	`DNAL1	AKATTIKEALAR	26	0	16	0	10	0	M	A	canonical	100	iMet removed	yes	yes	yes	no	no	O	O
Q4V328_2	Q4V328	2	`GRIPAP1	AQALSEEEFQR	7	0	6	0	1	0	M	A	canonical	100	iMet removed	yes	yes	yes	no	no	O	O
Q4ZIN3_2	Q4ZIN3	2	`TMEM259	SEHVEPAAPGPGPNGGGGGPAPAR	6	5	11	0	0	0	M	S	canonical	54.55	iMet removed	yes	no	no	no	no	O	O
Q53ET0_2	Q53ET0	2	`CRTC2	ATSGANGPGSATASASNPR	1	0	1	0	0	0	M	A	canonical	100	iMet removed	yes	yes	yes	no	no	O	O
Q53GG5_2	Q53GG5	2	`PDLIM3	PQTVILPGPAPWGFR	0	19	8	0	11	0	M	P	canonical	0	iMet removed	no	no	no	no	no	O	X
Q53H12_2	Q53H12	2	`AGK	TVFFKTLR	82	46	48	0	80	0	M	T	canonical	64.06	iMet removed	no	yes	yes	yes	no	O	X
Q53H80_2	Q53H80	2	`AKIRIN2	ACGATLKR,ACGATLKRTLD	24	0	6	11	4	3	M	A	canonical	100	iMet removed	yes	no	no	no	no	O	O
Q53H82_2	Q53H82	2	`LACTB2	AAVLQR,AAVLQRVE	42	0	0	13	13	16	M	A	canonical	100	iMet removed	yes	no	no	no	no	O	O
Q53H96_2	Q53H96	2	`PYCRL	AAAEPSPR	1	0	1	0	0	0	M	A	canonical	100	iMet removed	no	yes	yes	no	yes	O	O
Q53S58_2	Q53S58	2	`TMEM177	AGPLWR	2	0	0	0	2	0	M	A	canonical	100	iMet removed	no	no	no	no	no	O	O
Q562R1_2	Q562R1	2	`ACTBL2	TDNELSALVVDNGSGMCKAGFGGDDAPR	4	0	0	0	4	0	M	T	canonical	100	iMet removed	no	no	no	no	no	X	O
Q587I9_2	Q587I9	2	`SFT2D3	ADLHRQLQE	1	0	0	1	0	0	M	A	canonical	100	iMet removed	no	no	no	no	no	O	O
Q58FF6_2	Q58FF6	2	`HSP90AB4P	SLIINTFYSNKE	0	4	0	4	0	0	M	S	canonical	0	iMet removed	no	no	no	no	no	O	O
Q58FG1_2	Q58FG1	2	`HSP90AA4P	ESLTDPSKLDSGK,ESLTDPSKLDSGKE	0	4	0	3	0	1	M	E	canonical	0	iMet removed	no	no	no	no	no	X	O
Q5EE01_2	Q5EE01	2	`CENPW	ALSTIVSQR	0	10	5	0	5	0	M	A	canonical	0	iMet removed	no	no	no	no	no	O	O
Q5J8M3_2	Q5J8M3	2	`EMC4	TAQGGLVANRGR,TAQGGLVANRGRR	3	0	0	1	0	2	M	T	canonical	100	iMet removed	yes	yes	yes	no	no	O	O
Q5JTJ3-3_2	Q5JTJ3-3	2	`COA6	AAPSMKER	26	0	23	0	3	0	M	A	isoform	100	iMet removed	no	no	no	no	no	O	O
Q5QJE6_2	Q5QJE6	2	`DNTTIP2	VVTRSARAKASIQAASAE	0	16	0	7	0	9	M	V	canonical	0	iMet removed	no	no	no	no	no	O	X
Q5QNW6_2	Q5QNW6	2	`HIST2H2BF	PDPAKSAPAPKKGSKKAVTKVQKK,PDPAKSAPAPKKGSKKAVTKVQKKD,PDPAKSAPAPKKGSKKAVTKVQKKDGKKR,PDPAKSAPAPKKGSKKAVTKVQKKDGKKRKR,PDPAKSAPAPKKGSKKAVTKVQKKDGKKRKRSRK,PDPAKSAPAPKKGSKKAVTKVQKKDGKKRKRSRKE	163	1055	347	176	362	333	M	P	canonical	13.38	iMet removed	no	no	no	no	no	O	O
Q5R3I4_2	Q5R3I4	2	`TTC38	AAASPLRD,AAASPLRDCQAWKDAR	2	0	1	0	0	1	M	A	canonical	100	iMet removed	yes	no	no	yes	no	O	O
Q5RI15_2	Q5RI15	2	`COX20	AAPPEPGEPEER	2	0	2	0	0	0	M	A	canonical	100	iMet removed	yes	yes	yes	yes	no	O	O
Q5RI18_2	Q5RI18	2	`HNRNPU	GLVCVLGDGKTE,GLVCVLGDGKTEQKGGDKKR	1	63	32	12	19	1	M	G	canonical	1.56	iMet removed	no	no	no	no	no	O	X
Q5SRE5_2	Q5SRE5	2	`NUP188	AAAAGGPCVR,AAAAGGPCVRSSRE	46	0	17	14	11	4	M	A	canonical	100	iMet removed	yes	no	yes	no	no	O	O
Q5SY68_2	Q5SY68	2	`S100A7L2	NIPLGEKVMLDIVAMFRQYSGDDGRMDMPGLVNLMKENF	1	0	0	1	0	0	M	N	canonical	100	iMet removed	no	no	no	no	no	X	O
Q5T2D3_2	Q5T2D3	2	`OTUD3	SRKQAAKSRPGSGSRKAE	10	0	0	9	0	1	M	S	canonical	100	iMet removed	no	no	no	no	no	O	X
Q5T447_2	Q5T447	2	`HECTD3	AGPGPGAVLESPR	4	0	4	0	0	0	M	A	canonical	100	iMet removed	yes	yes	no	no	yes	O	O
Q5T5S1-3_2	Q5T5S1-3	2	`CCDC183	EVVREKLRK	0	1	0	0	1	0	M	E	isoform	0	iMet removed	no	no	no	no	no	X	O
Q5T6G7_2	Q5T6G7	2	`Q5T6G7_HUMAN	RPKTLR	0	5	4	0	1	0	M	R	canonical	0	iMet removed	no	no	no	no	no	X	X
Q5T8U2_2	Q5T8U2	2	`RPL7A	APLYQAAGKGDVPTKRPPVLR	0	5	1	0	4	0	M	A	canonical	0	iMet removed	no	no	no	no	no	O	O
Q5T9A4_2	Q5T9A4	2	`ATAD3B	SWLFGVNKGPKGE,SWLFGVNKGPKGEGAGPPPPLPPAQPGAEGGGDR	17	0	0	12	1	4	M	S	canonical	100	iMet removed	yes	no	no	no	no	O	O
Q5TA31_2	Q5TA31	2	`RNF187	ALPAGPAEAACALCQR	1	0	1	0	0	0	M	A	canonical	100	iMet removed	no	no	no	no	no	O	O
Q5TBB1_2	Q5TBB1	2	`RNASEH2B	AAGVDCGDGVGAR	39	0	21	0	18	0	M	A	canonical	100	iMet removed	yes	yes	yes	no	no	O	O
Q5TGZ0_2	Q5TGZ0	2	`MINOS1	SESELGR	1	0	1	0	0	0	M	S	canonical	100	iMet removed	yes	yes	yes	yes	no	O	O
Q5UIP0_2	Q5UIP0	2	`RIF1	TARGQSPLAPLLE	6	0	0	4	0	2	M	T	canonical	100	iMet removed	no	no	no	no	no	O	O
Q5VT52_2	Q5VT52	2	`RPRD2	AAGGGGGSSKASSSSASSAGALESSLDR	2	0	2	0	0	0	M	A	canonical	100	iMet removed	yes	yes	yes	no	no	O	O
Q5VT66_2	Q5VT66	2	`MARC1	GAAGSSALAR	0	8	8	0	0	0	M	G	canonical	0	iMet removed	no	no	no	no	no	O	O
Q5VTL8_2	Q5VTL8	2	`PRPF38B	ANNSPALTGNSQPQHQAAAAAAQQQQQ	3	0	0	3	0	0	M	A	canonical	100	iMet removed	no	no	yes	no	no	O	O
Q5VTR2_2	Q5VTR2	2	`RNF20	SGIGNKRAAGEPGTSMPPE	4	0	0	4	0	0	M	S	canonical	100	iMet removed	yes	no	yes	no	no	O	O
Q5VV42_2	Q5VV42	2	`CDKAL1	PSASCDTLLDDIEDIVSQE,PSASCDTLLDDIEDIVSQEDSKPQDR	0	4	2	2	0	0	M	P	canonical	0	iMet removed	no	no	no	no	no	O	X
Q5VWZ2_2	Q5VWZ2	2	`LYPLAL1	AAASGSVLQR	30	0	19	0	11	0	M	A	canonical	100	iMet removed	yes	yes	yes	yes	yes	O	O
Q5VYK3_2	Q5VYK3	2	`ECM29	AAAAASASQDELNQLER	19	1	9	0	11	0	M	A	canonical	95	iMet removed	yes	yes	yes	yes	yes	O	O
Q5VZF2_2	Q5VZF2	2	`MBNL2	ALNVAPVR,ALNVAPVRD,ALNVAPVRDTKWLTLE	23	0	1	1	15	6	M	A	canonical	100	iMet removed	yes	yes	no	yes	no	O	O
Q66K74_2	Q66K74	2	`MAP1S	AAVAGSGAAAAPSSLLLVVGSE	24	0	0	11	0	13	M	A	canonical	100	iMet removed	no	no	no	no	no	O	O
Q68CP9_2	Q68CP9	2	`ARID2	ANSTGKAPPDER,ANSTGKAPPDERRKGLAFLDE	3	0	1	2	0	0	M	A	canonical	100	iMet removed	yes	yes	no	no	no	O	O
Q69YN2_2	Q69YN2	2	`CWF19L1	AQKPLR,AQKPLRLLACGDVE	29	0	0	8	2	19	M	A	canonical	100	iMet removed	no	yes	no	no	no	O	O
Q6AI08_2	Q6AI08	2	`HEATR6	AAVQVVGSWPSVQPR,AAVQVVGSWPSVQPREAPREAIPE	19	0	6	0	11	2	M	A	canonical	100	iMet removed	no	no	no	no	no	O	O
Q6DN03_2	Q6DN03	2	`HIST2H2BC	PEPAKFAPAPKKG,PEPAKFAPAPKKGSKKAVTKAQKKD,PEPAKFAPAPKKGSKKAVTKAQKKDGKKR,PEPAKFAPAPKKGSKKAVTKAQKKDGKKRKR,PEPAKFAPAPKKGSKKAVTKAQKKDGKKRKRSRK,PEPAKFAPAPKKGSKKAVTKAQKKDGKKRKRSRKE	775	1282	723	51	1160	123	M	P	canonical	37.68	iMet removed	yes	no	no	no	no	O	X
Q6EEV6_2	Q6EEV6	2	`SUMO4	ANEKPTEEVKTENNNHINLKVAGQDGSVVQFKIKR	1	48	42	0	7	0	M	A	canonical	2.04	iMet removed	no	no	no	no	no	O	O
Q6I9Y2_2	Q6I9Y2	2	`THOC7	GAVTDDEVIR	1	0	1	0	0	0	M	G	canonical	100	iMet removed	yes	no	yes	no	no	O	O
Q6IA86_2	Q6IA86	2	`ELP2	VAPVLETSHVF	0	2	1	0	1	0	M	V	canonical	0	iMet removed	yes	no	no	no	yes	O	X
Q6N069_2	Q6N069	2	`NAA16	PNVLLPPKESNLFKR	0	11	3	0	8	0	M	P	canonical	0	iMet removed	no	no	no	no	no	O	X
Q6NUQ4_2	Q6NUQ4	2	`TMEM214	ATKTAGVGR,ATKTAGVGRWE	28	3	12	12	3	4	M	A	canonical	90.32	iMet removed	no	yes	no	no	no	O	X
Q6NW29_2	Q6NW29	2	`RWDD4	SANEDQEMELEALR	2	0	2	0	0	0	M	S	canonical	100	iMet removed	no	yes	yes	no	no	O	O
Q6NXE6-2_2	Q6NXE6-2	2	`ARMC6	VSKRIAQE	10	0	0	8	0	2	M	V	isoform	100	iMet removed	no	no	no	no	no	O	X
Q6NXT4_2	Q6NXT4	2	`SLC30A6	GTIHLFR	0	1	1	0	0	0	M	G	canonical	0	iMet removed	no	no	no	no	no	O	X
Q6NXT6_2	Q6NXT6	2	`TAPT1	AGVGDAAAPGEGGGGGVDGPQR	0	1	1	0	0	0	M	A	canonical	0	iMet removed	yes	yes	yes	no	no	O	O
Q6NZ67_2	Q6NZ67	2	`MZT2B	AAQGVGPGPGSAAPPGLE,AAQGVGPGPGSAAPPGLEAAR	59	18	37	12	22	6	M	A	canonical	76.62	iMet removed	yes	yes	yes	no	no	O	O
Q6P1J9_2	Q6P1J9	2	`CDC73	ADVLSVLR,ADVLSVLRQYN,ADVLSVLRQYNIQKKE	123	0	31	13	58	21	M	A	canonical	100	iMet removed	no	yes	yes	yes	no	O	O
Q6P1K2_2	Q6P1K2	2	`PMF1	AEASSANLGSGCEEKR	7	1	6	0	2	0	M	A	canonical	87.5	iMet removed	yes	yes	yes	no	no	O	O
Q6P1R4_2	Q6P1R4	2	`DUS1L	PKLQGFEFWSR	0	10	5	0	5	0	M	P	canonical	0	iMet removed	no	no	no	no	no	O	X
Q6P2E9_2	Q6P2E9	2	`EDC4	ASCASIDIEDATQHLR	21	0	8	0	13	0	M	A	canonical	100	iMet removed	yes	no	yes	yes	no	O	O
Q6P2Q9_2	Q6P2Q9	2	`PRPF8	AGVFPYR,AGVFPYRGPGNPVPGPLAPLPDYMSE,AGVFPYRGPGNPVPGPLAPLPDYMSEE	74	3	7	39	21	10	M	A	canonical	96.1	iMet removed	yes	yes	yes	yes	no	O	O
Q6P444_2	Q6P444	2	`MTFR2	SLILNILR,SLILNILRE	12	0	0	2	6	4	M	S	canonical	100	iMet removed	no	no	no	no	no	O	O
Q6P452_2	Q6P452	2	`ANXA4	AMATKGGTVKAASGFNAME,AMATKGGTVKAASGFNAMEDAQTLR	49	2	27	4	17	3	M	A	canonical	96.08	iMet removed	no	no	no	no	no	O	X
Q6P6C2_2	Q6P6C2	2	`ALKBH5	AAASGYTDLR,AAASGYTDLRE	20	0	6	11	2	1	M	A	canonical	100	iMet removed	yes	yes	yes	no	no	O	O
Q6PD62_2	Q6PD62	2	`CTR9	SRGSIEIPLRDTDEVIE	1	0	0	1	0	0	M	S	canonical	100	iMet removed	no	no	no	no	no	O	O
Q6PF05_2	Q6PF05	2	`TTC23L	QASPIR	0	1	1	0	0	0	M	Q	canonical	0	iMet removed	no	no	no	no	no	X	O
Q6PGP7_2	Q6PGP7	2	`TTC37	SSKEVKTALKSAR	31	0	24	0	7	0	M	S	canonical	100	iMet removed	yes	yes	yes	no	no	O	O
Q6PH81_2	Q6PH81	2	`C16orf87	SATRAKKVKMATKSCPE	9	0	0	6	0	3	M	S	canonical	100	iMet removed	no	no	no	no	no	O	O
Q6PHR2_2	Q6PHR2	2	`ULK3	AGPGWGPPR	3	0	3	0	0	0	M	A	canonical	100	iMet removed	no	no	no	no	no	O	O
Q6PI98_2	Q6PI98	2	`INO80C	AAQIPIVATTSTPGIVR	7	2	6	0	3	0	M	A	canonical	77.78	iMet removed	yes	yes	yes	no	no	O	O
Q6PID6_2	Q6PID6	2	`TTC33	ASFGWKR,ASFGWKRKIGE	19	0	8	8	2	1	M	A	canonical	100	iMet removed	yes	no	no	yes	no	O	O
Q6PKG0_2	Q6PKG0	2	`LARP1	ATQVEPLLPGGATLLQAEE,ATQVEPLLPGGATLLQAEEHGGLVR	22	0	4	10	6	2	M	A	canonical	100	iMet removed	no	yes	yes	yes	no	O	O
Q6QNY1_2	Q6QNY1	2	`BLOC1S2	AAAAEGVLATR	42	0	8	0	34	0	M	A	canonical	100	iMet removed	yes	yes	yes	yes	no	O	O
Q6UUV7_2	Q6UUV7	2	`CRTC3	AASPGSGSANPRKFSE	1	0	0	1	0	0	M	A	canonical	100	iMet removed	no	no	no	no	no	O	O
Q6UWE0_2	Q6UWE0	2	`LRSAM1	PLFFRKRKPSEE	0	1	0	0	0	1	M	P	canonical	0	iMet removed	no	no	no	no	no	O	X
Q6VN20_2	Q6VN20	2	`RANBP10	AAATADPGAGNPQPGDSSGGGAGGGLPSPGEQE,AAATADPGAGNPQPGDSSGGGAGGGLPSPGEQELSR	7	1	4	2	2	0	M	A	canonical	87.5	iMet removed	yes	yes	yes	no	no	O	O
Q6WCQ1_2	Q6WCQ1	2	`MPRIP	SAAKENPCR	1	0	1	0	0	0	M	S	canonical	100	iMet removed	yes	yes	yes	yes	no	O	O
Q6Y1H2_2	Q6Y1H2	2	`PTPLB	AAVAATAAAKGNGGGGGR	102	164	145	0	121	0	M	A	canonical	38.35	iMet removed	no	yes	yes	no	no	O	O
Q6Y7W6_2	Q6Y7W6	2	`GIGYF2	AAETQTLNFGPEWLR	56	5	29	0	32	0	M	A	canonical	91.8	iMet removed	yes	yes	yes	no	no	O	O
Q6YP21-3_2	Q6YP21-3	2	`CCBL2	SLKFTNAKR,SLKFTNAKRIE	96	6	33	23	28	18	M	S	isoform	94.12	iMet removed	no	no	no	no	no	O	O
Q6ZMG9_2	Q6ZMG9	2	`CERS6	AGILAWFWNE	2	0	0	2	0	0	M	A	canonical	100	iMet removed	no	no	no	no	no	O	O
Q6ZMT4_2	Q6ZMT4	2	`KDM7A	AGAAAAVAAGAAAGAAAAAVSVAAPGR	8	0	1	0	7	0	M	A	canonical	100	iMet removed	no	no	no	no	no	O	O
Q6ZN17_2	Q6ZN17	2	`LIN28B	AEGGASKGGGEEPGKLPEPAEEESQVLR	4	0	1	0	3	0	M	A	canonical	100	iMet removed	no	no	no	no	no	O	O
Q6ZT12_2	Q6ZT12	2	`UBR3	AAAAAAAVGGQQPSQPE	4	0	0	3	0	1	M	A	canonical	100	iMet removed	no	no	no	no	no	O	O
Q6ZW49_2	Q6ZW49	2	`PAXIP1	SDQAPKVPEEMFR	4	0	3	0	1	0	M	S	canonical	100	iMet removed	no	no	no	no	no	O	O
Q6ZYL4_2	Q6ZYL4	2	`GTF2H5	VNVLKGVLIE	0	31	0	20	0	11	M	V	canonical	0	iMet removed	no	no	no	no	no	O	X
Q709C8_2	Q709C8	2	`VPS13C	VLESVVADLLNR	0	38	10	0	28	0	M	V	canonical	0	iMet removed	no	no	no	no	no	X	O
Q712K3_2	Q712K3	2	`UBE2R2	AQQQMTSSQKALMLE,AQQQMTSSQKALMLELKSLQEEPVEGFR	17	0	7	6	3	1	M	A	canonical	100	iMet removed	no	yes	yes	no	no	O	O
Q71UI9_2	Q71UI9	2	`H2AFV	AGGKAGKDSGKAKAKAVSR,AGGKAGKDSGKAKAKAVSRS	93	365	271	0	186	1	M	A	canonical	20.31	iMet removed	no	yes	yes	no	no	O	O
Q7KZF4_2	Q7KZF4	2	`SND1	ASSAQSGGSSGGPAVPTVQR	111	32	87	0	56	0	M	A	canonical	77.62	iMet removed	yes	yes	yes	yes	no	O	O
Q7KZI7_2	Q7KZI7	2	`MARK2	SSARTPLPTLNE	1	0	0	1	0	0	M	S	canonical	100	iMet removed	no	no	no	no	no	O	O
Q7L2H7_2	Q7L2H7	2	`EIF3M	SVPAFIDISEE,SVPAFIDISEEDQAAELR	103	10	62	3	47	1	M	S	canonical	91.15	iMet removed	yes	yes	yes	yes	yes	O	O
Q7L2Z9_2	Q7L2Z9	2	`CENPQ	SGKANASKKNAQQLKR,SGKANASKKNAQQLKRNPKRKKDNEE	54	1	9	12	28	6	M	S	canonical	98.18	iMet removed	yes	no	no	no	no	O	O
Q7L5D6_2	Q7L5D6	2	`GET4	AAAAAMAEQESAR	29	0	17	0	12	0	M	A	canonical	100	iMet removed	yes	yes	yes	yes	yes	O	O
Q7L5N1_2	Q7L5N1	2	`COPS6	AAAAAAAAATNGTGGSSGM,AAAAAAAAATNGTGGSSGME,AAAAAAAAATNGTGGSSGMEVD	77	4	0	54	1	26	M	A	canonical	95.06	iMet removed	no	no	yes	no	no	O	O
Q7L9L4_2	Q7L9L4	2	`MOB1B	SFLFGSR	7	0	1	0	6	0	M	S	canonical	100	iMet removed	yes	yes	no	yes	no	O	O
Q7LBC6_2	Q7LBC6	2	`KDM3B	ADAAASPVGKR	38	0	34	0	4	0	M	A	canonical	100	iMet removed	yes	yes	yes	yes	yes	O	O
Q7LG56_2	Q7LG56	2	`RRM2B	GDPERPEAAGLDQDER	4	0	4	0	0	0	M	G	canonical	100	iMet removed	no	no	no	no	no	X	O
Q7RTP0_2	Q7RTP0	2	`NIPA1	GTAAAAAAAAAAAAAGE,GTAAAAAAAAAAAAAGEGAR	14	23	11	3	23	0	M	G	canonical	37.84	iMet removed	no	yes	yes	no	no	O	O
Q7RTV0_2	Q7RTV0	2	`PHF5A	AKHHPDLIFCR	1	0	0	0	1	0	M	A	canonical	100	iMet removed	no	no	no	no	no	O	O
Q7Z2Z2_2	Q7Z2Z2	2	`EFTUD1	VLNSLDKMIQLQKNTANIR	0	73	24	0	49	0	M	V	canonical	0	iMet removed	no	no	no	no	no	O	X
Q7Z3U7_2	Q7Z3U7	2	`MON2	SGTSSPEAVKKLLENMQSDLR	18	0	11	0	7	0	M	S	canonical	100	iMet removed	yes	yes	no	no	no	O	O
Q7Z406_2	Q7Z406	2	`MYH14	AAVTMSVPGR,AAVTMSVPGRKAPPRPGPVPE	43	2	3	30	3	9	M	A	canonical	95.56	iMet removed	yes	yes	no	yes	no	O	O
Q7Z478_2	Q7Z478	2	`DHX29	GGKNKKHKAPAAAVVR,GGKNKKHKAPAAAVVRAAVSASRAKSAE	1	58	16	0	38	5	M	G	canonical	1.69	iMet removed	no	no	no	no	no	O	X
Q7Z4G4_2	Q7Z4G4	2	`TRMT11	ALSCTLNR	32	0	11	0	21	0	M	A	canonical	100	iMet removed	yes	yes	no	no	no	O	O
Q7Z4H3_2	Q7Z4H3	2	`HDDC2	ASVSSATFSGHGAR	13	0	0	0	13	0	M	A	canonical	100	iMet removed	yes	no	yes	yes	yes	O	O
Q7Z4T9-3_2	Q7Z4T9-3	2	`MAATS1	IFCTRKVPR	1	0	0	0	1	0	M	I	isoform	100	iMet removed	no	no	no	no	no	X	O
Q7Z589_2	Q7Z589	2	`EMSY	PVVWPTLLD,PVVWPTLLDLSR	0	16	10	1	5	0	M	P	canonical	0	iMet removed	no	no	no	no	no	O	X
Q7Z5L9_2	Q7Z5L9	2	`IRF2BP2	AAAVAVAAASR	64	0	15	0	49	0	M	A	canonical	100	iMet removed	yes	yes	yes	yes	no	O	O
Q7Z6B7_2	Q7Z6B7	2	`SRGAP1	STPSRFKKDKEIIAEYESQVKEIR	1	0	0	0	1	0	M	S	canonical	100	iMet removed	no	no	no	no	no	O	O
Q7Z7C8_2	Q7Z7C8	2	`TAF8	ADAAATAGAGGSGTR	5	1	6	0	0	0	M	A	canonical	83.33	iMet removed	yes	yes	yes	no	no	O	O
Q7Z7K0_2	Q7Z7K0	2	`CMC1	ALDPADQHLR,ALDPADQHLRHVE	31	0	20	4	6	1	M	A	canonical	100	iMet removed	no	no	yes	no	no	O	O
Q7Z7L9_2	Q7Z7L9	2	`ZSCAN2	MAADIPR	0	1	0	0	1	0	M	M	canonical	0	iMet removed	no	no	no	no	no	X	X
Q86SK9_2	Q86SK9	2	`SCD5	PGPATDAGKIPFCDAKEE,PGPATDAGKIPFCDAKEEIR	0	22	20	1	1	0	M	P	canonical	0	iMet removed	no	no	no	no	no	O	X
Q86TA1_2	Q86TA1	2	`MOB3B	SIALKQVFNKD,SIALKQVFNKDKTFRPKR	10	0	2	6	0	2	M	S	canonical	100	iMet removed	no	no	no	yes	no	O	O
Q86TI2_2	Q86TI2	2	`DPP9	ATTGTPTADRGDAAATDDPAAR	18	6	24	0	0	0	M	A	canonical	75	iMet removed	yes	yes	yes	no	yes	O	O
Q86TU7_2	Q86TU7	2	`SETD3	GKKSRVKTQKSGTGATATVSPK,GKKSRVKTQKSGTGATATVSPKE,GKKSRVKTQKSGTGATATVSPKEI,GKKSRVKTQKSGTGATATVSPKEILNLTSELLQKCSSPAP	0	45	0	33	0	12	M	G	canonical	0	iMet removed	no	no	no	no	no	O	X
Q86TX2_2	Q86TX2	2	`ACOT1	AATLILEPAGR	1	66	32	0	35	0	M	A	canonical	1.49	iMet removed	no	no	no	yes	no	O	X
Q86U42_2	Q86U42	2	`PABPN1	AAAAAAAAAAGAAGGR,AAAAAAAAAAGAAGGRGSGPGR,AAAAAAAAAAGAAGGRGSGPGRR,AAAAAAAAAAGAAGGRGSGPGRRR	120	0	57	11	51	1	M	A	canonical	100	iMet removed	yes	yes	yes	yes	no	O	O
Q86UY6_2	Q86UY6	2	`NAA40	GRKSSKAKE	0	1	0	1	0	0	M	G	canonical	0	iMet removed	no	no	no	no	no	O	X
Q86V81_2	Q86V81	2	`ALYREF	ADKMDMSLDDIIKLNR	677	63	414	0	326	0	M	A	canonical	91.49	iMet removed	yes	yes	yes	yes	no	O	O
Q86V88_2	Q86V88	2	`MDP1	ARLPKLAVFD,ARLPKLAVFDLD	15	0	0	9	0	6	M	A	canonical	100	iMet removed	no	no	no	no	no	O	X
Q86WA8_2	Q86WA8	2	`LONP2	SSVSPIQIPSR	3	0	3	0	0	0	M	S	canonical	100	iMet removed	no	yes	no	no	no	O	O
Q86WA9_2	Q86WA9	2	`SLC26A11	PSSVTALGQAR	0	2	2	0	0	0	M	P	canonical	0	iMet removed	no	no	no	no	no	O	X
Q86WQ0_2	Q86WQ0	2	`NR2C2AP	THSLVCPE,THSLVCPETVSR	24	0	6	0	12	6	M	T	canonical	100	iMet removed	yes	no	no	no	yes	O	O
Q86X55_2	Q86X55	2	`CARM1	AAAAAAVGPGAGGAGSAVPGGAGPCATVSVFPGAR,AAAAAAVGPGAGGAGSAVPGGAGPCATVSVFPGARLLTIGDANG,AAAAAAVGPGAGGAGSAVPGGAGPCATVSVFPGARLLTIGDANGE	235	27	77	54	86	45	M	A	canonical	89.69	iMet removed	yes	yes	yes	yes	yes	O	O
Q86Y39_2	Q86Y39	2	`NDUFA11	APKVFR	0	45	17	0	28	0	M	A	canonical	0	iMet removed	no	no	no	no	no	O	X
Q86Y56_2	Q86Y56	2	`HEATR2	AALGVAEAVAAPHPAEGA,AALGVAEAVAAPHPAEGAETA,AALGVAEAVAAPHPAEGAETAEAVELSR	43	0	10	0	33	0	M	A	canonical	100	iMet removed	yes	yes	yes	no	no	O	O
Q86Y82_2	Q86Y82	2	`STX12	SYGPLDMYR,SYGPLDMYRNPGPSGPQLRD	5	0	1	4	0	0	M	S	canonical	100	iMet removed	yes	yes	yes	yes	no	O	O
Q86YM7_2	Q86YM7	2	`HOMER1	GEQPIFSTR	6	0	6	0	0	0	M	G	canonical	100	iMet removed	yes	no	no	no	no	X	O
Q86YS7_2	Q86YS7	2	`C2CD5	PGKLKVKIVAGR	0	5	4	0	1	0	M	P	canonical	0	iMet removed	no	no	no	no	no	O	X
Q8IUF8_2	Q8IUF8	2	`MINA	PKKAKPTGSGKE,PKKAKPTGSGKEE	0	9	0	7	0	2	M	P	canonical	0	iMet removed	no	no	no	no	no	O	O
Q8IUR5-2_2	Q8IUR5-2	2	`TMTC1	TKQDSASKKKKKR	0	2	2	0	0	0	M	T	isoform	0	iMet removed	no	no	no	no	no	O	X
Q8IUR7_2	Q8IUR7	2	`ARMC8	ACLLETPIR	42	0	21	0	21	0	M	A	canonical	100	iMet removed	yes	yes	no	no	no	O	O
Q8IUX1_2	Q8IUX1	2	`TMEM126B	VVFGYEAGTKPR	0	10	2	0	8	0	M	V	canonical	0	iMet removed	no	no	no	no	no	X	O
Q8IUZ5_2	Q8IUZ5	2	`PHYKPL	AADQRPKADTLALR	1	0	1	0	0	0	M	A	canonical	100	iMet removed	no	no	no	no	no	O	O
Q8IWF6_2	Q8IWF6	2	`DENND6A	ALRGPAGLGPGSRRPLD,ALRGPAGLGPGSRRPLDE	11	0	0	9	0	2	M	A	canonical	100	iMet removed	no	no	no	no	no	O	O
Q8IWS0_2	Q8IWS0	2	`PHF6	SSSVEQKKGPTR	65	12	62	0	15	0	M	S	canonical	84.42	iMet removed	yes	yes	yes	yes	no	O	O
Q8IWV8_2	Q8IWV8	2	`UBR2	ASELEPEVQAIDR	4	0	2	0	2	0	M	A	canonical	100	iMet removed	yes	yes	yes	no	no	O	O
Q8IWY9_2	Q8IWY9	2	`CDAN1	AAVLESLLR	25	0	10	0	15	0	M	A	canonical	100	iMet removed	no	no	no	no	no	O	O
Q8IX03_2	Q8IX03	2	`WWC1	PRPELPLPEGWEEAR	0	1	0	0	1	0	M	P	canonical	0	iMet removed	no	no	no	no	no	O	X
Q8IX18_2	Q8IX18	2	`DHX40	SRFPAVAGRAPRRQE,SRFPAVAGRAPRRQEE	4	0	0	4	0	0	M	S	canonical	100	iMet removed	no	no	no	no	no	O	O
Q8IXQ5_2	Q8IXQ5	2	`KLHL7	AASGVEKSSKKKTEKKLAAR	25	1	10	0	16	0	M	A	canonical	96.15	iMet removed	no	no	no	no	no	O	O
Q8IXW5_2	Q8IXW5	2	`RPAP2	ADFAGPSSAGRKAGAPRCSRKAAGTKQTSTLKQE	1	0	0	0	0	1	M	A	canonical	100	iMet removed	yes	yes	no	no	no	O	O
Q8IY18_2	Q8IY18	2	`SMC5	ATPSKKTSTPSPQPSKR	10	4	9	0	5	0	M	A	canonical	71.43	iMet removed	yes	yes	no	no	no	O	X
Q8IY31_2	Q8IY31	2	`IFT20	AKDILGEAGLHFDELNKLR	2	0	0	0	2	0	M	A	canonical	100	iMet removed	no	no	no	no	no	O	X
Q8IY57_2	Q8IY57	2	`YAF2	GDKKSPTRPKR,GDKKSPTRPKRQPKPSSDE	3	0	2	1	0	0	M	G	canonical	100	iMet removed	yes	no	yes	no	no	O	O
Q8IY81_2	Q8IY81	2	`FTSJ3	GKKGKVGKSR,GKKGKVGKSRRD	7	99	48	9	40	9	M	G	canonical	6.6	iMet removed	no	no	no	no	no	O	X
Q8IYI6_2	Q8IYI6	2	`EXOC8	AMAMSDSGASRLRRQLE	11	0	0	9	0	2	M	A	canonical	100	iMet removed	yes	yes	no	no	no	O	O
Q8IZD4_2	Q8IZD4	2	`DCP1B	AAVAAGGLVGKGR	56	0	32	0	24	0	M	A	canonical	100	iMet removed	yes	yes	yes	yes	no	O	O
Q8IZH2_2	Q8IZH2	2	`XRN1	GVPKFYR,GVPKFYRWISE	0	12	1	0	10	1	M	G	canonical	0	iMet removed	no	no	no	no	no	X	O
Q8IZL8_2	Q8IZL8	2	`PELP1	AAAVLSGPSAGSAAGVPGGTGGLSAVSSGPR,AAAVLSGPSAGSAAGVPGGTGGLSAVSSGPRL,AAAVLSGPSAGSAAGVPGGTGGLSAVSSGPRLRLLLLE	71	22	46	2	44	1	M	A	canonical	76.34	iMet removed	yes	yes	yes	yes	no	O	O
Q8IZP0_2	Q8IZP0	2	`ABI1	AELQMLLEEEIPSGKR	26	2	18	0	10	0	M	A	canonical	92.86	iMet removed	yes	yes	yes	yes	no	O	O
Q8N0U8_2	Q8N0U8	2	`VKORC1L1	AAPVLLR	11	36	18	0	29	0	M	A	canonical	23.4	iMet removed	no	yes	yes	no	no	O	O
Q8N142_2	Q8N142	2	`ADSSL1	SGTRASNDRPPGAGGVKRGRLQQE	1	0	0	1	0	0	M	S	canonical	100	iMet removed	no	no	no	no	no	O	O
Q8N183_2	Q8N183	2	`NDUFAF2	GWSQDLFR	0	68	31	0	37	0	M	G	canonical	0	iMet removed	no	no	no	no	no	O	O
Q8N1B4_2	Q8N1B4	2	`VPS52	AAAATMAAAAR,AAAATMAAAARE	18	0	6	5	5	2	M	A	canonical	100	iMet removed	yes	yes	yes	yes	no	O	O
Q8N1G4_2	Q8N1G4	2	`LRRC47	AAAAVSESWPELELAER	51	11	26	0	36	0	M	A	canonical	82.26	iMet removed	no	yes	yes	yes	no	O	O
Q8N257_2	Q8N257	2	`HIST3H2BB	PDPSKSAPAPKKGSKKAVTKAQK,PDPSKSAPAPKKGSKKAVTKAQKK,PDPSKSAPAPKKGSKKAVTKAQKKD,PDPSKSAPAPKKGSKKAVTKAQKKDGK,PDPSKSAPAPKKGSKKAVTKAQKKDGKK,PDPSKSAPAPKKGSKKAVTKAQKKDGKKR,PDPSKSAPAPKKGSKKAVTKAQKKDGKKRKR,PDPSKSAPAPKKGSKKAVTKAQKKDGKKRKRG,PDPSKSAPAPKKGSKKAVTKAQKKDGKKRKRGRK,PDPSKSAPAPKKGSKKAVTKAQKKDGKKRKRGRKE,PDPSKSAPAPKKGSKKAVTKAQKKDGKKRKRGRKES	601	650	261	147	681	162	M	P	canonical	48.04	iMet removed	no	no	no	no	no	O	X
Q8N2K1_2	Q8N2K1	2	`UBE2J2	SSTSSKRAPTTATQRLKQD	13	0	0	11	0	2	M	S	canonical	100	iMet removed	no	no	no	no	no	O	O
Q8N2U0_2	Q8N2U0	2	`TMEM256	AGPAAAFR	52	0	22	0	30	0	M	A	canonical	100	iMet removed	no	yes	yes	yes	no	O	O
Q8N2W9_2	Q8N2W9	2	`PIAS4	AAELVEAKNMVMSFR	8	0	3	0	5	0	M	A	canonical	100	iMet removed	yes	yes	yes	no	no	O	O
Q8N3C0_2	Q8N3C0	2	`ASCC3	ALPRLTGALRSFSNVTKQDNYNEE	2	0	0	0	0	2	M	A	canonical	100	iMet removed	no	no	no	no	no	O	O
Q8N3I7_2	Q8N3I7	2	`BBS5	SVLDALWEDR	2	0	1	0	1	0	M	S	canonical	100	iMet removed	no	no	no	yes	no	O	O
Q8N4P3_2	Q8N4P3	2	`HDDC3	GSEAAQLLEAADFAAR	41	4	22	0	23	0	M	G	canonical	91.11	iMet removed	yes	no	yes	yes	yes	X	O
Q8N511_2	Q8N511	2	`TMEM199	ASSLLAGER	5	0	5	0	0	0	M	A	canonical	100	iMet removed	yes	yes	yes	no	no	O	O
Q8N5C7_2	Q8N5C7	2	`DTWD1	SLNPPIFLKR,SLNPPIFLKRSEE	5	0	2	1	2	0	M	S	canonical	100	iMet removed	yes	yes	no	no	no	O	O
Q8N5D0_2	Q8N5D0	2	`WDTC1	AKVNITR,AKVNITRDLIRRQIKE	8	0	5	1	0	2	M	A	canonical	100	iMet removed	yes	no	no	no	no	O	O
Q8N5K1_2	Q8N5K1	2	`CISD2	VLESVAR	0	33	11	0	22	0	M	V	canonical	0	iMet removed	no	no	no	no	no	X	O
Q8N5M9_2	Q8N5M9	2	`JAGN1	ASRAGPRAAGTDGSDFQHR,ASRAGPRAAGTDGSDFQHRE	5	0	0	3	0	2	M	A	canonical	100	iMet removed	no	no	no	no	no	O	O
Q8N5W9_2	Q8N5W9	2	`FAM101B	VGRLSLQDVPE	0	8	0	5	0	3	M	V	canonical	0	iMet removed	no	no	no	no	no	O	X
Q8N5X7_2	Q8N5X7	2	`EIF4E3	ALPPAAAPPAGAR	2	0	1	0	1	0	M	A	canonical	100	iMet removed	yes	no	no	no	no	O	O
Q8N653_2	Q8N653	2	`LZTR1	AGPGSTGGQIGAAALAGGAR	29	0	23	0	6	0	M	A	canonical	100	iMet removed	yes	yes	no	no	no	O	O
Q8N6H7_2	Q8N6H7	2	`ARFGAP2	AAEPNKTEIQTLFKR	60	2	24	0	38	0	M	A	canonical	96.77	iMet removed	yes	yes	no	no	no	O	O
Q8N6N6_2	Q8N6N6	2	`NATD1	AHSAAAVPLGALE	1	0	0	1	0	0	M	A	canonical	100	iMet removed	no	no	no	no	no	O	O
Q8N6N7_2	Q8N6N7	2	`ACBD7	ALQADFDR,ALQADFDRAAE	7	0	0	2	4	1	M	A	canonical	100	iMet removed	yes	no	yes	no	no	O	O
Q8N6Q8_2	Q8N6Q8	2	`METTL25	AASCPLPVTPDLPTLR	0	4	4	0	0	0	M	A	canonical	0	iMet removed	no	no	no	no	no	O	O
Q8N6S5_2	Q8N6S5	2	`ARL6IP6	SFAESGWR	2	0	2	0	0	0	M	S	canonical	100	iMet removed	no	no	yes	no	no	O	O
Q8N7H5_2	Q8N7H5	2	`PAF1	APTIQTQAQR,APTIQTQAQRE	0	31	16	8	5	2	M	A	canonical	0	iMet removed	no	no	no	no	no	O	O
Q8N8A2_2	Q8N8A2	2	`ANKRD44	AVLKLTDQPPLVQAIFSGDPEEIR	2	0	1	0	1	0	M	A	canonical	100	iMet removed	no	no	yes	yes	no	O	O
Q8N8J7_2	Q8N8J7	2	`C4orf32	CSAGELLR	4	0	0	0	4	0	M	C	canonical	100	iMet removed	no	no	no	no	no	O	O
Q8N8S7_2	Q8N8S7	2	`ENAH	SEQSICQAR	48	0	27	0	21	0	M	S	canonical	100	iMet removed	no	yes	yes	yes	no	O	O
Q8N9N8_2	Q8N9N8	2	`EIF1AD	SQATKRKHVVK,SQATKRKHVVKE	21	0	0	9	0	12	M	S	canonical	100	iMet removed	no	no	no	no	no	O	O
Q8N9Q2_2	Q8N9Q2	2	`SREK1IP1	AVPGCNKDSVR	3	0	1	0	2	0	M	A	canonical	100	iMet removed	yes	yes	no	no	no	O	O
Q8NB46_2	Q8NB46	2	`ANKRD52	GILSITDQPPLVQAIFSR,GILSITDQPPLVQAIFSRDVEE	0	54	13	19	13	9	M	G	canonical	0	iMet removed	no	no	no	no	no	O	X
Q8NB90_2	Q8NB90	2	`SPATA5	SSKKNRKRLNQSAE	3	0	0	3	0	0	M	S	canonical	100	iMet removed	no	no	no	no	no	O	O
Q8NBF2_2	Q8NBF2	2	`NHLRC2	AAPGGRGRSLSGLLPAQTSLE	21	0	0	6	0	15	M	A	canonical	100	iMet removed	no	no	no	no	no	O	O
Q8NBT0_2	Q8NBT0	2	`POC1A	AAPCAEDPSLER	1	0	1	0	0	0	M	A	canonical	100	iMet removed	no	no	yes	no	no	O	O
Q8NBU5_2	Q8NBU5	2	`ATAD1	VHAEAFSR	0	6	4	0	2	0	M	V	canonical	0	iMet removed	no	no	no	no	no	O	O
Q8NC51_2	Q8NC51	2	`SERBP1	PGHLQEGFGCVVTNR	0	7	1	0	6	0	M	P	canonical	0	iMet removed	no	no	no	no	no	O	X
Q8NC56_2	Q8NC56	2	`LEMD2	AGLSDLELR	12	0	6	0	6	0	M	A	canonical	100	iMet removed	yes	yes	yes	yes	no	O	O
Q8NCC5_2	Q8NCC5	2	`SLC37A3	AWPNVFQR	0	17	6	0	11	0	M	A	canonical	0	iMet removed	no	no	no	no	no	O	O
Q8NCE0_2	Q8NCE0	2	`TSEN2	AEAVFHAPKR	9	0	7	0	2	0	M	A	canonical	100	iMet removed	no	no	no	no	no	O	O
Q8NCE2_2	Q8NCE2	2	`MTMR14	AGARAAAAAASAGSSASSGNQPPQE	22	3	0	17	0	8	M	A	canonical	88	iMet removed	no	no	no	no	no	O	O
Q8NCG7_2	Q8NCG7	2	`DAGLB	PGMVLFGR	1	21	9	0	13	0	M	P	canonical	4.55	iMet removed	no	no	no	no	no	O	X
Q8ND56_2	Q8ND56	2	`LSM14A	SGGTPYIGSKISLISKAE	1	0	0	1	0	0	M	S	canonical	100	iMet removed	yes	no	yes	yes	no	O	O
Q8ND90_2	Q8ND90	2	`PNMA1	AMTLLEDWCR	10	0	4	0	6	0	M	A	canonical	100	iMet removed	yes	no	no	no	no	O	O
Q8NDI1_2	Q8NDI1	2	`EHBP1	ASVWKR	1	0	0	0	1	0	M	A	canonical	100	iMet removed	yes	no	no	no	no	O	O
Q8NE71_2	Q8NE71	2	`ABCF1	PKAPKQQPPEPE	0	1	0	1	0	0	M	P	canonical	0	iMet removed	no	no	no	no	no	O	X
Q8NEF9_2	Q8NEF9	2	`SRFBP1	AQPGTLNLNNEVVKMR	27	0	12	0	15	0	M	A	canonical	100	iMet removed	yes	yes	no	yes	no	O	O
Q8NEM2_2	Q8NEM2	2	`SHCBP1	ADGSLTGGGLEAAAMAPER	2	0	0	0	2	0	M	A	canonical	100	iMet removed	yes	yes	no	no	no	O	O
Q8NEU8_2	Q8NEU8	2	`APPL2	PAVDKLLLEEALQDSPQTR	0	5	5	0	0	0	M	P	canonical	0	iMet removed	no	no	no	no	no	O	X
Q8NFX7_2	Q8NFX7	2	`STXBP6	SAKSAISKEIFAPLDER	14	0	7	0	7	0	M	S	canonical	100	iMet removed	yes	yes	no	no	no	O	O
Q8NHP6_2	Q8NHP6	2	`MOSPD2	AENHAQNKAKLISETR	21	0	11	0	10	0	M	A	canonical	100	iMet removed	no	no	no	no	no	O	O
Q8NI27_2	Q8NI27	2	`THOC2	AAAAVVVPAEWIKNWE,AAAAVVVPAEWIKNWEKSGR,AAAAVVVPAEWIKNWEKSGRG	131	3	37	17	61	19	M	A	canonical	97.76	iMet removed	no	no	no	yes	no	O	O
Q8NI35_2	Q8NI35	2	`INADL	PENPATDKLQVLQVLD,PENPATDKLQVLQVLDR	1	19	8	1	11	0	M	P	canonical	5	iMet removed	no	no	no	no	no	O	X
Q8NI60_2	Q8NI60	2	`ADCK3	AAILGDTIMVAKGLVKLTQAAVE	2	0	0	0	0	2	M	A	canonical	100	iMet removed	no	no	no	no	no	O	O
Q8TAE6_2	Q8TAE6	2	`PPP1R14C	SVATGSSETAGGASGGGAR	0	3	3	0	0	0	M	S	canonical	0	iMet removed	no	yes	yes	no	no	O	O
Q8TAG9_2	Q8TAG9	2	`EXOC6	AENSESLGTVPEHER	3	0	3	0	0	0	M	A	canonical	100	iMet removed	no	no	no	no	no	O	O
Q8TAK5_2	Q8TAK5	2	`GABPB2	SLVDLGKR	3	0	0	0	3	0	M	S	canonical	100	iMet removed	yes	no	yes	yes	no	O	O
Q8TAQ2_2	Q8TAQ2	2	`SMARCC2	AVRKKD,AVRKKDGGPNVKYYE	7	0	0	5	0	2	M	A	canonical	100	iMet removed	no	no	no	no	no	O	O
Q8TAT6_2	Q8TAT6	2	`NPLOC4	AESIIIR	24	0	3	0	21	0	M	A	canonical	100	iMet removed	yes	yes	yes	yes	no	O	O
Q8TB03_2	Q8TB03	2	`CXorf38	VLSELAAR	0	15	7	0	8	0	M	V	canonical	0	iMet removed	no	no	no	no	no	O	X
Q8TBA6_2	Q8TBA6	2	`GOLGA5	SWFVDLAGKAEDLLNR	9	0	1	0	8	0	M	S	canonical	100	iMet removed	yes	no	yes	yes	no	O	O
Q8TBB5_2	Q8TBB5	2	`KLHDC4	GKKGKKEKKGR	0	31	22	0	9	0	M	G	canonical	0	iMet removed	no	no	no	no	no	O	X
Q8TBC3_2	Q8TBC3	2	`SHKBP1	AAAATAAEGVPSR	12	2	12	0	2	0	M	A	canonical	85.71	iMet removed	yes	yes	no	no	no	O	O
Q8TBM7_2	Q8TBM7	2	`TMEM254	ATAAGATYFQR	0	2	1	0	1	0	M	A	canonical	0	iMet removed	yes	yes	no	no	no	O	O
Q8TC07_2	Q8TC07	2	`TBC1D15	AAAGVVSGKIIYE	1	0	0	1	0	0	M	A	canonical	100	iMet removed	no	no	yes	no	no	O	O
Q8TCF1-2_2	Q8TCF1-2	2	`ZFAND1	AATQKLVKD,AATQKLVKDIIDSKTGETASKR	1	11	10	1	1	0	M	A	isoform	8.33	iMet removed	no	no	no	no	no	O	O
Q8TCX1_2	Q8TCX1	2	`DYNC2LI1	PSETLWEIAKAEVEKR	0	1	1	0	0	0	M	P	canonical	0	iMet removed	no	no	no	no	no	O	X
Q8TD22_2	Q8TD22	2	`SFXN5	ADTATTASAAAASAASASSDAPPFQLGKPR	2	0	2	0	0	0	M	A	canonical	100	iMet removed	no	no	no	no	no	O	O
Q8TDD1_2	Q8TDD1	2	`DDX54	AADKGPAAGPR	0	4	4	0	0	0	M	A	canonical	0	iMet removed	no	yes	yes	no	no	O	O
Q8TDN6_2	Q8TDN6	2	`BRIX1	AATKRKRRGGFAVQAKKPKRN,AATKRKRRGGFAVQAKKPKRNE	7	36	0	9	0	34	M	A	canonical	16.28	iMet removed	no	no	no	no	no	O	O
Q8TEA1_2	Q8TEA1	2	`NSUN6	SIFPKISLRPE	14	5	0	15	0	4	M	S	canonical	73.68	iMet removed	no	no	no	no	no	O	X
Q8TEL6_2	Q8TEL6	2	`TRPC4AP	AAAPVAAGSGAGR	2	0	2	0	0	0	M	A	canonical	100	iMet removed	yes	yes	yes	no	no	O	O
Q8TF09_2	Q8TF09	2	`DYNLRB2	AEVEETLKR	25	0	14	0	11	0	M	A	canonical	100	iMet removed	yes	yes	yes	no	no	O	O
Q8TF40_2	Q8TF40	2	`FNIP1	APTLFQKLFSKR	0	5	4	0	1	0	M	A	canonical	0	iMet removed	no	no	no	no	no	O	X
Q8WTV0_2	Q8WTV0	2	`SCARB1	GCSAKAR	0	4	4	0	0	0	M	G	canonical	0	iMet removed	no	no	no	no	no	X	X
Q8WTW3_2	Q8WTW3	2	`COG1	ATAATSPALKR,ATAATSPALKRLD	24	2	1	16	7	2	M	A	canonical	92.31	iMet removed	yes	yes	yes	yes	no	O	O
Q8WU17_2	Q8WU17	2	`RNF139	AAVGPPQQQVR	3	0	3	0	0	0	M	A	canonical	100	iMet removed	yes	yes	no	no	no	O	O
Q8WU79_2	Q8WU79	2	`SMAP2	TGKSVKDVDR	5	3	8	0	0	0	M	T	canonical	62.5	iMet removed	yes	yes	no	no	no	X	O
Q8WU90_2	Q8WU90	2	`ZC3H15	PPKKQAQAGGSKKAEQKKK	0	1	1	0	0	0	M	P	canonical	0	iMet removed	no	no	no	no	no	O	X
Q8WUA2_2	Q8WUA2	2	`PPIL4	AVLLETTLGDVVIDLYTEERPR	1	0	1	0	0	0	M	A	canonical	100	iMet removed	no	no	no	yes	no	O	O
Q8WUB8_2	Q8WUB8	2	`PHF10	AAAAGPGAALSPR	2	0	2	0	0	0	M	A	canonical	100	iMet removed	yes	no	no	no	no	O	O
Q8WUK0_2	Q8WUK0	2	`PTPMT1	AATALLEAGLAR	48	31	32	0	47	0	M	A	canonical	60.76	iMet removed	no	yes	no	no	no	O	O
Q8WUM4_2	Q8WUM4	2	`PDCD6IP	ATFISVQLKKTSE	1	0	0	1	0	0	M	A	canonical	100	iMet removed	yes	no	yes	yes	no	O	O
Q8WUY8_2	Q8WUY8	2	`NAT14	APSHLSVRE	0	1	0	1	0	0	M	A	canonical	0	iMet removed	no	no	no	no	no	O	X
Q8WV07_2	Q8WV07	2	`ORAOV1	AGSQDIFDAIVMADER	2	0	0	0	2	0	M	A	canonical	100	iMet removed	yes	yes	yes	no	no	O	O
Q8WV92_2	Q8WV92	2	`MITD1	AKSGLRQDPQSTAAATVLKRAVE	26	2	0	23	0	5	M	A	canonical	92.86	iMet removed	yes	no	no	no	no	O	X
Q8WVM0_2	Q8WVM0	2	`TFB1M	AASGKLSTCR,AASGKLSTCRLPPLPTIRE	86	5	48	1	36	6	M	A	canonical	94.51	iMet removed	yes	yes	no	no	no	O	O
Q8WVM8_2	Q8WVM8	2	`SCFD1	AAAAAATAAAAASIR,AAAAAATAAAAASIRE	519	0	134	131	128	126	M	A	canonical	100	iMet removed	no	yes	yes	yes	yes	O	O
Q8WVY7_2	Q8WVY7	2	`UBLCP1	ALPIIVKWGGQ,ALPIIVKWGGQE	43	0	2	21	1	19	M	A	canonical	100	iMet removed	yes	no	yes	no	no	O	X
Q8WW12_2	Q8WW12	2	`PCNP	ADGKAGDEKPEKSQR	14	3	17	0	0	0	M	A	canonical	82.35	iMet removed	yes	yes	yes	yes	no	O	O
Q8WWY3_2	Q8WWY3	2	`PRPF31	SLADELLADLEEAAEE	1	0	1	0	0	0	M	S	canonical	100	iMet removed	no	no	no	no	no	O	O
Q8WX77_2	Q8WX77	2	`IGFBPL1	PRLSLLLPLLLLLLLPLLPPLSPSLGIR	1	0	1	0	0	0	M	P	canonical	100	iMet removed	no	no	no	no	no	O	X
Q8WXA3-2_2	Q8WXA3-2	2	`RUFY2	ATKDPTAVER	1	0	1	0	0	0	M	A	isoform	100	iMet removed	no	no	no	no	no	O	O
Q8WXF1_2	Q8WXF1	2	`PSPC1	MLRGNLKQVRIE	42	1	0	25	0	18	M	M	canonical	97.67	iMet removed	no	no	no	no	no	X	O
Q8WXG6_2	Q8WXG6	2	`MADD	VQKKKFCPR,VQKKKFCPRLLD	0	27	10	7	2	8	M	V	canonical	0	iMet removed	no	no	no	no	no	O	X
Q8WXX5_2	Q8WXX5	2	`DNAJC9	GLLDLCEEVFGTADLYR	0	13	2	0	11	0	M	G	canonical	0	iMet removed	no	no	no	no	no	O	X
Q8WYA0_2	Q8WYA0	2	`IFT81	SDQIKFIMDSLNKEPFR	5	0	4	0	1	0	M	S	canonical	100	iMet removed	yes	yes	no	no	no	O	O
Q8WYB5_2	Q8WYB5	2	`KAT6B	VKLANPLYTEWILE	0	1	0	1	0	0	M	V	canonical	0	iMet removed	no	no	no	no	no	O	X
Q92466_2	Q92466	2	`DDB2	APKKRPETQKTSEIVLRPR	3	0	1	0	2	0	M	A	canonical	100	iMet removed	no	no	no	no	no	O	X
Q92522_2	Q92522	2	`H1FX	SVELEEALPVTTAEGMAKKVTKAGGSAALSPSKKR	91	17	61	0	47	0	M	S	canonical	84.26	iMet removed	no	no	yes	yes	no	O	O
Q92526_2	Q92526	2	`CCT6B	AAIKAVNSKAEVAR	1	0	0	0	1	0	M	A	canonical	100	iMet removed	yes	no	no	no	no	O	O
Q92530_2	Q92530	2	`PSMF1	AGLEVLFASAAPAITCR	46	12	29	0	29	0	M	A	canonical	79.31	iMet removed	yes	yes	yes	yes	yes	O	O
Q92540_2	Q92540	2	`SMG7	SLQSAQYLRQAE	3	0	0	3	0	0	M	S	canonical	100	iMet removed	yes	yes	yes	no	no	O	O
Q92574_2	Q92574	2	`TSC1	AQQANVGELLAMLDSPMLGVR	5	0	0	0	5	0	M	A	canonical	100	iMet removed	no	no	no	no	no	O	O
Q92616_2	Q92616	2	`GCN1L1	AADTQVSETLKR	30	6	28	0	8	0	M	A	canonical	83.33	iMet removed	yes	yes	yes	yes	no	O	O
Q92621_2	Q92621	2	`NUP205	ATPLAVNSAASLWGPYKD	24	0	0	8	0	16	M	A	canonical	100	iMet removed	yes	no	yes	no	no	O	O
Q92625_2	Q92625	2	`ANKS1A	GKEQELLEAAR	0	12	6	0	6	0	M	G	canonical	0	iMet removed	yes	no	no	no	no	O	O
Q92636_2	Q92636	2	`NSMAF	AFIRKKQQE	3	0	0	3	0	0	M	A	canonical	100	iMet removed	no	no	no	no	no	O	X
Q92783_2	Q92783	2	`STAM	PLFATNPFDQDVE	0	9	0	6	0	3	M	P	canonical	0	iMet removed	no	no	no	no	no	O	X
Q92793_2	Q92793	2	`CREBBP	AENLLDGPPNPKR	2	0	1	0	1	0	M	A	canonical	100	iMet removed	yes	yes	yes	no	no	O	O
Q92830_2	Q92830	2	`KAT2A	AEPSQAPTPAPAAQPR	5	0	5	0	0	0	M	A	canonical	100	iMet removed	yes	yes	no	no	no	O	O
Q92879-4_2	Q92879-4	2	`CELF1	AAFKLDFLPE	4	0	0	1	0	3	M	A	isoform	100	iMet removed	no	no	no	no	no	O	O
Q92882_2	Q92882	2	`OSTF1	SKPPPKPVKPGQVKVFR	70	8	32	0	46	0	M	S	canonical	89.74	iMet removed	no	yes	no	yes	yes	O	O
Q92905_2	Q92905	2	`COPS5	AASGSGMAQKTWE	20	0	0	12	0	8	M	A	canonical	100	iMet removed	no	no	yes	no	no	O	O
Q92914_2	Q92914	2	`FGF11	AALASSLIRQKRE	0	1	0	0	0	1	M	A	canonical	0	iMet removed	no	no	no	no	no	O	O
Q92922_2	Q92922	2	`SMARCC1	AAAAGGGGPGTAVGATGSGIAAAAAGLAVYR,AAAAGGGGPGTAVGATGSGIAAAAAGLAVYRRKD,AAAAGGGGPGTAVGATGSGIAAAAAGLAVYRRKDG	96	1	26	11	51	9	M	A	canonical	98.97	iMet removed	yes	yes	yes	no	no	O	O
Q92945_2	Q92945	2	`KHSRP	SDYSTGGPPPGPPPPAGGGGGAGGAGGGPPPGPPGAGDR	42	7	14	0	35	0	M	S	canonical	85.71	iMet removed	yes	yes	yes	no	no	O	O
Q92968_2	Q92968	2	`PEX13	ASQPPPPPKPWETR	1	0	0	0	1	0	M	A	canonical	100	iMet removed	no	no	no	no	no	O	O
Q92973-2_2	Q92973-2	2	`TNPO1	EYEWKPDEQGLQQILQLLKESQSPDTTIQR	1	9	6	0	4	0	M	E	isoform	10	iMet removed	no	no	no	no	no	X	O
Q92979_2	Q92979	2	`EMG1	AAPSDGFKPR,AAPSDGFKPRE	49	0	25	4	17	3	M	A	canonical	100	iMet removed	yes	yes	no	yes	no	O	O
Q92989_2	Q92989	2	`CLP1	GEEANDDKKPTTKFELER	10	0	6	0	4	0	M	G	canonical	100	iMet removed	yes	no	no	no	no	O	X
Q92990_2	Q92990	2	`GLMN	AVEELQSIIKR	36	0	13	0	23	0	M	A	canonical	100	iMet removed	yes	yes	yes	yes	yes	O	O
Q93008_2	Q93008	2	`USP9X	TATTRGSPVGGNDNQGQAPDGQSQPPLQQNQTSSPDSSNE	0	1	0	1	0	0	M	T	canonical	0	iMet removed	no	no	no	no	no	O	O
Q93034_2	Q93034	2	`CUL5	ATSNLLKNKGSLQFE	10	0	0	4	0	6	M	A	canonical	100	iMet removed	yes	no	no	no	yes	O	O
Q969L2_2	Q969L2	2	`MAL2	SAGGASVPPPPNPAVSFPPPR	3	0	3	0	0	0	M	S	canonical	100	iMet removed	no	yes	no	no	no	O	O
Q969S3_2	Q969S3	2	`ZNF622	ATYTCITCR	3	0	0	0	3	0	M	A	canonical	100	iMet removed	yes	yes	no	no	no	O	O
Q969T9_2	Q969T9	2	`WBP2	ALNKNHSE,ALNKNHSEGGGVIVNNTE	5	0	0	4	0	1	M	A	canonical	100	iMet removed	no	no	no	no	no	O	O
Q969X6_2	Q969X6	2	`CIRH1A	GEFKVHR	30	0	15	0	15	0	M	G	canonical	100	iMet removed	no	no	no	no	no	X	O
Q96A65_2	Q96A65	2	`EXOC4	AAEAAGGKYR	34	0	19	0	15	0	M	A	canonical	100	iMet removed	no	yes	yes	yes	yes	O	O
Q96A72_2	Q96A72	2	`MAGOHB	AVASDFYLR	69	0	23	0	46	0	M	A	canonical	100	iMet removed	yes	yes	yes	no	yes	O	O
Q96AA3_2	Q96AA3	2	`RFT1	GSQEVLGHAAR	0	25	13	0	12	0	M	G	canonical	0	iMet removed	no	no	no	no	no	X	O
Q96AC1_2	Q96AC1	2	`FERMT2	ALDGIRMPD	3	0	0	3	0	0	M	A	canonical	100	iMet removed	no	no	no	no	no	O	O
Q96AE4_2	Q96AE4	2	`FUBP1	ADYSTVPPPSSGSAGGGGGGGGGGGVNDAFKDALQR	3	0	1	0	2	0	M	A	canonical	100	iMet removed	yes	yes	yes	no	no	O	O
Q96AG4_2	Q96AG4	2	`LRRC59	TKAGSKGGNLR,TKAGSKGGNLRD,TKAGSKGGNLRDKLD,TKAGSKGGNLRDKLDGN,TKAGSKGGNLRDKLDGNE,TKAGSKGGNLRDKLDGNELD	226	136	84	176	38	64	M	T	canonical	62.43	iMet removed	yes	yes	no	yes	no	O	X
Q96AT9_2	Q96AT9	2	`RPE	ASGCKIGPSILNSD,ASGCKIGPSILNSDLANLGAECLR	110	14	58	9	51	6	M	A	canonical	88.71	iMet removed	no	yes	no	yes	yes	O	O
Q96B02_2	Q96B02	2	`UBE2W	ASMQKRLQKE	9	0	0	8	0	1	M	A	canonical	100	iMet removed	no	no	no	no	no	O	O
Q96B26_2	Q96B26	2	`EXOSC8	AAGFKTVEPLE,AAGFKTVEPLEYYR	64	6	28	3	27	12	M	A	canonical	91.43	iMet removed	yes	yes	yes	yes	no	O	O
Q96B36_2	Q96B36	2	`AKT1S1	ASGRPEELWEAVVGAAER	48	0	25	0	23	0	M	A	canonical	100	iMet removed	no	no	yes	no	no	O	O
Q96B49_2	Q96B49	2	`TOMM6	ASSTVPVSAAGSANE,ASSTVPVSAAGSANETPEIPDNVGDWLR	122	28	89	1	60	0	M	A	canonical	81.33	iMet removed	no	no	yes	yes	no	O	O
Q96BW5_2	Q96BW5	2	`PTER	SSLSGKVQTVLGLVEPSKLGR	29	0	19	0	10	0	M	S	canonical	100	iMet removed	no	no	yes	yes	no	O	O
Q96BW9_2	Q96BW9	2	`TAMM41	ALQTLQSSWVTFR	9	0	0	0	9	0	M	A	canonical	100	iMet removed	yes	no	no	no	no	O	O
Q96BX8_2	Q96BX8	2	`MOB3A	SNPFLKQVFNKD,SNPFLKQVFNKDKTFR,SNPFLKQVFNKDKTFRPKR	57	0	24	7	19	7	M	S	canonical	100	iMet removed	yes	no	no	yes	no	O	O
Q96BY7_2	Q96BY7	2	`ATG2B	PWPFSESIKKR	0	2	1	0	1	0	M	P	canonical	0	iMet removed	no	no	no	no	no	O	X
Q96C01_2	Q96C01	2	`FAM136A	AELQQLR	65	0	35	0	30	0	M	A	canonical	100	iMet removed	yes	no	yes	no	no	O	O
Q96C19_2	Q96C19	2	`EFHD2	ATDELATKLSR	39	1	23	0	17	0	M	A	canonical	97.5	iMet removed	yes	yes	yes	yes	yes	O	O
Q96C23_2	Q96C23	2	`GALM	ASVTRAVFG,ASVTRAVFGE,ASVTRAVFGELPSGGGTVE	50	0	0	30	0	20	M	A	canonical	100	iMet removed	yes	no	yes	no	no	O	O
Q96C36_2	Q96C36	2	`PYCR2	SVGFIGAGQLAYALAR	1	0	0	0	1	0	M	S	canonical	100	iMet removed	yes	yes	yes	no	no	O	O
Q96C86_2	Q96C86	2	`DCPS	ADAAPQLGKR,ADAAPQLGKRKRE	45	0	26	2	9	8	M	A	canonical	100	iMet removed	yes	yes	yes	yes	yes	O	O
Q96C90_2	Q96C90	2	`PPP1R14B	ADSGTAGGAALAAPAPGPGSGGPGPR	70	38	71	0	37	0	M	A	canonical	64.81	iMet removed	no	yes	yes	no	no	O	O
Q96CD0_2	Q96CD0	2	`FBXL8	AEPGEGLPEEVLALIFR	11	0	3	0	8	0	M	A	canonical	100	iMet removed	no	yes	no	no	no	O	O
Q96CN7_2	Q96CN7	2	`ISOC1	AAAEPAVLALPN	1	0	1	0	0	0	M	A	canonical	100	iMet removed	no	no	no	no	no	O	O
Q96CS4_2	Q96CS4	2	`ZNF689	APPSAPLPAQGPGKAR	0	2	1	0	1	0	M	A	canonical	0	iMet removed	no	no	no	no	no	O	O
Q96CT7_2	Q96CT7	2	`CCDC124	PKKFQGENTKSAAAR	0	8	7	0	1	0	M	P	canonical	0	iMet removed	no	no	no	no	no	O	O
Q96CW5_2	Q96CW5	2	`TUBGCP3	ATPDQKSPNVLLQNLCCR	16	0	10	0	6	0	M	A	canonical	100	iMet removed	yes	yes	no	no	no	O	X
Q96CX2_2	Q96CX2	2	`KCTD12	ALADSTRGLPNGGGGGGGSGSSSSSAEPPLFPDIVE	5	0	0	5	0	0	M	A	canonical	100	iMet removed	yes	yes	no	yes	no	O	O
Q96D05_2	Q96D05	2	`C10orf35	VRILANGE	0	9	0	6	0	3	M	V	canonical	0	iMet removed	no	no	no	no	no	O	X
Q96DA6_2	Q96DA6	2	`DNAJC19	ASTVVAVGLTIAAAGFAGR	1	0	0	0	1	0	M	A	canonical	100	iMet removed	yes	no	yes	no	no	O	O
Q96E14_2	Q96E14	2	`RMI2	AAAADSFSGGPAGVR,AAAADSFSGGPAGVRLPRSPPLKVLAE	19	0	13	1	5	0	M	A	canonical	100	iMet removed	no	yes	no	no	no	O	O
Q96E39_2	Q96E39	2	`RBMXL1	VEADRPGKLFIGGLNTETNEKALETVFGKYGR,VEADRPGKLFIGGLNTETNEKALETVFGKYGRIV	3	0	0	1	2	0	M	V	canonical	100	iMet removed	no	no	no	yes	no	X	O
Q96E92_2	Q96E92	2	`PRKAA1	ATAEKQKHDGR	7	0	7	0	0	0	M	A	canonical	100	iMet removed	no	no	no	no	no	O	O
Q96EB1_2	Q96EB1	2	`ELP4	AAVATCGSVAASTGSAVATASKSNVTSFQR	3	0	0	0	3	0	M	A	canonical	100	iMet removed	no	no	no	no	no	O	O
Q96EC8_2	Q96EC8	2	`YIPF6	AEAEESPGDPGTASPR	1	0	1	0	0	0	M	A	canonical	100	iMet removed	yes	yes	yes	no	yes	O	O
Q96EK5_2	Q96EK5	2	`KIAA1279	ANVPWAE,ANVPWAEVCEKFQAALALSR	3	0	0	0	2	1	M	A	canonical	100	iMet removed	yes	no	no	no	no	O	O
Q96EL3_2	Q96EL3	2	`MRPL53	AAALARLGLRPVKQ	33	0	0	11	0	22	M	A	canonical	100	iMet removed	no	no	no	no	no	O	O
Q96ES7_2	Q96ES7	2	`CCDC101	ALVSADSRIAE	1	0	0	1	0	0	M	A	canonical	100	iMet removed	no	no	no	no	no	O	O
Q96EV2_2	Q96EV2	2	`RBM33	AAALGASGGAGAGDDDFDQFDKPGAER	1	0	0	0	1	0	M	A	canonical	100	iMet removed	yes	yes	no	no	no	O	O
Q96EY4_2	Q96EY4	2	`TMA16	PKAPKGKSAGR,PKAPKGKSAGRE	2	56	17	24	10	7	M	P	canonical	3.45	iMet removed	no	no	no	no	no	O	O
Q96F85_2	Q96F85	2	`CNRIP1	GDLPGLVR	4	0	1	0	3	0	M	G	canonical	100	iMet removed	yes	no	no	yes	yes	O	X
Q96FJ2_2	Q96FJ2	2	`DYNLL2	SDRKAVIKNADMS,SDRKAVIKNADMSE,SDRKAVIKNADMSEDMQQD,SDRKAVIKNADMSEDMQQDAVD,SDRKAVIKNADMSEDMQQDAVDCATQAME	133	1	0	100	0	34	M	S	canonical	99.25	iMet removed	no	no	no	no	no	O	O
Q96FV9_2	Q96FV9	2	`THOC1	SPTPPLFSLPEAR	1	20	2	0	19	0	M	S	canonical	4.76	iMet removed	no	no	no	no	no	X	O
Q96FW1_2	Q96FW1	2	`OTUB1	AAEEPQQQKQEPLGSDSEGVNCLAYDEAIMAQQDR	3	1	0	0	4	0	M	A	canonical	75	iMet removed	yes	yes	yes	no	yes	O	O
Q96G03_2	Q96G03	2	`PGM2	AAPEGSGLGEDAR	1	0	1	0	0	0	M	A	canonical	100	iMet removed	yes	yes	yes	yes	yes	O	O
Q96G28_2	Q96G28	2	`CFAP36	AAEEEDEVEWVVESIAGFLR	8	0	3	0	5	0	M	A	canonical	100	iMet removed	no	no	no	no	no	O	O
Q96GA3_2	Q96GA3	2	`LTV1	PHRKKKPFIE	0	8	0	8	0	0	M	P	canonical	0	iMet removed	no	no	no	no	no	O	X
Q96GC9_2	Q96GC9	2	`VMP1	AENGKNCDQR	6	0	6	0	0	0	M	A	canonical	100	iMet removed	yes	yes	no	no	no	O	O
Q96GD4-4_2	Q96GD4-4	2	`AURKB	SRSNVQPTAAPGQKVME	10	0	0	10	0	0	M	S	isoform	100	iMet removed	no	no	no	no	no	O	O
Q96GR4_2	Q96GR4	2	`ZDHHC12	APWALLSPGVLVR	0	1	0	0	1	0	M	A	canonical	0	iMet removed	no	no	no	no	no	O	X
Q96HQ2_2	Q96HQ2	2	`CDKN2AIPNL	VGGEAAAAVEELVSGVR	0	21	13	0	8	0	M	V	canonical	0	iMet removed	no	no	no	no	no	X	O
Q96HR3_2	Q96HR3	2	`MED30	STPPLAASGMAPGPFAGPQAQQAAR,STPPLAASGMAPGPFAGPQAQQAARE	42	7	21	17	10	1	M	S	canonical	85.71	iMet removed	yes	yes	yes	no	no	O	O
Q96HW7_2	Q96HW7	2	`INTS4	AAHLKKR	9	0	1	0	8	0	M	A	canonical	100	iMet removed	no	no	no	no	no	O	O
Q96I24_2	Q96I24	2	`FUBP3	AELVQGQSAPVGMKAEGFVDALHR	60	1	27	0	34	0	M	A	canonical	98.36	iMet removed	yes	yes	yes	yes	no	O	O
Q96I45_2	Q96I45	2	`TMEM141	VNLGLSR,VNLGLSRVDDAVAAKHPGLGE	0	23	14	0	8	1	M	V	canonical	0	iMet removed	no	no	no	no	no	O	X
Q96II8_2	Q96II8	2	`LRCH3	AAAGLVAVAAAAE	2	0	0	0	0	2	M	A	canonical	100	iMet removed	no	no	no	no	no	O	O
Q96IK0_2	Q96IK0	2	`TMEM101	ASKIGSR	0	4	3	0	1	0	M	A	canonical	0	iMet removed	no	yes	no	no	no	O	O
Q96IV0_2	Q96IV0	2	`NGLY1	AAAALGSSSGSASPAVAE	6	0	0	4	0	2	M	A	canonical	100	iMet removed	no	no	yes	yes	no	O	O
Q96J01_2	Q96J01	2	`THOC3	AVPAAAMGPSALGQSGPGSMAPWCSVSSGPSR	21	1	7	0	15	0	M	A	canonical	95.45	iMet removed	yes	no	yes	no	no	O	O
Q96JB2_2	Q96JB2	2	`COG3	AEAALLLLPEAAAER	36	0	23	0	13	0	M	A	canonical	100	iMet removed	no	yes	yes	yes	no	O	O
Q96JJ3_2	Q96JJ3	2	`ELMO2	PPPSDIVKVAIEWPGANAQLLE	0	1	0	1	0	0	M	P	canonical	0	iMet removed	no	no	no	no	no	O	X
Q96K17_2	Q96K17	2	`BTF3L4	NQEKLAKLQAQVR	1	0	1	0	0	0	M	N	canonical	100	iMet removed	no	no	no	no	no	X	O
Q96K37_2	Q96K37	2	`SLC35E1	AAAAVGAGHGAGGPGAASSSGGAR	16	1	4	0	13	0	M	A	canonical	94.12	iMet removed	no	yes	yes	no	no	O	O
Q96KF7_2	Q96KF7	2	`SMIM8	SSAPEPPTFKKEPPKEKEFQSPGLR	15	1	12	0	4	0	M	S	canonical	93.75	iMet removed	no	no	no	no	no	O	O
Q96KM6_2	Q96KM6	2	`ZNF512B	TDPFCVGGR,TDPFCVGGRRLPGSSKSGPGKDGSRKE	8	0	6	2	0	0	M	T	canonical	100	iMet removed	yes	no	no	no	no	X	O
Q96KP1_2	Q96KP1	2	`EXOC2	SRSRQPPLVTGISPNE	5	0	0	5	0	0	M	S	canonical	100	iMet removed	no	no	no	no	no	O	O
Q96KP4_2	Q96KP4	2	`CNDP2	AALTTLFKYIDE,AALTTLFKYIDENQDR	26	1	0	6	5	16	M	A	canonical	96.3	iMet removed	yes	yes	yes	yes	no	O	O
Q96KR6_2	Q96KR6	2	`FAM210B	AGLLALLGPAGR	11	0	8	0	3	0	M	A	canonical	100	iMet removed	no	no	no	no	no	O	O
Q96L93_2	Q96L93	2	`KIF16B	ASVKVAVR	1	0	0	0	1	0	M	A	canonical	100	iMet removed	no	no	no	no	no	O	O
Q96LA8_2	Q96LA8	2	`PRMT6	SQPKKRKLE	4	0	0	4	0	0	M	S	canonical	100	iMet removed	no	no	no	no	no	O	O
Q96LB4_2	Q96LB4	2	`ATP6V1G3	TSQSQGIHQLLQAEKR	0	1	1	0	0	0	M	T	canonical	0	iMet removed	no	no	no	no	no	O	O
Q96LJ7_2	Q96LJ7	2	`DHRS1	AAPMNGQVCVVTGASR	6	3	8	0	1	0	M	A	canonical	66.67	iMet removed	yes	yes	no	no	no	O	O
Q96LT9_2	Q96LT9	2	`RNPC3	AAPEQPLAISR	1	0	1	0	0	0	M	A	canonical	100	iMet removed	yes	no	no	no	no	O	O
Q96MT1-4_2	Q96MT1-4	2	`RNF145	VFSKKKKKKKKNNMAAK	1	0	0	0	0	1	M	V	isoform	100	iMet removed	no	no	no	no	no	O	X
Q96MW1_2	Q96MW1	2	`CCDC43	AAPSEVAAIAPGEGDGGGGGFGSWLDGR	27	5	23	0	9	0	M	A	canonical	84.38	iMet removed	yes	no	no	no	no	O	O
Q96MW5_2	Q96MW5	2	`COG8	ATAATIPSVATATAAALGEVEDEGLLASLFR	51	5	29	0	27	0	M	A	canonical	91.07	iMet removed	no	no	yes	yes	no	O	O
Q96NB3_2	Q96NB3	2	`ZNF830	ASSASARTPAGKRVINQEE	25	0	0	23	0	2	M	A	canonical	100	iMet removed	yes	no	yes	no	no	O	O
Q96NL6_2	Q96NL6	2	`SCLT1	AAEIDFLR	5	0	3	0	2	0	M	A	canonical	100	iMet removed	no	yes	no	no	no	O	O
Q96P11_2	Q96P11	2	`NSUN5	GLYAAAAGVLAGVESR	1	12	3	0	10	0	M	G	canonical	7.69	iMet removed	yes	no	no	no	no	O	O
Q96P48_2	Q96P48	2	`ARAP1	AEAGDAALSVAEWLR	16	0	10	0	6	0	M	A	canonical	100	iMet removed	no	no	no	yes	no	O	O
Q96P70_2	Q96P70	2	`IPO9	AAAAAAGAASGLPGPVAQGLK,AAAAAAGAASGLPGPVAQGLKE,AAAAAAGAASGLPGPVAQGLKEA,AAAAAAGAASGLPGPVAQGLKEALVDTLTGILSPVQ,AAAAAAGAASGLPGPVAQGLKEALVDTLTGILSPVQEVR	307	16	76	90	77	80	M	A	canonical	95.05	iMet removed	no	no	yes	yes	no	O	O
Q96QC0_2	Q96QC0	2	`PPP1R10	GSGPIDPKELLKGLDSFLNR	104	23	68	0	59	0	M	G	canonical	81.89	iMet removed	yes	no	yes	no	no	X	O
Q96QK1_2	Q96QK1	2	`VPS35	PTTQQSPQDEQEKLLDEAIQAVKVQSFQMKR	0	126	75	0	51	0	M	P	canonical	0	iMet removed	no	no	no	no	no	O	X
Q96RE7_2	Q96RE7	2	`NACC1	AQTLQMEIPNFGNSILECLNEQR	1	0	0	0	1	0	M	A	canonical	100	iMet removed	no	yes	no	no	no	O	O
Q96RL1_2	Q96RL1	2	`UIMC1	PRRKKKVKE	0	2	0	2	0	0	M	P	canonical	0	iMet removed	no	no	no	no	no	O	X
Q96RL7_2	Q96RL7	2	`VPS13A	VFESVVVDVLNR	0	17	3	0	14	0	M	V	canonical	0	iMet removed	no	no	no	no	no	X	O
Q96S44_2	Q96S44	2	`TP53RK	AAARATTPADGEEPAPE	1	0	0	1	0	0	M	A	canonical	100	iMet removed	no	no	no	no	no	O	O
Q96S52_2	Q96S52	2	`PIGS	AAAGAAATHLE,AAAGAAATHLEVAR	6	46	18	5	27	2	M	A	canonical	11.54	iMet removed	no	no	no	no	no	O	O
Q96S94_2	Q96S94	2	`CCNL2	AAAAAAAGAAGSAAPAAAAGAPGSGGAPSGSQGVLIGDR	21	3	18	0	6	0	M	A	canonical	87.5	iMet removed	yes	yes	yes	no	no	O	O
Q96S97_2	Q96S97	2	`MYADM	PVTVTR	0	5	5	0	0	0	M	P	canonical	0	iMet removed	no	no	no	no	no	O	X
Q96S99_2	Q96S99	2	`PLEKHF1	VDHLANTEINSQR	7	0	0	0	7	0	M	V	canonical	100	iMet removed	no	no	no	no	no	O	O
Q96SU4-3_2	Q96SU4-3	2	`OSBPL9	AFLLATCGGLD	3	0	0	1	0	2	M	A	isoform	100	iMet removed	no	no	no	no	no	O	O
Q99417_2	Q99417	2	`MYCBP	AHYKAADSKR,AHYKAADSKRE	32	0	4	7	10	11	M	A	canonical	100	iMet removed	no	no	no	no	no	O	O
Q99439_2	Q99439	2	`CNN2	SSTQFNKGPSYGLSAE,SSTQFNKGPSYGLSAEVKNR	8	0	6	2	0	0	M	S	canonical	100	iMet removed	yes	yes	no	yes	no	O	O
Q99496_2	Q99496	2	`RNF2	SQAVQTNGTQPLSKTWE	6	0	0	5	0	1	M	S	canonical	100	iMet removed	yes	no	yes	no	no	O	O
Q99497_2	Q99497	2	`PARK7	ASKRALVILAKGAE,ASKRALVILAKGAEE,ASKRALVILAKGAEEM,ASKRALVILAKGAEEME	624	0	0	407	0	217	M	A	canonical	100	iMet removed	yes	no	no	no	yes	O	X
Q99541_2	Q99541	2	`PLIN2	ASVAVDPQPSVVTR	31	5	27	0	9	0	M	A	canonical	86.11	iMet removed	yes	yes	yes	no	no	O	O
Q99583_2	Q99583	2	`MNT	SIETLLEAAR	1	0	0	0	1	0	M	S	canonical	100	iMet removed	yes	yes	no	no	no	O	O
Q99584_2	Q99584	2	`S100A13	AAEPLTELEESIETVVTTFFTFAR	27	6	27	0	6	0	M	A	canonical	81.82	iMet removed	no	no	no	yes	no	O	O
Q99598_2	Q99598	2	`TSNAX	SNKEGSGGFR	10	0	9	0	1	0	M	S	canonical	100	iMet removed	yes	yes	yes	yes	yes	O	O
Q99615_2	Q99615	2	`DNAJC7	AAAAECDVVMAATEPELLDDQEAKR	94	3	44	0	53	0	M	A	canonical	96.91	iMet removed	yes	yes	yes	yes	no	O	O
Q99622_2	Q99622	2	`C12orf57	ASASTQPAALSAEQAKVVLAEVIQAFSAPENAVR	27	1	14	0	14	0	M	A	canonical	96.43	iMet removed	yes	no	yes	yes	no	O	O
Q99623_2	Q99623	2	`PHB2	AQNLKDLAGR,AQNLKDLAGRLPAGPR	242	3	114	0	126	5	M	A	canonical	98.78	iMet removed	no	yes	no	yes	no	O	O
Q99627_2	Q99627	2	`COPS8	PVAVMAE	0	3	0	3	0	0	M	P	canonical	0	iMet removed	no	no	no	no	no	O	X
Q99633_2	Q99633	2	`PRPF18	DILKSEILR	0	3	1	0	2	0	M	D	canonical	0	iMet removed	no	no	no	no	no	X	O
Q99714_2	Q99714	2	`HSD17B10	AAACRSVKGLVAVITGGASGLGLATAE	10	0	0	3	0	7	M	A	canonical	100	iMet removed	yes	no	yes	no	no	O	O
Q99717_2	Q99717	2	`SMAD5	TSMASLFSFTSPAVKR	1	0	0	0	1	0	M	T	canonical	100	iMet removed	yes	no	no	no	no	O	O
Q99733_2	Q99733	2	`NAP1L4	ADHSFSDGVPSDSVEAAKNASNTEKLTDQVMQNPR	1	0	0	0	1	0	M	A	canonical	100	iMet removed	yes	no	yes	yes	yes	O	O
Q99816_2	Q99816	2	`TSG101	AVSESQLKKMVSKYKYR	1	0	0	0	1	0	M	A	canonical	100	iMet removed	yes	yes	yes	yes	yes	O	O
Q99873-4_2	Q99873-4	2	`PRMT1	AAAEAANCIM	2	0	0	0	2	0	M	A	isoform	100	iMet removed	no	no	no	no	no	O	O
Q99877_2	Q99877	2	`HIST1H2BN	PEPSKSAPAPKKGSKKAVTKAQKKD,PEPSKSAPAPKKGSKKAVTKAQKKDGKKR,PEPSKSAPAPKKGSKKAVTKAQKKDGKKRKR,PEPSKSAPAPKKGSKKAVTKAQKKDGKKRKRSRK,PEPSKSAPAPKKGSKKAVTKAQKKDGKKRKRSRKE	400	765	399	135	468	163	M	P	canonical	34.33	iMet removed	yes	no	no	no	no	O	X
Q99879_2	Q99879	2	`HIST1H2BM	PEPVKSAPVPKKGSKKAINKAQKKDGKKR	522	166	567	0	121	0	M	P	canonical	75.87	iMet removed	yes	no	no	no	no	O	X
Q99880_2	Q99880	2	`HIST1H2BL	PELAKSAPAPKKG,PELAKSAPAPKKGSK,PELAKSAPAPKKGSKK,PELAKSAPAPKKGSKKA,PELAKSAPAPKKGSKKAVTKAQKKD,PELAKSAPAPKKGSKKAVTKAQKKDGKKR,PELAKSAPAPKKGSKKAVTKAQKKDGKKRKR,PELAKSAPAPKKGSKKAVTKAQKKDGKKRKRSRK,PELAKSAPAPKKGSKKAVTKAQKKDGKKRKRSRKE	215	516	329	106	245	51	M	P	canonical	29.41	iMet removed	yes	no	no	no	no	O	X
Q99959_2	Q99959	2	`PKP2	AAPGAPAEYGYIR	2	0	0	0	2	0	M	A	canonical	100	iMet removed	yes	no	yes	no	no	O	O
Q99961_2	Q99961	2	`SH3GL1	SVAGLKKQFYKASQLVSE,SVAGLKKQFYKASQLVSEKVGGA	28	0	0	13	3	12	M	S	canonical	100	iMet removed	no	no	no	yes	no	O	O
Q99962_2	Q99962	2	`SH3GL2	SVAGLKKQFHKATQKVSE	4	0	0	1	0	3	M	S	canonical	100	iMet removed	no	no	no	yes	no	O	O
Q99966_2	Q99966	2	`CITED1	PTTSRPALDVKGGTSPAKE	0	1	0	1	0	0	M	P	canonical	0	iMet removed	no	no	no	no	no	O	X
Q99986_2	Q99986	2	`VRK1	PRVKAAQAGRQ,PRVKAAQAGRQS,PRVKAAQAGRQSSAKRHLA,PRVKAAQAGRQSSAKRHLAE	0	31	0	8	0	23	M	P	canonical	0	iMet removed	no	no	no	no	no	O	X
Q9BPX5_2	Q9BPX5	2	`ARPC5L	ARNTLSSR,ARNTLSSRFR	2	0	0	2	0	0	M	A	canonical	100	iMet removed	no	no	no	no	no	O	O
Q9BPY3_2	Q9BPY3	2	`FAM118B	ASTGSQASDIDEIFGFFNDGEPPTKKPR	18	2	13	0	7	0	M	A	canonical	90	iMet removed	yes	yes	no	no	no	O	O
Q9BQ04_2	Q9BQ04	2	`RBM4B	VKLFIGNLPR,VKLFIGNLPRE,VKLFIGNLPREAT,VKLFIGNLPREATE,VKLFIGNLPREATEQ,VKLFIGNLPREATEQE	7	274	35	107	51	88	M	V	canonical	2.49	iMet removed	no	no	no	no	no	O	X
Q9BQ39_2	Q9BQ39	2	`DDX50	PGKLLWGDIME	0	3	0	3	0	0	M	P	canonical	0	iMet removed	no	no	no	no	no	O	X
Q9BQG2_2	Q9BQG2	2	`NUDT12	SSVKRSLKQE	7	0	0	4	0	3	M	S	canonical	100	iMet removed	no	no	no	no	no	O	O
Q9BQT8_2	Q9BQT8	2	`SLC25A21	SAKPEVSLVR	6	0	5	0	1	0	M	S	canonical	100	iMet removed	yes	no	no	no	no	O	O
Q9BRA0_2	Q9BRA0	2	`NAA38	AGAGPTMLLR,AGAGPTMLLRE,AGAGPTMLLREE	23	0	4	4	7	8	M	A	canonical	100	iMet removed	yes	yes	no	no	no	O	O
Q9BRF8_2	Q9BRF8	2	`CPPED1	SAAEAGGVFHR	1	0	1	0	0	0	M	S	canonical	100	iMet removed	yes	no	no	yes	yes	O	O
Q9BRJ6_2	Q9BRJ6	2	`C7orf50	AKQKRKVPE	0	25	0	17	0	8	M	A	canonical	0	iMet removed	no	no	no	no	no	O	X
Q9BRJ7_2	Q9BRJ7	2	`NUDT16L1	STAAVPELKQISR	42	1	16	0	27	0	M	S	canonical	97.67	iMet removed	yes	no	yes	yes	no	O	O
Q9BRK5-2_2	Q9BRK5-2	2	`SDF4	VIFSKVDVNTDR,VIFSKVDVNTDRKISAKE	0	2	0	1	1	0	M	V	isoform	0	iMet removed	no	no	no	no	no	O	X
Q9BRP1_2	Q9BRP1	2	`PDCD2L	AAVLKPVLL,AAVLKPVLLGLR	112	0	42	0	70	0	M	A	canonical	100	iMet removed	no	yes	no	no	no	O	O
Q9BRP4_2	Q9BRP4	2	`PAAF1	AAPLRIQSD,AAPLRIQSDWAQALRKDE	9	0	0	3	0	6	M	A	canonical	100	iMet removed	yes	no	yes	no	no	O	O
Q9BRT3_2	Q9BRT3	2	`MIEN1	SGEPGQTSVAPPPEEVEPGSGVR,SGEPGQTSVAPPPEEVEPGSGVRIVVE	9	4	11	1	1	0	M	S	canonical	69.23	iMet removed	yes	yes	yes	no	yes	O	O
Q9BRV8_2	Q9BRV8	2	`SIKE1	SCTIEKILTDAKTLLER	13	0	4	0	9	0	M	S	canonical	100	iMet removed	no	no	no	no	no	O	O
Q9BRX9_2	Q9BRX9	2	`WDR83	AFPEPKPRPPELPQKR	7	0	1	0	6	0	M	A	canonical	100	iMet removed	no	no	no	no	no	O	O
Q9BSD7_2	Q9BSD7	2	`NTPCR	ARHVFLTGPPGVGKTTLIHKASE	2	0	0	0	0	2	M	A	canonical	100	iMet removed	yes	no	yes	no	no	O	O
Q9BSI4_2	Q9BSI4	2	`TINF2	ATPLVAGPAALR	1	0	0	0	1	0	M	A	canonical	100	iMet removed	yes	yes	no	no	no	O	O
Q9BSM1_2	Q9BSM1	2	`PCGF1	ASPQGGQIAIAMR	4	1	3	0	2	0	M	A	canonical	80	iMet removed	yes	no	no	no	no	O	O
Q9BSY4_2	Q9BSY4	2	`CHCHD5	QAALEVTAR	0	1	1	0	0	0	M	Q	canonical	0	iMet removed	no	no	no	no	no	X	O
Q9BT30_2	Q9BT30	2	`ALKBH7	AGTGLLALR	5	0	3	0	2	0	M	A	canonical	100	iMet removed	yes	yes	yes	no	no	O	O
Q9BT67_2	Q9BT67	2	`NDFIP1	ALALAALAAVEPACGSR	17	4	12	0	9	0	M	A	canonical	80.95	iMet removed	no	yes	no	yes	no	O	O
Q9BTD8_2	Q9BTD8	2	`RBM42	AGAGPAPGLPGAGGPVVPGPGAGIPGKSGE,AGAGPAPGLPGAGGPVVPGPGAGIPGKSGEER	21	5	10	10	6	0	M	A	canonical	80.77	iMet removed	yes	yes	yes	no	no	O	O
Q9BTE6_2	Q9BTE6	2	`AARSD1	AFWCQR,AFWCQRD	11	0	1	4	3	3	M	A	canonical	100	iMet removed	yes	no	no	no	no	X	O
Q9BTV4_2	Q9BTV4	2	`TMEM43	AANYSSTSTRRE	3	0	0	1	0	2	M	A	canonical	100	iMet removed	yes	yes	yes	yes	no	O	O
Q9BTX1_2	Q9BTX1	2	`NDC1	ATAVSRPCAGR	0	1	1	0	0	0	M	A	canonical	0	iMet removed	no	no	no	no	no	O	O
Q9BTX3_2	Q9BTX3	2	`TMEM208	APKGKVGTR,APKGKVGTRGKKQIFEE	1	10	10	1	0	0	M	A	canonical	9.09	iMet removed	no	no	no	no	no	O	X
Q9BTY7_2	Q9BTY7	2	`HGH1	GEAGAGAGASGGPEASPEAEVVKLLPF,GEAGAGAGASGGPEASPEAEVVKLLPFLAPGAR	27	0	20	0	7	0	M	G	canonical	100	iMet removed	yes	no	yes	yes	no	O	O
Q9BU02_2	Q9BU02	2	`THTPA	AQGLIEVER	4	0	3	0	1	0	M	A	canonical	100	iMet removed	no	yes	no	yes	yes	O	O
Q9BU89_2	Q9BU89	2	`DOHH	VTEQEVDAIGQTLVDPKQPLQAR	0	7	4	0	3	0	M	V	canonical	0	iMet removed	no	yes	no	no	no	X	X
Q9BUK0_2	Q9BUK0	2	`CHCHD7	PSVTQRLRDPDINPCLSE	0	3	0	3	0	0	M	P	canonical	0	iMet removed	no	no	no	no	no	O	O
Q9BUN8_2	Q9BUN8	2	`DERL1	SDIGDWFR	63	1	33	0	31	0	M	S	canonical	98.44	iMet removed	no	no	yes	no	no	O	O
Q9BUP3_2	Q9BUP3	2	`HTATIP2	AETEALSKLR	17	0	8	0	9	0	M	A	canonical	100	iMet removed	yes	yes	yes	no	yes	O	O
Q9BV57_2	Q9BV57	2	`ADI1	VQAWYMDDAPGDPR,VQAWYMDDAPGDPRQPHRPDPGRPVGLE	0	17	8	1	8	0	M	V	canonical	0	iMet removed	no	no	no	no	no	O	X
Q9BV81_2	Q9BV81	2	`EMC6	AAVVAKR,AAVVAKRE,AAVVAKREGPPFISE	80	2	22	24	16	20	M	A	canonical	97.56	iMet removed	no	yes	yes	yes	no	O	O
Q9BVA0_2	Q9BVA0	2	`KATNB1	ATPVVTKTAWKLQE	5	0	0	2	0	3	M	A	canonical	100	iMet removed	no	no	no	no	no	O	O
Q9BVG4_2	Q9BVG4	2	`PBDC1	AATSGTDEPVSGELVSVAH	1	0	0	0	1	0	M	A	canonical	100	iMet removed	yes	no	yes	no	no	O	O
Q9BVM2_2	Q9BVM2	2	`DPCD	AVTGWLESLR	44	8	28	0	24	0	M	A	canonical	84.62	iMet removed	no	yes	yes	yes	no	O	O
Q9BVS4_2	Q9BVS4	2	`RIOK2	GKVNVAKLR	0	48	21	0	27	0	M	G	canonical	0	iMet removed	no	no	no	no	no	O	X
Q9BW30_2	Q9BW30	2	`TPPP3	AASTDMAGLEESFR	3	0	2	0	1	0	M	A	canonical	100	iMet removed	yes	yes	no	yes	no	O	O
Q9BW61_2	Q9BW61	2	`DDA1	ADFLKGLPVYNKSNFSR	10	0	3	0	7	0	M	A	canonical	100	iMet removed	yes	yes	no	no	no	O	O
Q9BW72_2	Q9BW72	2	`HIGD2A	ATPGPVIPEVPFEPSKPPVIEGLSPTVYR,ATPGPVIPEVPFEPSKPPVIEGLSPTVYRN	56	16	43	0	29	0	M	A	canonical	77.78	iMet removed	no	no	yes	no	no	O	O
Q9BW83_2	Q9BW83	2	`IFT27	VKLAAKCILAGDPAVGKTALAQIFR	4	0	4	0	0	0	M	V	canonical	100	iMet removed	no	no	no	no	no	O	X
Q9BW91-2_2	Q9BW91-2	2	`NUDT9	SGSNGSKENSHNKAR	3	0	3	0	0	0	M	S	isoform	100	iMet removed	no	no	no	no	no	O	O
Q9BWJ5_2	Q9BWJ5	2	`SF3B5	TDRYTIHSQLE	6	0	0	2	0	4	M	T	canonical	100	iMet removed	yes	no	yes	no	no	O	O
Q9BWT6_2	Q9BWT6	2	`MND1	SKKKGLSAEEKR	1	0	1	0	0	0	M	S	canonical	100	iMet removed	yes	yes	no	no	no	O	X
Q9BXJ9_2	Q9BXJ9	2	`NAA15	PAVSLPPKE,PAVSLPPKENALFKR	0	172	50	26	77	19	M	P	canonical	0	iMet removed	no	no	no	no	no	O	X
Q9BXR0_2	Q9BXR0	2	`QTRT1	AGAATQASLESAPR	24	10	31	0	3	0	M	A	canonical	70.59	iMet removed	yes	yes	no	yes	no	O	O
Q9BY32_2	Q9BY32	2	`ITPA	AASLVGKKIVF,AASLVGKKIVFVTGN,AASLVGKKIVFVTGNAKKL,AASLVGKKIVFVTGNAKKLE,AASLVGKKIVFVTGNAKKLEE	249	0	0	103	11	135	M	A	canonical	100	iMet removed	yes	no	no	yes	no	O	O
Q9BY42_2	Q9BY42	2	`RTFDC1	GCDGGTIPKR,GCDGGTIPKRHE	0	20	7	9	0	4	M	G	canonical	0	iMet removed	no	no	no	no	no	O	X
Q9BY43_2	Q9BY43	2	`CHMP4A	SGLGRLFGKGKKE	16	0	0	13	0	3	M	S	canonical	100	iMet removed	no	no	no	no	no	O	O
Q9BY44_2	Q9BY44	2	`EIF2A	APSTPLLTVR,APSTPLLTVRGSE	0	69	25	12	26	6	M	A	canonical	0	iMet removed	yes	no	no	no	no	O	O
Q9BY49_2	Q9BY49	2	`PECR	ASWAKGR	5	0	0	0	5	0	M	A	canonical	100	iMet removed	no	no	no	yes	no	O	O
Q9BY77_2	Q9BY77	2	`POLDIP3	ADISLDELIR	85	0	36	0	49	0	M	A	canonical	100	iMet removed	no	yes	yes	no	no	O	O
Q9BYB4_2	Q9BYB4	2	`GNB1L	TAPCPPPPPDPQFVLR	6	0	0	0	6	0	M	T	canonical	100	iMet removed	no	yes	yes	no	no	O	O
Q9BYG3_2	Q9BYG3	2	`NIFK	ATFSGPAGPILSLNPQEDVE,ATFSGPAGPILSLNPQEDVEFQKEVAQVR	103	7	37	21	40	12	M	A	canonical	93.64	iMet removed	no	yes	yes	no	no	O	O
Q9BYJ9_2	Q9BYJ9	2	`YTHDF1	SATSVDTQR	1	0	1	0	0	0	M	S	canonical	100	iMet removed	yes	yes	yes	no	no	O	O
Q9BZE9_2	Q9BZE9	2	`ASPSCR1	AAPAGGGGSAVSVLAPNGR	19	2	14	0	7	0	M	A	canonical	90.48	iMet removed	yes	yes	no	no	no	O	O
Q9BZJ0-2_2	Q9BZJ0-2	2	`CRNKL1	AASTAAGKQR,AASTAAGKQRIPKVAKVKNKAPAE	66	0	4	39	1	22	M	A	isoform	100	iMet removed	no	no	no	no	no	O	O
Q9BZL6_2	Q9BZL6	2	`PRKD2	ATAPSYPAGLPGSPGPGSPPPPGGLE	0	1	1	0	0	0	M	A	canonical	0	iMet removed	no	no	no	no	no	O	O
Q9BZX2_2	Q9BZX2	2	`UCK2	AGDSEQTLQNHQQPNGG	1	0	1	0	0	0	M	A	canonical	100	iMet removed	yes	no	yes	no	no	O	O
Q9BZZ5_2	Q9BZZ5	2	`API5	PTVEELYR	0	73	27	0	46	0	M	P	canonical	0	iMet removed	no	no	no	no	no	O	O
Q9C0C9_2	Q9C0C9	2	`UBE2O	ADPAAPTPAAPAPAQAPAPAPE	15	8	0	17	0	6	M	A	canonical	65.22	iMet removed	no	no	no	no	no	O	O
Q9GZL7_2	Q9GZL7	2	`WDR12	AQLQTRFYTD	19	0	0	15	0	4	M	A	canonical	100	iMet removed	yes	no	yes	no	no	O	O
Q9GZM5_2	Q9GZM5	2	`YIPF3	ATTAAPAGGARNGAGPE	1	0	0	1	0	0	M	A	canonical	100	iMet removed	yes	yes	yes	no	no	O	O
Q9GZN7_2	Q9GZN7	2	`ROGDI	ATVMAATAAER	2	0	2	0	0	0	M	A	canonical	100	iMet removed	yes	yes	no	no	no	O	O
Q9GZN8_2	Q9GZN8	2	`C20orf27	AAANKGNKPR,AAANKGNKPRVRSIR	25	0	18	1	6	0	M	A	canonical	100	iMet removed	yes	yes	yes	yes	no	O	O
Q9GZN8-2_2	Q9GZN8-2	2	`C20orf27	AAANKGKCLPGVVGLAQALPVGPGR	1	0	0	0	1	0	M	A	isoform	100	iMet removed	no	no	no	no	no	O	O
Q9GZP9_2	Q9GZP9	2	`DERL2	AYQSLRLE	18	0	0	15	0	3	M	A	canonical	100	iMet removed	no	no	no	no	no	O	O
Q9GZQ8_2	Q9GZQ8	2	`MAP1LC3B	PSEKTFKQR	0	27	24	0	3	0	M	P	canonical	0	iMet removed	no	no	no	no	no	X	X
Q9GZR2_2	Q9GZR2	2	`REXO4	GKAKVPASKR	0	20	14	0	6	0	M	G	canonical	0	iMet removed	no	no	no	no	no	O	X
Q9GZS1-2_2	Q9GZS1-2	2	`POLR1E	AAEVLPSAR	22	0	19	0	3	0	M	A	isoform	100	iMet removed	no	no	no	no	no	O	O
Q9GZS3_2	Q9GZS3	2	`WDR61	TNQYGILFKQE	16	0	0	12	0	4	M	T	canonical	100	iMet removed	yes	no	yes	no	no	O	O
Q9GZT3_2	Q9GZT3	2	`SLIRP	AASAARGAAALRR	2	0	0	1	0	1	M	A	canonical	100	iMet removed	no	no	yes	no	no	O	O
Q9GZV4_2	Q9GZV4	2	`EIF5A2	ADEIDFTTGDAGASSTYPMQCSALR	3	0	0	0	3	0	M	A	canonical	100	iMet removed	yes	yes	no	no	no	O	O
Q9GZY4_2	Q9GZY4	2	`COA1	MWQKYAGSR	0	1	0	0	1	0	M	M	canonical	0	iMet removed	no	no	no	no	no	X	X
Q9H000_2	Q9H000	2	`MKRN2	STKQITCR	11	0	0	0	11	0	M	S	canonical	100	iMet removed	no	yes	no	no	no	O	O
Q9H0B6_2	Q9H0B6	2	`KLC2	AMMVFPR,AMMVFPREE	56	0	9	21	15	11	M	A	canonical	100	iMet removed	yes	yes	yes	no	no	O	O
Q9H0D6_2	Q9H0D6	2	`XRN2	GVPAFFR	0	47	10	0	37	0	M	G	canonical	0	iMet removed	no	no	no	no	no	X	O
Q9H0E2_2	Q9H0E2	2	`TOLLIP	ATTVSTQR,ATTVSTQRGPVYIGE	18	1	1	15	1	2	M	A	canonical	94.74	iMet removed	yes	yes	yes	yes	no	O	O
Q9H0N0_2	Q9H0N0	2	`RAB6C	SAGGDFGNPLR	15	0	8	0	7	0	M	S	canonical	100	iMet removed	no	yes	no	no	yes	O	O
Q9H0R4_2	Q9H0R4	2	`HDHD2	AACRALKAVLVD	1	0	0	0	0	1	M	A	canonical	100	iMet removed	no	no	no	no	no	O	X
Q9H1D9_2	Q9H1D9	2	`POLR3F	AEVKVKVQPPDADPVEIENR	1	1	2	0	0	0	M	A	canonical	50	iMet removed	yes	yes	no	no	no	O	O
Q9H1E3_2	Q9H1E3	2	`NUCKS1	SRPVRNRKVVD	3	0	0	2	0	1	M	S	canonical	100	iMet removed	no	no	no	no	no	O	X
Q9H1I8_2	Q9H1I8	2	`ASCC2	PALPLDQLQITHKDPKTGKLR	0	35	16	0	19	0	M	P	canonical	0	iMet removed	no	no	no	no	no	O	X
Q9H1Z4_2	Q9H1Z4	2	`WDR13	AAVWQQVLAVDAR	4	0	0	0	4	0	M	A	canonical	100	iMet removed	yes	no	no	no	no	O	O
Q9H204_2	Q9H204	2	`MED28	AAPLGGMFSGQPPGPPQAPPGLPGQASLLQAAPGAPR	20	4	6	0	18	0	M	A	canonical	83.33	iMet removed	no	no	no	no	no	O	O
Q9H267_2	Q9H267	2	`VPS33B	AFPHRPDAPELPD,AFPHRPDAPELPDFSMLKR	6	0	0	5	1	0	M	A	canonical	100	iMet removed	yes	no	yes	no	no	O	O
Q9H270_2	Q9H270	2	`VPS11	AAYLQWR	3	0	0	0	3	0	M	A	canonical	100	iMet removed	yes	no	no	yes	no	O	O
Q9H299_2	Q9H299	2	`SH3BGRL3	SGLRVYSTSVTGSRE	36	0	0	26	0	10	M	S	canonical	100	iMet removed	yes	no	yes	no	no	O	O
Q9H2C0_2	Q9H2C0	2	`GAN	AEGSAVSDPQHAAR	2	0	2	0	0	0	M	A	canonical	100	iMet removed	yes	no	yes	no	yes	O	O
Q9H2G2_2	Q9H2G2	2	`SLK	SFFNFR	11	0	0	0	11	0	M	S	canonical	100	iMet removed	yes	no	no	no	no	O	O
Q9H2J7_2	Q9H2J7	2	`SLC6A15	PKNSKVVKR,PKNSKVVKRE	0	44	9	30	3	2	M	P	canonical	0	iMet removed	no	no	no	no	no	O	X
Q9H307_2	Q9H307	2	`PNN	AVAVRTLQE,AVAVRTLQEQLE	26	0	0	15	0	11	M	A	canonical	100	iMet removed	yes	no	yes	no	no	O	O
Q9H3L0_2	Q9H3L0	2	`MMADHC	ANVLCNR	1	0	1	0	0	0	M	A	canonical	100	iMet removed	no	no	no	no	no	O	O
Q9H3P7_2	Q9H3P7	2	`ACBD3	AAVLNAER,AAVLNAERLE	29	0	11	3	11	4	M	A	canonical	100	iMet removed	yes	yes	yes	yes	no	O	O
Q9H3U1_2	Q9H3U1	2	`UNC45A	TVSGPGTPEPR,TVSGPGTPEPRPATPGASSVE	0	2	1	1	0	0	M	T	canonical	0	iMet removed	no	no	no	no	no	O	O
Q9H3U1-2_2	Q9H3U1-2	2	`UNC45A	TASSVEQLR	9	1	6	0	4	0	M	T	isoform	90	iMet removed	no	no	no	yes	no	O	O
Q9H425_2	Q9H425	2	`C1orf198	ASMAAAIAASR	8	0	3	0	5	0	M	A	canonical	100	iMet removed	yes	yes	no	no	no	O	O
Q9H444_2	Q9H444	2	`CHMP4B	SVFGKLFGAGGGKAGKGGPTPQ,SVFGKLFGAGGGKAGKGGPTPQE,SVFGKLFGAGGGKAGKGGPTPQEAIQR	101	18	41	36	33	9	M	S	canonical	84.87	iMet removed	yes	yes	yes	no	yes	O	O
Q9H446_2	Q9H446	2	`RWDD1	TDYGEEQRNE	2	0	0	2	0	0	M	T	canonical	100	iMet removed	yes	yes	no	no	yes	O	O
Q9H4A6_2	Q9H4A6	2	`GOLPH3	TSLTQRSSGLVQRRTE	9	0	0	5	0	4	M	T	canonical	100	iMet removed	yes	yes	yes	no	no	O	O
Q9H501_2	Q9H501	2	`ESF1	SSKQEIMSDQR	1	0	1	0	0	0	M	S	canonical	100	iMet removed	yes	yes	no	no	no	O	O
Q9H583_2	Q9H583	2	`HEATR1	TSLAQQLQR,TSLAQQLQRLALPQSD	79	0	26	18	18	17	M	T	canonical	100	iMet removed	no	yes	yes	no	no	O	O
Q9H6K4_2	Q9H6K4	2	`OPA3	VVGAFPMAKLLYLGIR	0	2	0	0	2	0	M	V	canonical	0	iMet removed	no	no	no	no	no	O	X
Q9H6L4_2	Q9H6L4	2	`ARMC7	AQKPKVDPHVGR	6	0	4	0	2	0	M	A	canonical	100	iMet removed	no	no	no	no	no	O	O
Q9H6R4_2	Q9H6R4	2	`NOL6	GPAPAGEQLR	0	3	3	0	0	0	M	G	canonical	0	iMet removed	no	no	no	no	no	X	O
Q9H6S0_2	Q9H6S0	2	`YTHDC2	SRPSSVSPR,SRPSSVSPRQPAPGGGGGGGPSPCGPGGGGR,SRPSSVSPRQPAPGGGGGGGPSPCGPGGGGRAKGLKD	5	5	7	0	1	2	M	S	canonical	50	iMet removed	no	no	no	no	no	O	O
Q9H6T3_2	Q9H6T3	2	`RPAP3	TSANKAIELQLQVKQNAEELQDFMR	6	0	3	0	3	0	M	T	canonical	100	iMet removed	yes	yes	no	no	no	O	O
Q9H6U8_2	Q9H6U8	2	`ALG9	ASRGARQRLKGSGASSGDTAPAADKLRE	8	0	0	4	0	4	M	A	canonical	100	iMet removed	no	no	no	no	no	O	O
Q9H6Z4-3_2	Q9H6Z4-3	2	`RANBP3	ADLANEEKPAIAPPVFVFQKDKGQKR	9	0	7	0	2	0	M	A	isoform	100	iMet removed	yes	no	no	no	no	O	O
Q9H7E9_2	Q9H7E9	2	`C8orf33	AALGHLAGE,AALGHLAGEAAAAPGPGTPCASR	34	0	3	6	15	10	M	A	canonical	100	iMet removed	no	no	yes	no	no	O	O
Q9H7L9_2	Q9H7L9	2	`SUDS3	SAAGLLAPAPAQAGAPPAPE	2	0	0	2	0	0	M	S	canonical	100	iMet removed	yes	no	no	no	no	O	O
Q9H7Z3_2	Q9H7Z3	2	`NRDE2	ALFPAFAGLSEAPDGGSSR,ALFPAFAGLSEAPDGGSSRKE	3	0	0	1	2	0	M	A	canonical	100	iMet removed	no	yes	no	no	no	O	O
Q9H7Z6_2	Q9H7Z6	2	`KAT8	AAQGAAAAVAAGTSGVAGE,AAQGAAAAVAAGTSGVAGEGEPGPGE	11	0	0	10	0	1	M	A	canonical	100	iMet removed	yes	yes	yes	no	no	O	O
Q9H875_2	Q9H875	2	`PRKRIP1	ASPAASSVRPPRPKKE	1	0	0	1	0	0	M	A	canonical	100	iMet removed	no	no	no	no	no	O	O
Q9H8S9_2	Q9H8S9	2	`MOB1A	SFLFSSR	13	0	2	0	11	0	M	S	canonical	100	iMet removed	yes	yes	yes	yes	no	O	O
Q9H8V3_2	Q9H8V3	2	`ECT2	AENSVLTSTTGR	5	0	5	0	0	0	M	A	canonical	100	iMet removed	yes	yes	yes	no	no	O	O
Q9H944_2	Q9H944	2	`MED20	GVTCVSQMPVAE,GVTCVSQMPVAEGKSVQQTVELLTR	1	51	8	17	17	10	M	G	canonical	1.92	iMet removed	no	no	no	no	no	O	X
Q9H981_2	Q9H981	2	`ACTR8	TQAEKGDTENGKEKGGEKEKEQR	0	3	3	0	0	0	M	T	canonical	0	iMet removed	no	yes	no	no	no	O	O
Q9H993_2	Q9H993	2	`C6orf211	AVVPASLSGQDVGSFAYLTIKDR	2	0	0	0	2	0	M	A	canonical	100	iMet removed	yes	yes	yes	yes	no	O	O
Q9H9B4_2	Q9H9B4	2	`SFXN1	SGELPPNINIKEPR,SGELPPNINIKEPRWD,SGELPPNINIKEPRWDQ	139	5	74	15	53	2	M	S	canonical	96.53	iMet removed	yes	yes	yes	yes	no	O	O
Q9H9F9_2	Q9H9F9	2	`ACTR5	AANVFPFR,AANVFPFRD,AANVFPFRDARAAPDPVLE	67	0	20	15	23	9	M	A	canonical	100	iMet removed	yes	yes	no	no	no	O	O
Q9H9L3_2	Q9H9L3	2	`ISG20L2	STLLLNLDFGEPPPKKALE	1	0	0	1	0	0	M	S	canonical	100	iMet removed	no	no	no	no	no	O	O
Q9H9S3_2	Q9H9S3	2	`SEC61A2	GIKFLEVIKPF	0	2	0	0	2	0	M	G	canonical	0	iMet removed	no	no	no	no	no	O	X
Q9H9Y2_2	Q9H9Y2	2	`RPF1	AKAGDKSSSSGKKSLKRKAAAEE	1	0	0	1	0	0	M	A	canonical	100	iMet removed	no	no	no	no	no	O	O
Q9HAB8_2	Q9HAB8	2	`PPCS	AEMDPVAEFPQPPGAAR	1	0	0	0	1	0	M	A	canonical	100	iMet removed	yes	yes	yes	no	yes	O	O
Q9HAF1_2	Q9HAF1	2	`MEAF6	AMHNKAAPPQIPDTR,AMHNKAAPPQIPDTRR,AMHNKAAPPQIPDTRRE	104	1	34	35	27	9	M	A	canonical	99.05	iMet removed	no	no	no	no	no	O	O
Q9HAP6_2	Q9HAP6	2	`LIN7B	AALVEPLGLER	1	0	0	0	1	0	M	A	canonical	100	iMet removed	no	no	no	yes	no	O	O
Q9HAU0_2	Q9HAU0	2	`PLEKHA5	AADLNLEWISLPR	2	0	1	0	1	0	M	A	canonical	100	iMet removed	yes	no	no	yes	no	O	O
Q9HAV4_2	Q9HAV4	2	`XPO5	AMDQVNALCE,AMDQVNALCEQLVKAVTVMMDPNSTQR	59	0	10	17	9	23	M	A	canonical	100	iMet removed	yes	yes	yes	no	no	O	O
Q9HB71_2	Q9HB71	2	`CACYBP	ASEELQKDLEEVKVLL,ASEELQKDLEEVKVLLEKATR,ASEELQKDLEEVKVLLEKATRK	405	73	289	0	189	0	M	A	canonical	84.73	iMet removed	yes	yes	yes	yes	no	O	O
Q9HB96_2	Q9HB96	2	`FANCE	ATPDAGLPGAEGVEPAPWAQLEAPAR	1	0	0	0	1	0	M	A	canonical	100	iMet removed	no	no	no	no	no	O	O
Q9HCE1_2	Q9HCE1	2	`MOV10	PSKFSCR	0	4	3	0	1	0	M	P	canonical	0	iMet removed	no	no	no	no	no	O	X
Q9HCJ3_2	Q9HCJ3	2	`RAVER2	AAAAGDGGGEGGAGLGSAAGLGPGPGLR,AAAAGDGGGEGGAGLGSAAGLGPGPGLRGQGPSAE	30	10	30	2	8	0	M	A	canonical	75	iMet removed	yes	yes	yes	no	no	O	O
Q9HCN4_2	Q9HCN4	2	`GPN1	AASAAAAELQASGGPR	17	1	12	0	6	0	M	A	canonical	94.44	iMet removed	yes	yes	yes	yes	no	O	O
Q9HD20_2	Q9HD20	2	`ATP13A1	AAAAAVGNAVPCGAR,AAAAAVGNAVPCGARPCGVRPD	77	0	39	0	37	1	M	A	canonical	100	iMet removed	yes	yes	no	yes	no	O	O
Q9NP61_2	Q9NP61	2	`ARFGAP3	GDPSKQDILTIFKR	65	19	54	0	30	0	M	G	canonical	77.38	iMet removed	yes	no	yes	yes	no	X	O
Q9NP71_2	Q9NP71	2	`MLXIPL	AGALAGLAAGLQVPR	9	0	0	0	9	0	M	A	canonical	100	iMet removed	no	no	no	no	no	O	O
Q9NP79_2	Q9NP79	2	`VTA1	AALAPLPPLPAQF	14	0	2	0	12	0	M	A	canonical	100	iMet removed	yes	no	yes	yes	no	O	O
Q9NPA8_2	Q9NPA8	2	`ENY2	VVSKMNKDAQMR	0	39	26	0	13	0	M	V	canonical	0	iMet removed	no	yes	no	no	no	X	O
Q9NPD3_2	Q9NPD3	2	`EXOSC4	AGLELLSDQGYR	79	0	34	0	45	0	M	A	canonical	100	iMet removed	yes	yes	yes	yes	no	O	O
Q9NPE2_2	Q9NPE2	2	`NGRN	AVTLSLLLGGR	1	0	0	0	1	0	M	A	canonical	100	iMet removed	no	no	no	no	no	O	O
Q9NPF4_2	Q9NPF4	2	`OSGEP	PAVLGFE,PAVLGFEGSAN,PAVLGFEGSANKIGVGVVR,PAVLGFEGSANKIGVGVVRD	1	87	37	13	33	5	M	P	canonical	1.14	iMet removed	no	no	no	no	no	O	X
Q9NPF5_2	Q9NPF5	2	`DMAP1	ATGADVRDILE	20	0	0	11	0	9	M	A	canonical	100	iMet removed	no	yes	no	no	no	O	O
Q9NPJ3_2	Q9NPJ3	2	`ACOT13	TSMTQSLR,TSMTQSLRE	108	4	38	32	28	14	M	T	canonical	96.43	iMet removed	no	yes	yes	yes	no	O	O
Q9NPJ6_2	Q9NPJ6	2	`MED4	AASSSGEKEKER	1	0	1	0	0	0	M	A	canonical	100	iMet removed	yes	yes	yes	no	no	O	O
Q9NQ29_2	Q9NQ29	2	`LUC7L	SAQAQMR,SAQAQMRALLD,SAQAQMRALLDQLMGTARDGDE	6	0	1	3	0	2	M	S	canonical	100	iMet removed	yes	no	no	no	no	O	O
Q9NQ88_2	Q9NQ88	2	`TIGAR	ARFALTVVRHGE	4	0	0	1	0	3	M	A	canonical	100	iMet removed	no	no	no	no	no	O	X
Q9NQG1_2	Q9NQG1	2	`MANBAL	ASDLDFSPPEVPEPTFLENLLR	7	0	0	0	7	0	M	A	canonical	100	iMet removed	no	no	no	no	no	O	O
Q9NQP4_2	Q9NQP4	2	`PFDN4	AATMKKAAAEDVNVTFEDQQKINKFAR	33	2	13	0	22	0	M	A	canonical	94.29	iMet removed	yes	yes	yes	no	no	O	O
Q9NQS7_2	Q9NQS7	2	`INCENP	GTTAPGPIHLLE	5	0	0	4	0	1	M	G	canonical	100	iMet removed	no	no	yes	no	no	O	X
Q9NQT5_2	Q9NQT5	2	`EXOSC3	AEPASVAAESLAGSR	67	0	31	0	36	0	M	A	canonical	100	iMet removed	yes	yes	yes	yes	no	O	O
Q9NQW7_2	Q9NQW7	2	`XPNPEP1	PPKVTSELLR	0	10	0	0	10	0	M	P	canonical	0	iMet removed	no	no	no	no	no	O	X
Q9NQX3_2	Q9NQX3	2	`GPHN	ATEGMILTNHDHQIR	1	0	0	0	1	0	M	A	canonical	100	iMet removed	yes	no	no	no	yes	O	O
Q9NQY0_2	Q9NQY0	2	`BIN3	SWIPFKIGQPKKQIVPKTVER	2	0	2	0	0	0	M	S	canonical	100	iMet removed	no	no	no	no	no	O	O
Q9NR30_2	Q9NR30	2	`DDX21	PGKLRSDAGLE	0	16	0	15	0	1	M	P	canonical	0	iMet removed	no	no	no	no	no	O	X
Q9NR33_2	Q9NR33	2	`POLE4	AAAAAAGSGTPR,AAAAAAGSGTPREE,AAAAAAGSGTPREEE,AAAAAAGSGTPREEEGPAGEAAASQPQAPTSVPGAR	24	0	16	4	4	0	M	A	canonical	100	iMet removed	yes	yes	yes	no	no	O	O
Q9NR45_2	Q9NR45	2	`NANS	PLELELCPGR	1	112	49	0	64	0	M	P	canonical	0.88	iMet removed	no	no	no	no	no	O	X
Q9NR56_2	Q9NR56	2	`MBNL1	AVSVTPIR,AVSVTPIRD,AVSVTPIRDTKWLTLE	32	0	1	10	8	13	M	A	canonical	100	iMet removed	no	yes	no	yes	no	O	O
Q9NRF9_2	Q9NRF9	2	`POLE3	AERPEDLNLPNAVITR,AERPEDLNLPNAVITRIIKE	165	0	56	7	83	19	M	A	canonical	100	iMet removed	no	no	yes	no	no	O	O
Q9NRG0_2	Q9NRG0	2	`CHRAC1	ADVVVGKDKGGE,ADVVVGKDKGGEQR	65	4	37	12	15	5	M	A	canonical	94.2	iMet removed	yes	yes	yes	no	no	O	O
Q9NRG9_2	Q9NRG9	2	`AAAS	CSLGLFPPPPPR	29	3	19	0	13	0	M	C	canonical	90.63	iMet removed	yes	yes	yes	no	no	O	O
Q9NRM2_2	Q9NRM2	2	`ZNF277	AASKTQGAVAR,AASKTQGAVARMQ,AASKTQGAVARMQE	44	1	7	29	2	7	M	A	canonical	97.78	iMet removed	yes	yes	no	no	no	O	O
Q9NRR5_2	Q9NRR5	2	`UBQLN4	AEPSGAETRPPIR	1	0	0	0	1	0	M	A	canonical	100	iMet removed	no	no	no	yes	no	O	O
Q9NRX4_2	Q9NRX4	2	`PHPT1	AVADLALIPDVDIDSDGVFKYVLIR	75	7	5	0	77	0	M	A	canonical	91.46	iMet removed	no	yes	yes	yes	no	O	O
Q9NRY2_2	Q9NRY2	2	`INIP	AANSSGQGFQNKNR,AANSSGQGFQNKNRVAILAE	17	0	12	4	1	0	M	A	canonical	100	iMet removed	yes	yes	yes	no	no	O	O
Q9NRZ9-2_2	Q9NRZ9-2	2	`HELLS	VEQLDTAVITPAMLEEEEQLEAAGLER	3	0	0	0	3	0	M	V	isoform	100	iMet removed	no	no	no	no	no	X	O
Q9NS69_2	Q9NS69	2	`TOMM22	AAAVAAAGAGEPQSPD,AAAVAAAGAGEPQSPDE,AAAVAAAGAGEPQSPDELLPKGDA,AAAVAAAGAGEPQSPDELLPKGDAEKPE,AAAVAAAGAGEPQSPDELLPKGDAEKPEE,AAAVAAAGAGEPQSPDELLPKGDAEKPEEE,AAAVAAAGAGEPQSPDELLPKGDAEKPEEEL,AAAVAAAGAGEPQSPDELLPKGDAEKPEEELE,AAAVAAAGAGEPQSPDELLPKGDAEKPEEELEEDDDEELDETLSER	108	1	15	26	37	31	M	A	canonical	99.08	iMet removed	yes	no	yes	yes	no	O	O
Q9NS87_2	Q9NS87	2	`KIF15	APGCKTELR	0	1	1	0	0	0	M	A	canonical	0	iMet removed	no	no	no	no	no	X	O
Q9NSB8_2	Q9NSB8	2	`HOMER2	GEQPIFTTR	2	0	2	0	0	0	M	G	canonical	100	iMet removed	no	no	no	no	no	X	O
Q9NSD9_2	Q9NSD9	2	`FARSB	PTVSVKR,PTVSVKRD,PTVSVKRDLLFQALGR	0	43	2	16	15	10	M	P	canonical	0	iMet removed	no	no	no	no	no	O	X
Q9NSK0_2	Q9NSK0	2	`KLC4	SGLVLGQR	1	0	0	0	1	0	M	S	canonical	100	iMet removed	yes	yes	yes	yes	no	O	O
Q9NSP4_2	Q9NSP4	2	`CENPM	SVLRPLDKLPGLNTATILLVGTE	3	0	0	1	0	2	M	S	canonical	100	iMet removed	no	no	no	no	no	O	O
Q9NTI5_2	Q9NTI5	2	`PDS5B	AHSKTRTNDGKITYPPGVKE	1	0	0	0	0	1	M	A	canonical	100	iMet removed	no	no	no	no	no	O	O
Q9NTJ3_2	Q9NTJ3	2	`SMC4	PRKGTQPSTAR,PRKGTQPSTARRRE	0	7	0	6	0	1	M	P	canonical	0	iMet removed	no	no	no	no	no	O	X
Q9NTJ4_2	Q9NTJ4	2	`MAN2C1	AAAPALKHWR,AAAPALKHWRTTLE	4	0	0	1	1	2	M	A	canonical	100	iMet removed	no	no	no	yes	no	O	O
Q9NTK5_2	Q9NTK5	2	`OLA1	PPKKGGDGIKPPPIIGR	3	9	0	0	12	0	M	P	canonical	25	iMet removed	no	no	no	no	no	O	X
Q9NTX5-2_2	Q9NTX5-2	2	`ECHDC1	AKSLLKTASLSGR	30	2	3	0	29	0	M	A	isoform	93.75	iMet removed	no	no	no	no	no	O	X
Q9NUK0_2	Q9NUK0	2	`MBNL3	TAVNVALIR,TAVNVALIRD	16	0	4	2	8	2	M	T	canonical	100	iMet removed	yes	no	no	no	no	O	O
Q9NUP9_2	Q9NUP9	2	`LIN7C	AALGEPVR,AALGEPVRLE,AALGEPVRLER	43	1	1	19	1	23	M	A	canonical	97.73	iMet removed	yes	yes	yes	yes	no	O	O
Q9NUQ8_2	Q9NUQ8	2	`ABCF3	ATCAEILR	45	0	17	0	28	0	M	A	canonical	100	iMet removed	yes	yes	yes	yes	no	O	O
Q9NUY8_2	Q9NUY8	2	`TBC1D23	AEGEDVPPLPTSSGDGWEKDLEEALEAGGCDLETLR	5	1	2	0	4	0	M	A	canonical	83.33	iMet removed	no	no	no	no	no	O	O
Q9NV31_2	Q9NV31	2	`IMP3	VRKLKFHE	0	23	0	6	0	17	M	V	canonical	0	iMet removed	no	no	no	no	no	O	X
Q9NV70_2	Q9NV70	2	`EXOC1	TAIKHALQR,TAIKHALQRD	26	0	8	5	6	7	M	T	canonical	100	iMet removed	no	no	no	yes	no	O	O
Q9NVA2_2	Q9NVA2	2	`SEPT11	AVAVGRPSN,AVAVGRPSNEE,AVAVGRPSNEELR	50	0	19	16	4	11	M	A	canonical	100	iMet removed	yes	no	yes	yes	no	O	O
Q9NVI7_2	Q9NVI7	2	`ATAD3A	SWLFGINKGPKGE,SWLFGINKGPKGEGAGPPPPLPPAQPGAEGGGDR	35	8	11	14	16	2	M	S	canonical	81.4	iMet removed	yes	no	yes	no	no	O	O
Q9NVK5_2	Q9NVK5	2	`FGFR1OP2	SCTIEKALADAKALVER	14	1	7	0	8	0	M	S	canonical	93.33	iMet removed	yes	no	no	no	no	O	O
Q9NVP1_2	Q9NVP1	2	`DDX18	SHLPMKLLR,SHLPMKLLRKKIE	22	0	8	0	7	7	M	S	canonical	100	iMet removed	no	no	yes	yes	no	O	X
Q9NVP2_2	Q9NVP2	2	`ASF1B	AKVSVLNVAVLE	1	0	0	1	0	0	M	A	canonical	100	iMet removed	no	no	no	no	no	O	O
Q9NVR0_2	Q9NVR0	2	`KLHL11	AAAAVAAAAAAAAAASLQVLE,AAAAVAAAAAAAAAASLQVLEM,AAAAVAAAAAAAAAASLQVLEMESM	70	0	2	40	0	28	M	A	canonical	100	iMet removed	no	no	no	no	no	O	O
Q9NVU7_2	Q9NVU7	2	`SDAD1	SNRNNNKLPSNLPQLQ,SNRNNNKLPSNLPQLQNLIKRD,SNRNNNKLPSNLPQLQNLIKRDPPAYIEE	12	0	0	4	0	8	M	S	canonical	100	iMet removed	no	no	no	no	no	O	O
Q9NVV5_2	Q9NVV5	2	`AIG1	ALVPCQVLR	0	3	3	0	0	0	M	A	canonical	0	iMet removed	no	no	no	no	no	O	O
Q9NW13_2	Q9NW13	2	`RBM28	AGLTLFVGR,AGLTLFVGRLPPSARSE,AGLTLFVGRLPPSARSEQLEE	54	0	23	1	29	1	M	A	canonical	100	iMet removed	yes	yes	no	no	no	O	O
Q9NW38_2	Q9NW38	2	`FANCL	AVTEASLLR	4	0	1	0	3	0	M	A	canonical	100	iMet removed	yes	yes	no	no	no	O	O
Q9NW64_2	Q9NW64	2	`RBM22	ATSLGSNTYNR,ATSLGSNTYNRQNWE	70	1	22	16	27	6	M	A	canonical	98.59	iMet removed	yes	yes	yes	yes	no	O	O
Q9NWA0_2	Q9NWA0	2	`MED9	ASAGVAAGRQAE,ASAGVAAGRQAEDVLPPTSDQPLPD	3	0	0	3	0	0	M	A	canonical	100	iMet removed	yes	yes	no	no	no	O	O
Q9NWB7_2	Q9NWB7	2	`IFT57	TAALAVVTTSGLEDGVPR	6	0	5	0	1	0	M	T	canonical	100	iMet removed	no	no	no	no	no	O	O
Q9NWH9_2	Q9NWH9	2	`SLTM	AAATGAVAASAASGQAE,AAATGAVAASAASGQAEGKKITDLR	26	0	5	4	14	3	M	A	canonical	100	iMet removed	yes	yes	yes	yes	no	O	O
Q9NWT6_2	Q9NWT6	2	`HIF1AN	AATAAEAVASGSGEPR	17	3	13	0	7	0	M	A	canonical	85	iMet removed	yes	yes	yes	yes	no	O	O
Q9NWV4_2	Q9NWV4	2	`C1orf123	GKIALQLKATLE,GKIALQLKATLENITNLRPVG,GKIALQLKATLENITNLRPVGEDFR	0	16	0	0	8	8	M	G	canonical	0	iMet removed	no	no	no	no	no	O	X
Q9NWY4_2	Q9NWY4	2	`C4orf27	VGGGGKRRPGGEGPQCE	0	3	0	1	0	2	M	V	canonical	0	iMet removed	no	no	no	no	no	O	X
Q9NWZ5_2	Q9NWZ5	2	`UCKL1	AAPPARADADPSPTSPPTARDTPGRQAE	4	0	0	2	0	2	M	A	canonical	100	iMet removed	no	no	no	no	no	O	O
Q9NWZ8_2	Q9NWZ8	2	`GEMIN8	AAVKASTSKATR	5	0	0	0	5	0	M	A	canonical	100	iMet removed	no	yes	no	no	no	O	O
Q9NX01_2	Q9NX01	2	`TXNL4B	SFLLPKLTSKK,SFLLPKLTSKKE,SFLLPKLTSKKEVDQAIKSTAEKVLVLR	46	3	2	14	29	4	M	S	canonical	93.88	iMet removed	no	no	no	no	no	O	O
Q9NX05_2	Q9NX05	2	`FAM120C	GVQGFQEFLEKR	0	10	1	0	9	0	M	G	canonical	0	iMet removed	no	no	no	no	no	X	O
Q9NX24_2	Q9NX24	2	`NHP2	TKIKADPDGPE,TKIKADPDGPEAQAE,TKIKADPDGPEAQAEACSGER	4	88	53	9	28	2	M	T	canonical	4.35	iMet removed	no	no	yes	no	no	O	X
Q9NX46_2	Q9NX46	2	`ADPRHL2	AAAAMAAAAGGGAGAAR	129	10	79	0	60	0	M	A	canonical	92.81	iMet removed	yes	yes	no	yes	yes	O	O
Q9NX47_2	Q9NX47	2	`MARCH5	PDQALQQMLDR	0	31	17	0	14	0	M	P	canonical	0	iMet removed	no	no	no	no	no	O	O
Q9NX58_2	Q9NX58	2	`LYAR	VFFTCN,VFFTCNACGE	0	22	0	10	1	11	M	V	canonical	0	iMet removed	no	no	no	no	no	O	X
Q9NXG2_2	Q9NXG2	2	`THUMPD1	AAPAQQTTQPGGGKR	43	7	39	0	11	0	M	A	canonical	86	iMet removed	yes	yes	yes	yes	no	O	O
Q9NXV2_2	Q9NXV2	2	`KCTD5	AENHCELLSPAR	1	0	1	0	0	0	M	A	canonical	100	iMet removed	yes	no	no	no	no	O	O
Q9NXV6_2	Q9NXV6	2	`CDKN2AIP	AQEVSEYLSQNPR	7	0	7	0	0	0	M	A	canonical	100	iMet removed	yes	yes	no	yes	no	O	O
Q9NXW9_2	Q9NXW9	2	`ALKBH4	AAAAAETPEVLR	6	0	3	0	3	0	M	A	canonical	100	iMet removed	yes	yes	yes	yes	no	O	O
Q9NY33_2	Q9NY33	2	`DPP3	ADTQYILPNDIGVSSLDCR,ADTQYILPNDIGVSSLDCRE	6	5	5	2	4	0	M	A	canonical	54.55	iMet removed	no	yes	yes	yes	yes	O	O
Q9NY61_2	Q9NY61	2	`AATF	AGPQPLALQLE,AGPQPLALQLEQLLNPR,AGPQPLALQLEQLLNPRPSEADPEADPEEATAAR	37	0	17	4	16	0	M	A	canonical	100	iMet removed	yes	no	yes	no	no	O	O
Q9NYB9_2	Q9NYB9	2	`ABI2	AELQMLLEEEIPGGR	12	1	6	0	7	0	M	A	canonical	92.31	iMet removed	no	no	yes	no	no	O	O
Q9NYH9_2	Q9NYH9	2	`UTP6	AEIIQER	2	0	1	0	1	0	M	A	canonical	100	iMet removed	no	yes	yes	no	no	O	O
Q9NYJ1_2	Q9NYJ1	2	`COA4	STSVPQGHTWTQR	3	0	0	0	3	0	M	S	canonical	100	iMet removed	no	no	no	no	no	O	O
Q9NYL9_2	Q9NYL9	2	`TMOD3	ALPFRKDLE	1	0	0	0	0	1	M	A	canonical	100	iMet removed	no	no	no	no	no	O	X
Q9NYM9_2	Q9NYM9	2	`BET1L	ADWARAQSPGAVEE	10	0	0	5	0	5	M	A	canonical	100	iMet removed	no	no	no	no	no	X	O
Q9NZB2_2	Q9NZB2	2	`FAM120A	GVQGFQDYIE,GVQGFQDYIEKHCPSAVVPVELQKLAR	0	6	0	1	2	3	M	G	canonical	0	iMet removed	no	no	no	no	no	X	O
Q9NZD8_2	Q9NZD8	2	`SPG21	GEIKVSPDYNWFR	2	0	2	0	0	0	M	G	canonical	100	iMet removed	no	no	no	yes	no	O	X
Q9NZI7_2	Q9NZI7	2	`UBP1	AWVLKMDE	5	0	0	1	0	4	M	A	canonical	100	iMet removed	no	no	no	no	no	O	O
Q9NZJ9_2	Q9NZJ9	2	`NUDT4	MKFKPNQTR,MKFKPNQTRTYDRE	0	40	18	8	14	0	M	M	canonical	0	iMet removed	no	yes	no	no	no	X	O
Q9NZL9-2_2	Q9NZL9-2	2	`MAT2B	PEMPEDMEQEEVNIPNRR	0	3	0	0	3	0	M	P	isoform	0	iMet removed	no	no	no	no	no	O	X
Q9NZM5_2	Q9NZM5	2	`GLTSCR2	AAGGSGVGGKR	2	0	0	0	2	0	M	A	canonical	100	iMet removed	no	yes	yes	no	no	O	O
Q9NZN5_2	Q9NZN5	2	`ARHGEF12	SGTQSTITDRFPLKKPIR	1	0	1	0	0	0	M	S	canonical	100	iMet removed	yes	no	yes	no	no	O	O
Q9P000_2	Q9P000	2	`COMMD9	AALTAEHFAALQSLLKASSKDVVR	3	0	0	0	3	0	M	A	canonical	100	iMet removed	no	no	yes	yes	no	O	O
Q9P013_2	Q9P013	2	`CWC15	TTAARPTFEPAR,TTAARPTFEPARGGRGKGE	5	0	1	4	0	0	M	T	canonical	100	iMet removed	yes	no	yes	no	no	O	O
Q9P015_2	Q9P015	2	`MRPL15	AGPLQGGGAR,AGPLQGGGARALD	19	0	1	6	4	8	M	A	canonical	100	iMet removed	yes	yes	yes	no	no	O	O
Q9P016_2	Q9P016	2	`THYN1	SRPRKRLAGTSGSDKGLSGKRTKTE	20	3	0	8	0	15	M	S	canonical	86.96	iMet removed	no	no	no	no	no	O	X
Q9P021_2	Q9P021	2	`CRIPT	VCEKCEKKLGTVITPDTWKDGAR	0	9	4	0	5	0	M	V	canonical	0	iMet removed	no	no	no	no	no	X	X
Q9P086_2	Q9P086	2	`MED11	ATYSLANER	2	0	2	0	0	0	M	A	canonical	100	iMet removed	yes	yes	no	no	no	O	O
Q9P0I2_2	Q9P0I2	2	`EMC3	AGPELLLDSNIR	0	24	8	0	16	0	M	A	canonical	0	iMet removed	no	no	no	no	no	O	O
Q9P0J0_2	Q9P0J0	2	`NDUFA13	AASKVKQDMPPPGGYGPIDYKR	43	3	2	0	44	0	M	A	canonical	93.48	iMet removed	no	yes	no	yes	no	O	O
Q9P0L0_2	Q9P0L0	2	`VAPA	ASASGAMAKHE	27	1	0	23	0	5	M	A	canonical	96.43	iMet removed	no	no	yes	yes	no	O	O
Q9P0U1_2	Q9P0U1	2	`TOMM7	VKLSKE,VKLSKEAKQR	10	119	77	0	51	1	M	V	canonical	7.75	iMet removed	no	yes	no	no	no	O	X
Q9P1Y5_2	Q9P1Y5	2	`CAMSAP3	VEAAPPGPGPLR	6	0	3	0	3	0	M	V	canonical	100	iMet removed	yes	no	no	no	no	X	O
Q9P275_2	Q9P275	2	`USP36	PIVDKLKE,PIVDKLKEALKPGR	0	80	52	1	27	0	M	P	canonical	0	iMet removed	no	no	no	no	no	O	X
Q9P278_2	Q9P278	2	`FNIP2	APTLLQKLFNKR	0	1	1	0	0	0	M	A	canonical	0	iMet removed	no	no	no	no	no	O	X
Q9P289_2	Q9P289	2	`STK26	AHSPVAVQVPGMQNNIADPEE,AHSPVAVQVPGMQNNIADPEELFTKLER	45	3	17	6	25	0	M	A	canonical	93.75	iMet removed	yes	no	no	yes	no	O	O
Q9P2J5_2	Q9P2J5	2	`LARS	AERKGTAKVDFLKKIE	1	0	0	1	0	0	M	A	canonical	100	iMet removed	no	no	no	no	no	O	O
Q9P2K5_2	Q9P2K5	2	`MYEF2	ADANKAEVPGATGGDSPHLQPAEPPGEPR	4	0	2	0	2	0	M	A	canonical	100	iMet removed	no	no	no	no	no	O	O
Q9P2R3_2	Q9P2R3	2	`ANKFY1	AEEEVAKLEKHLMLLR	12	0	0	0	12	0	M	A	canonical	100	iMet removed	yes	no	no	yes	yes	O	O
Q9P2T1_2	Q9P2T1	2	`GMPR2	PHIDNDVKLD,PHIDNDVKLDFKDVLLRPKR	0	9	4	0	4	1	M	P	canonical	0	iMet removed	no	no	no	no	no	O	X
Q9P2W9_2	Q9P2W9	2	`STX18	AVDITLLFR	4	0	0	0	4	0	M	A	canonical	100	iMet removed	no	no	no	no	no	O	O
Q9P2Y5_2	Q9P2Y5	2	`UVRAG	SASASVGGPVPQPPPGPAAALPPGSAAR	3	1	4	0	0	0	M	S	canonical	75	iMet removed	no	no	no	no	no	O	O
Q9UBB4_2	Q9UBB4	2	`ATXN10	AAPRPPPAR,AAPRPPPARLSGVMVPAPIQD,AAPRPPPARLSGVMVPAPIQDLE	118	1	2	63	5	49	M	A	canonical	99.16	iMet removed	no	no	yes	yes	no	O	O
Q9UBB6-2_2	Q9UBB6-2	2	`NCDN	ASDCEPALNQAEGR	9	0	8	0	1	0	M	A	isoform	100	iMet removed	no	no	no	no	no	O	O
Q9UBC2_2	Q9UBC2	2	`EPS15L1	AAPLIPLSQQIPTGNSLYE	13	0	0	7	0	6	M	A	canonical	100	iMet removed	yes	yes	yes	no	no	O	O
Q9UBE0_2	Q9UBE0	2	`SAE1	VEKEEAGGGISEEEAAQYDR	0	3	3	0	0	0	M	V	canonical	0	iMet removed	yes	yes	yes	yes	no	X	O
Q9UBI6_2	Q9UBI6	2	`GNG12	SSKTASTNNIAQAR,SSKTASTNNIAQARR,SSKTASTNNIAQARRTVQ,SSKTASTNNIAQARRTVQQLRLE	93	8	54	14	27	6	M	S	canonical	92.08	iMet removed	yes	yes	no	no	no	O	O
Q9UBM7_2	Q9UBM7	2	`DHCR7	AAKSQPNIPKAKSLDGVTNDR	67	2	36	0	33	0	M	A	canonical	97.1	iMet removed	no	yes	no	no	no	O	O
Q9UBQ5_2	Q9UBQ5	2	`EIF3K	AMFEQMR	184	0	100	0	84	0	M	A	canonical	100	iMet removed	yes	yes	yes	yes	no	O	O
Q9UBT2_2	Q9UBT2	2	`UBA2	ALSRGLPRELAE	6	0	0	1	0	5	M	A	canonical	100	iMet removed	no	no	yes	no	no	O	O
Q9UBU8_2	Q9UBU8	2	`MORF4L1	APKQDPKPKFQEGER	0	3	2	0	1	0	M	A	canonical	0	iMet removed	no	no	no	no	no	O	X
Q9UDW1_2	Q9UDW1	2	`UQCR10	AAATLTSKLYSLLFR	0	1	0	0	1	0	M	A	canonical	0	iMet removed	no	no	no	no	no	O	O
Q9UDY8_2	Q9UDY8	2	`MALT1	SLLGDPLQALPPSAAPTGPLLAPPAGATLNR	6	0	4	0	2	0	M	S	canonical	100	iMet removed	yes	yes	yes	yes	no	O	O
Q9UET6_2	Q9UET6	2	`FTSJ1	GRTSKDKRD	0	3	0	3	0	0	M	G	canonical	0	iMet removed	no	no	no	no	no	O	X
Q9UFG5_2	Q9UFG5	2	`C19orf25	GSKAKKRVLLPTRPAPPTVE	5	0	0	5	0	0	M	G	canonical	100	iMet removed	yes	yes	no	no	no	O	X
Q9UG63_2	Q9UG63	2	`ABCF2	PSDLAKKKAAKKK,PSDLAKKKAAKKKE,PSDLAKKKAAKKKEAAKAR	3	168	48	49	57	17	M	P	canonical	1.75	iMet removed	no	no	no	no	no	O	X
Q9UGY1_2	Q9UGY1	2	`NOL12	GRNKKKKRD	0	1	0	1	0	0	M	G	canonical	0	iMet removed	no	no	no	no	no	O	X
Q9UH36_2	Q9UH36	2	`SRRD	AAAAAAALESWQAAAPR	17	0	8	0	9	0	M	A	canonical	100	iMet removed	no	no	no	no	no	O	O
Q9UHA2_2	Q9UHA2	2	`SS18L2	SVAFVPDWLR,SVAFVPDWLRGKA,SVAFVPDWLRGKAE	17	0	9	7	0	1	M	S	canonical	100	iMet removed	no	no	no	no	no	O	O
Q9UHA4_2	Q9UHA4	2	`LAMTOR3	ADDLKRFLYKKLPSVE	33	1	0	19	0	15	M	A	canonical	97.06	iMet removed	yes	no	no	no	no	O	O
Q9UHB9_2	Q9UHB9	2	`SRP68	AAEKQVPGGGGGGGSGGGGGSGGGGSGGGR,AAEKQVPGGGGGGGSGGGGGSGGGGSGGGRG	21	16	37	0	0	0	M	A	canonical	56.76	iMet removed	yes	yes	no	no	no	O	O
Q9UHD1_2	Q9UHD1	2	`CHORDC1	ALLCYNR,ALLCYNRGCGQRFDPE	107	0	32	1	65	9	M	A	canonical	100	iMet removed	yes	yes	yes	yes	yes	O	O
Q9UHD8-4_2	Q9UHD8-4	2	`SEPT9	ADTPRDAGLKQAPASRNE	12	0	0	11	0	1	M	A	isoform	100	iMet removed	no	no	no	no	no	O	O
Q9UHD8-5_2	Q9UHD8-5	2	`SEPT9	SDPAVNAQLDGIISDFEALKR	29	0	15	0	14	0	M	S	isoform	100	iMet removed	no	no	no	yes	no	O	O
Q9UHD9_2	Q9UHD9	2	`UBQLN2	AENGESSGPPRPSR	4	0	4	0	0	0	M	A	canonical	100	iMet removed	yes	yes	yes	no	no	O	O
Q9UHI6_2	Q9UHI6	2	`DDX20	AAAFEASGALAAVATAMPAEHVAVQVPAPEPTPGPVR	2	0	2	0	0	0	M	A	canonical	100	iMet removed	no	no	no	no	no	O	O
Q9UHX1-5_2	Q9UHX1-5	2	`PUF60	ATATIALGTDSIKME	18	0	0	18	0	0	M	A	isoform	100	iMet removed	no	no	no	no	no	O	O
Q9UHY7_2	Q9UHY7	2	`ENOPH1	VVLSVPAE	0	1	0	0	0	1	M	V	canonical	0	iMet removed	no	no	no	no	no	X	O
Q9UI14_2	Q9UI14	2	`RABAC1	AAQKDQQKDAEAEGLSGTTLLPKLIPSGAGR	29	3	21	0	11	0	M	A	canonical	90.63	iMet removed	no	yes	yes	no	no	O	O
Q9UI15_2	Q9UI15	2	`TAGLN3	ANRGPSYGLSRE	2	0	0	1	0	1	M	A	canonical	100	iMet removed	no	no	no	no	no	O	O
Q9UIA9_2	Q9UIA9	2	`XPO7	ADHVQSLAQLE	31	0	0	18	0	13	M	A	canonical	100	iMet removed	yes	no	yes	yes	yes	O	O
Q9UID3_2	Q9UID3	2	`VPS51	AAAAAAGPSPGSGPGDSPEGPEGEAPER	3	1	4	0	0	0	M	A	canonical	75	iMet removed	yes	yes	yes	no	no	O	O
Q9UIG0_2	Q9UIG0	2	`BAZ1B	APLLGRKPFPLVKPLPGE,APLLGRKPFPLVKPLPGEEPLFTIPHTQE	0	45	0	22	0	23	M	A	canonical	0	iMet removed	no	no	no	no	no	O	X
Q9UIS9_2	Q9UIS9	2	`MBD1	AEDWLDCPALGPGWKR	8	2	8	0	2	0	M	A	canonical	80	iMet removed	no	no	no	no	no	O	O
Q9UIV1_2	Q9UIV1	2	`CNOT7	PAATVDHSQR,PAATVDHSQRICE	0	4	1	2	1	0	M	P	canonical	0	iMet removed	no	no	no	no	no	O	X
Q9UJ70_2	Q9UJ70	2	`NAGK	AAIYGGVEGGGTR	1	0	1	0	0	0	M	A	canonical	100	iMet removed	no	yes	no	yes	yes	O	O
Q9UJ83_2	Q9UJ83	2	`HACL1	PDSNFAER	0	1	1	0	0	0	M	P	canonical	0	iMet removed	no	no	no	no	no	O	X
Q9UJS0_2	Q9UJS0	2	`SLC25A13	AAAKVALTKR,AAAKVALTKRAD,AAAKVALTKRADPA,AAAKVALTKRADPAE	194	6	59	34	59	48	M	A	canonical	97	iMet removed	yes	yes	no	yes	no	O	O
Q9UJU6_2	Q9UJU6	2	`DBNL	AANLSRNGPALQE	45	0	0	35	0	10	M	A	canonical	100	iMet removed	no	no	yes	no	no	O	O
Q9UJW0_2	Q9UJW0	2	`DCTN4	ASLLQSDR,ASLLQSDRVLYLVQGE	19	0	10	2	7	0	M	A	canonical	100	iMet removed	no	yes	yes	yes	yes	O	O
Q9UJX2_2	Q9UJX2	2	`CDC23	AASTSMVPVAVTAAVAPVLSINSDFSDLR,AASTSMVPVAVTAAVAPVLSINSDFSDLRE	9	0	0	0	7	2	M	A	canonical	100	iMet removed	yes	yes	no	yes	no	O	O
Q9UJY4_2	Q9UJY4	2	`GGA2	AATAVAAAVAGTE	32	0	0	13	0	19	M	A	canonical	100	iMet removed	no	no	no	no	no	O	O
Q9UK45_2	Q9UK45	2	`LSM7	ADKEKKKKESILDLSKYIDKTIR	133	4	55	0	82	0	M	A	canonical	97.08	iMet removed	yes	yes	yes	no	no	O	O
Q9UK76_2	Q9UK76	2	`HN1	TTTTTFKGVDPNSR	9	1	8	0	2	0	M	T	canonical	90	iMet removed	yes	yes	yes	no	no	O	O
Q9UKD2_2	Q9UKD2	2	`MRTO4	PKSKRDKKVSLTKTAKKGLE	0	65	0	27	0	38	M	P	canonical	0	iMet removed	no	no	no	no	no	O	X
Q9UKF6_2	Q9UKF6	2	`CPSF3	SAIPAEESDQLLIR,SAIPAEESDQLLIRPLGAGQ,SAIPAEESDQLLIRPLGAGQEVGR	19	0	8	0	11	0	M	S	canonical	100	iMet removed	no	yes	yes	no	no	O	O
Q9UKG1_2	Q9UKG1	2	`APPL1	PGIDKLPIEE,PGIDKLPIEETLEDSPQTR	0	61	29	16	14	2	M	P	canonical	0	iMet removed	no	no	no	no	no	O	X
Q9UKK6_2	Q9UKK6	2	`NXT1	ASVDFKTYVDQACR	7	0	3	0	4	0	M	A	canonical	100	iMet removed	no	yes	no	no	no	O	O
Q9UKL0_2	Q9UKL0	2	`RCOR1	VEKGPEVSGKR	0	2	2	0	0	0	M	V	canonical	0	iMet removed	no	yes	no	no	no	X	O
Q9UKM9_2	Q9UKM9	2	`RALY	SLKLQASNVTNKNDPKSINSR	125	21	83	0	63	0	M	S	canonical	85.62	iMet removed	no	yes	yes	no	no	O	O
Q9UKV5_2	Q9UKV5	2	`AMFR	PLLFLER	0	21	11	0	10	0	M	P	canonical	0	iMet removed	no	no	no	no	no	O	X
Q9UKZ1_2	Q9UKZ1	2	`CNOT11	PGGGASAASGRLLTAAE	0	1	0	1	0	0	M	P	canonical	0	iMet removed	no	no	no	no	no	O	X
Q9UL25_2	Q9UL25	2	`RAB21	AAAGGGGGGAAAAGR	18	0	16	0	2	0	M	A	canonical	100	iMet removed	yes	yes	yes	no	yes	O	O
Q9UL33_2	Q9UL33	2	`TRAPPC2L	AVCIAVIAKE	7	0	0	3	0	4	M	A	canonical	100	iMet removed	no	no	no	no	no	O	O
Q9UL42_2	Q9UL42	2	`PNMA2	ALALLEDWCR	18	1	11	0	8	0	M	A	canonical	94.74	iMet removed	yes	no	no	no	no	O	O
Q9UL46_2	Q9UL46	2	`PSME2	AKPCGVR,AKPCGVRLSGE	81	0	10	27	14	30	M	A	canonical	100	iMet removed	yes	yes	yes	yes	no	O	O
Q9UL54_2	Q9UL54	2	`TAOK2	PAGGRAGSLKDPDVAE	0	1	0	1	0	0	M	P	canonical	0	iMet removed	no	no	no	no	no	O	X
Q9UL63_2	Q9UL63	2	`MKLN1	AAGGAVAAAPECR	31	0	17	0	14	0	M	A	canonical	100	iMet removed	yes	yes	yes	no	no	O	O
Q9ULT8_2	Q9ULT8	2	`HECTD1	ADVDPDTLLEWLQMGQGDER	22	0	10	0	12	0	M	A	canonical	100	iMet removed	yes	no	no	no	no	O	O
Q9ULX3_2	Q9ULX3	2	`NOB1	APVEHVVADAGAFLR	0	66	24	0	42	0	M	A	canonical	0	iMet removed	no	no	no	no	no	O	X
Q9UM13_2	Q9UM13	2	`ANAPC10	TTPNKTPPGADPKQLE,TTPNKTPPGADPKQLER	44	8	30	12	7	3	M	T	canonical	84.62	iMet removed	yes	yes	no	no	no	O	O
Q9UMN6_2	Q9UMN6	2	`KMT2B	AAAAGGGSCPGPGSAR	1	0	1	0	0	0	M	A	canonical	100	iMet removed	yes	yes	yes	no	no	O	O
Q9UMY1_2	Q9UMY1	2	`NOL7	VQLRPRASRAPASAE	0	3	0	1	0	2	M	V	canonical	0	iMet removed	no	no	no	no	no	O	X
Q9UMY4_2	Q9UMY4	2	`SNX12	SDTAVADTR,SDTAVADTRR	4	0	4	0	0	0	M	S	canonical	100	iMet removed	yes	yes	yes	yes	no	O	O
Q9UN37_2	Q9UN37	2	`VPS4A	TTSTLQKAIDLVTKATE,TTSTLQKAIDLVTKATEE,TTSTLQKAIDLVTKATEEDKAKNYEEALR,TTSTLQKAIDLVTKATEEDKAKNYEEALRL	61	2	30	6	26	1	M	T	canonical	96.83	iMet removed	yes	no	no	yes	no	O	O
Q9UNH7_2	Q9UNH7	2	`SNX6	MEGLDDGPDFLSEEDR	2	0	0	0	2	0	M	M	canonical	100	iMet removed	yes	yes	yes	yes	yes	X	O
Q9UNL2_2	Q9UNL2	2	`SSR3	APKGSSKQQSEEDLLLQDFSR	21	102	70	0	53	0	M	A	canonical	17.07	iMet removed	no	no	no	no	no	O	X
Q9UNP9_2	Q9UNP9	2	`PPIE	ATTKRVLYVGGLAEE	12	0	0	9	0	3	M	A	canonical	100	iMet removed	no	no	no	no	no	O	X
Q9UNQ2_2	Q9UNQ2	2	`DIMT1	PKVKSGAIGR,PKVKSGAIGRRRGRQE	0	37	18	1	17	1	M	P	canonical	0	iMet removed	no	no	no	no	no	O	X
Q9UNS2_2	Q9UNS2	2	`COPS3	ASALEQFVN,ASALEQFVNSVR	118	0	55	0	63	0	M	A	canonical	100	iMet removed	no	yes	yes	yes	yes	O	O
Q9UNX4_2	Q9UNX4	2	`WDR3	GLTKQYLR	0	19	1	0	18	0	M	G	canonical	0	iMet removed	no	no	no	no	no	X	O
Q9UNZ2_2	Q9UNZ2	2	`NSFL1C	AAERQEALRE	0	1	0	1	0	0	M	A	canonical	0	iMet removed	no	no	no	no	no	O	O
Q9UNZ5_2	Q9UNZ5	2	`C19orf53	AQGQRKFQAHKPAKSKTAAAASE	0	12	0	11	0	1	M	A	canonical	0	iMet removed	no	no	no	no	no	O	O
Q9UPP1-2_2	Q9UPP1-2	2	`PHF8	ASVPVYCLCR	2	0	1	0	1	0	M	A	isoform	100	iMet removed	no	no	no	no	no	O	O
Q9UPW5_2	Q9UPW5	2	`AGTPBP1	SKLKVIPEKSLTNNSR	9	0	5	0	4	0	M	S	canonical	100	iMet removed	yes	no	no	no	no	O	X
Q9UQ13_2	Q9UQ13	2	`SHOC2	SSSLGKEKDSKEKDPKVPSAKER	1	0	0	0	1	0	M	S	canonical	100	iMet removed	yes	no	yes	no	no	O	O
Q9UQ80_2	Q9UQ80	2	`PA2G4	SGEDEQQEQTIAEDLVVTKYKMGGDIANR	51	3	24	0	30	0	M	S	canonical	94.44	iMet removed	yes	yes	yes	yes	yes	O	O
Q9UQ84_2	Q9UQ84	2	`EXO1	GIQGLLQFIKE	0	29	0	13	0	16	M	G	canonical	0	iMet removed	no	no	no	no	no	X	X
Q9UQN3_2	Q9UQN3	2	`CHMP2B	ASLFKKKTVDDVIKE,ASLFKKKTVDDVIKEQNR	136	4	54	16	58	12	M	A	canonical	97.14	iMet removed	yes	yes	yes	no	no	O	O
Q9Y230_2	Q9Y230	2	`RUVBL2	ATVTATTKVPEIR,ATVTATTKVPEIRD,ATVTATTKVPEIRDVTR	214	10	112	2	104	6	M	A	canonical	95.54	iMet removed	yes	yes	yes	yes	yes	O	O
Q9Y237_2	Q9Y237	2	`PIN4	PPKGKSGSGKAGKGGAASGSDSADKKAQGPKGGGNAVKVR,PPKGKSGSGKAGKGGAASGSDSADKKAQGPKGGGNAVKVRHILCE	8	76	58	2	24	0	M	P	canonical	9.52	iMet removed	no	no	no	no	no	O	X
Q9Y241_2	Q9Y241	2	`HIGD1A	STDTGVSLPSYE,STDTGVSLPSYEE,STDTGVSLPSYEEDQGSKLIR,STDTGVSLPSYEEDQGSKLIRKAKE	86	8	49	11	32	2	M	S	canonical	91.49	iMet removed	no	yes	yes	yes	no	O	O
Q9Y256_2	Q9Y256	2	`RCE1	AALGGDGLR	6	0	3	0	3	0	M	A	canonical	100	iMet removed	yes	yes	yes	no	no	O	O
Q9Y277_2	Q9Y277	2	`VDAC3	CNTPTYCD	8	0	0	2	0	6	M	C	canonical	100	iMet removed	yes	no	yes	no	no	X	O
Q9Y281_2	Q9Y281	2	`CFL2	ASGVTVNDEVIKVFNDMKVR	173	2	91	0	84	0	M	A	canonical	98.86	iMet removed	yes	yes	yes	yes	no	O	O
Q9Y284_2	Q9Y284	2	`WDR83OS	STNNMSDPR,STNNMSDPRRPNKVLRYKPPPS,STNNMSDPRRPNKVLRYKPPPSE	32	0	7	11	0	14	M	S	canonical	100	iMet removed	yes	no	yes	no	no	O	O
Q9Y285_2	Q9Y285	2	`FARSA	ADGQVAELLLR	103	1	57	0	45	2	M	A	canonical	99.04	iMet removed	no	yes	yes	yes	yes	O	O
Q9Y287_2	Q9Y287	2	`ITM2B	VKVTFNSALAQKE	0	1	0	1	0	0	M	V	canonical	0	iMet removed	no	no	no	no	no	O	X
Q9Y291_2	Q9Y291	2	`MRPS33	SSLSEYAFR	16	0	6	0	10	0	M	S	canonical	100	iMet removed	yes	yes	no	no	no	O	O
Q9Y295_2	Q9Y295	2	`DRG1	SSTLAKIAEIEAEMAR	73	2	42	0	33	0	M	S	canonical	97.33	iMet removed	yes	yes	yes	yes	no	O	O
Q9Y2A7_2	Q9Y2A7	2	`NCKAP1	SRSVLQPSQQKLAE	27	0	0	11	0	16	M	S	canonical	100	iMet removed	yes	no	yes	no	no	O	X
Q9Y2C4_2	Q9Y2C4	2	`EXOG	AIKSIASR	0	17	11	0	6	0	M	A	canonical	0	iMet removed	no	yes	no	no	no	O	O
Q9Y2G1_2	Q9Y2G1	2	`MYRF	EVVDETEALQR	0	1	1	0	0	0	M	E	canonical	0	iMet removed	no	no	no	no	no	X	O
Q9Y2I1_2	Q9Y2I1	2	`NISCH	ATARTFGPERE	7	0	0	3	0	4	M	A	canonical	100	iMet removed	yes	no	yes	no	no	O	O
Q9Y2R0_2	Q9Y2R0	2	`COA3	ASSGAGDPLDSKR,ASSGAGDPLDSKRG,ASSGAGDPLDSKRGE,ASSGAGDPLDSKRGEAPFAQR,ASSGAGDPLDSKRGEAPFAQRID,ASSGAGDPLDSKRGEAPFAQRIDPTRE	86	12	45	29	2	22	M	A	canonical	87.76	iMet removed	yes	yes	yes	yes	no	O	O
Q9Y2S6_2	Q9Y2S6	2	`TMA7	SGREGGKKKPLKQPKKQAKE	1	0	0	0	0	1	M	S	canonical	100	iMet removed	no	no	no	no	no	O	O
Q9Y2U8_2	Q9Y2U8	2	`LEMD3	AAAAASAPQQLSDEELFSQLR	6	2	7	0	1	0	M	A	canonical	75	iMet removed	yes	yes	yes	yes	no	O	O
Q9Y2V2_2	Q9Y2V2	2	`CARHSP1	SSEPPPPPQPPTHQASVGLLDTPR,SSEPPPPPQPPTHQASVGLLDTPRSR	43	0	26	0	15	2	M	S	canonical	100	iMet removed	yes	no	yes	yes	yes	O	O
Q9Y2W2_2	Q9Y2W2	2	`WBP11	GRRSTSSTKSGKFMNPTDQARKE	0	6	0	4	0	2	M	G	canonical	0	iMet removed	no	no	no	no	no	O	X
Q9Y2Z0_2	Q9Y2Z0	2	`SUGT1	AAAAAGTATSQR,AAAAAGTATSQRFFQ,AAAAAGTATSQRFFQSFSD,AAAAAGTATSQRFFQSFSDALID,AAAAAGTATSQRFFQSFSDALIDED,AAAAAGTATSQRFFQSFSDALIDEDPQAAL,AAAAAGTATSQRFFQSFSDALIDEDPQAALE,AAAAAGTATSQRFFQSFSDALIDEDPQAALEE	260	0	29	110	18	103	M	A	canonical	100	iMet removed	no	yes	yes	yes	yes	O	O
Q9Y312_2	Q9Y312	2	`AAR2	AAVQMDPELAKR	24	1	13	0	12	0	M	A	canonical	96	iMet removed	yes	yes	yes	no	no	O	O
Q9Y316_2	Q9Y316	2	`MEMO1	SNRVVCRE	2	0	0	2	0	0	M	S	canonical	100	iMet removed	no	no	no	no	no	O	O
Q9Y320_2	Q9Y320	2	`TMX2	AVLAPLIALVYSVPR	0	24	2	0	22	0	M	A	canonical	0	iMet removed	no	no	no	no	no	O	O
Q9Y324_2	Q9Y324	2	`FCF1	GKQKKTR,GKQKKTRKYA,GKQKKTRKYATMKR	0	16	11	1	2	2	M	G	canonical	0	iMet removed	no	no	no	no	no	O	O
Q9Y342_2	Q9Y342	2	`PLLP	AEFPSKVSTR	7	0	5	0	2	0	M	A	canonical	100	iMet removed	no	no	yes	yes	no	O	O
Q9Y383_2	Q9Y383	2	`LUC7L2	SAQAQMRAMLD	54	0	0	42	0	12	M	S	canonical	100	iMet removed	no	no	no	yes	no	O	O
Q9Y3A2_2	Q9Y3A2	2	`UTP11L	AAAFRKAAKSRQR,AAAFRKAAKSRQRE	7	0	0	1	0	6	M	A	canonical	100	iMet removed	no	no	no	no	no	O	O
Q9Y3A3_2	Q9Y3A3	2	`MOB4	VMAEGTAVLR	0	26	15	0	11	0	M	V	canonical	0	iMet removed	no	yes	no	no	no	X	O
Q9Y3A5_2	Q9Y3A5	2	`SBDS	SIFTPTNQIR	108	2	57	0	53	0	M	S	canonical	98.18	iMet removed	yes	yes	yes	yes	no	O	O
Q9Y3B2_2	Q9Y3B2	2	`EXOSC1	APPVRYCIPGE	0	17	0	9	0	8	M	A	canonical	0	iMet removed	no	no	no	no	no	O	X
Q9Y3B4_2	Q9Y3B4	2	`SF3B6	AMQAAKR,AMQAAKRANIRLPPE	282	4	26	119	14	127	M	A	canonical	98.6	iMet removed	yes	yes	yes	no	no	O	X
Q9Y3B7_2	Q9Y3B7	2	`MRPL11	SKLGRAARGLRKPE	10	0	0	4	0	6	M	S	canonical	100	iMet removed	no	no	no	no	no	O	X
Q9Y3C1_2	Q9Y3C1	2	`NOP16	PKAKGKTR	0	22	18	0	4	0	M	P	canonical	0	iMet removed	no	no	no	no	no	O	X
Q9Y3C7_2	Q9Y3C7	2	`MED31	AAAVAMETDDAGNR	3	0	3	0	0	0	M	A	canonical	100	iMet removed	yes	yes	yes	no	no	O	O
Q9Y3D0_2	Q9Y3D0	2	`FAM96B	VGGGGVGGGLLE,VGGGGVGGGLLENANPLIYQR	0	25	6	6	12	1	M	V	canonical	0	iMet removed	no	no	no	no	no	O	X
Q9Y3D7_2	Q9Y3D7	2	`PAM16	AKYLAQIIVMGVQVVGR	6	0	0	0	6	0	M	A	canonical	100	iMet removed	no	no	no	no	no	O	X
Q9Y3E7_2	Q9Y3E7	2	`CHMP3	GLFGKTQEKPPKELVNEWSLKIR	0	2	0	0	2	0	M	G	canonical	0	iMet removed	no	no	no	no	no	O	X
Q9Y3F4_2	Q9Y3F4	2	`STRAP	AMRQTPLTCSGHTRPVVD	8	0	0	0	0	8	M	A	canonical	100	iMet removed	no	no	no	no	no	O	O
Q9Y3S2_2	Q9Y3S2	2	`ZNF330	PKKKTGAR,PKKKTGARKKA,PKKKTGARKKAE	0	82	10	46	7	19	M	P	canonical	0	iMet removed	no	no	no	no	no	O	O
Q9Y3T9_2	Q9Y3T9	2	`NOC2L	AAAGSRKRRLAE	2	0	0	2	0	0	M	A	canonical	100	iMet removed	no	no	no	no	no	O	O
Q9Y3Y2_2	Q9Y3Y2	2	`CHTOP	AAQSAPKVVLKSTTKMSLNE,AAQSAPKVVLKSTTKMSLNER	43	0	21	7	15	0	M	A	canonical	100	iMet removed	yes	yes	no	no	no	O	O
Q9Y496_2	Q9Y496	2	`KIF3A	PINKSEKPE,PINKSEKPESCDNVKVVVR	0	6	3	1	2	0	M	P	canonical	0	iMet removed	no	no	no	no	no	O	X
Q9Y4A5_2	Q9Y4A5	2	`TRRAP	AFVATQGATVVD	1	0	0	1	0	0	M	A	canonical	100	iMet removed	yes	no	yes	no	no	O	O
Q9Y4C1_2	Q9Y4C1	2	`KDM3A	VLTLGESWPVLVGR	0	14	9	0	5	0	M	V	canonical	0	iMet removed	no	no	no	no	no	O	X
Q9Y4C8_2	Q9Y4C8	2	`RBM19	SRLIVKNLPNGMKEE	12	0	0	8	0	4	M	S	canonical	100	iMet removed	no	no	no	no	no	O	X
Q9Y4E6_2	Q9Y4E6	2	`WDR7	AGNSLVLPIVLWGR	7	0	3	0	4	0	M	A	canonical	100	iMet removed	no	no	no	no	no	O	O
Q9Y4E8_2	Q9Y4E8	2	`USP15	AEGGAADLDTQR	2	0	2	0	0	0	M	A	canonical	100	iMet removed	no	yes	yes	no	yes	O	O
Q9Y4F1_2	Q9Y4F1	2	`FARP1	GEIEQRPTPGSR	4	0	4	0	0	0	M	G	canonical	100	iMet removed	no	no	no	yes	no	O	O
Q9Y4I1_2	Q9Y4I1	2	`MYO5A	AASELYTKFAR	2	0	0	0	2	0	M	A	canonical	100	iMet removed	yes	yes	yes	yes	no	O	O
Q9Y4L5_2	Q9Y4L5	2	`RNF115	AEASAAGADSGAAVAAHR	5	0	5	0	0	0	M	A	canonical	100	iMet removed	yes	no	yes	no	no	O	O
Q9Y4Y9_2	Q9Y4Y9	2	`LSM5	AANATTNPSQLLPLE,AANATTNPSQLLPLELVDKC,AANATTNPSQLLPLELVDKCIGSR,AANATTNPSQLLPLELVDKCIGSRI	212	37	95	18	123	13	M	A	canonical	85.14	iMet removed	yes	yes	yes	yes	no	O	O
Q9Y508_2	Q9Y508	2	`RNF114	AAQQRDCGGAAQLAGPAAE	22	0	0	10	0	12	M	A	canonical	100	iMet removed	no	no	yes	no	no	O	O
Q9Y570_2	Q9Y570	2	`PPME1	SALEKSMHLGR	2	0	0	0	2	0	M	S	canonical	100	iMet removed	yes	no	no	yes	yes	O	O
Q9Y584_2	Q9Y584	2	`TIMM22	AAAAPNAGGSAPE	1	0	0	1	0	0	M	A	canonical	100	iMet removed	no	no	yes	no	no	O	O
Q9Y5A7_2	Q9Y5A7	2	`NUB1	AQKKYLQAKLTQFLR,AQKKYLQAKLTQFLRE	85	1	21	17	38	10	M	A	canonical	98.84	iMet removed	yes	no	no	no	no	O	O
Q9Y5A9_2	Q9Y5A9	2	`YTHDF2	SASSLLEQR,SASSLLEQRPKGQGN	48	0	29	0	19	0	M	S	canonical	100	iMet removed	no	yes	yes	yes	no	O	O
Q9Y5B9_2	Q9Y5B9	2	`SUPT16H	AVTLDKDAYYR	137	0	63	0	74	0	M	A	canonical	100	iMet removed	yes	yes	yes	yes	no	O	O
Q9Y5J5_2	Q9Y5J5	2	`PHLDA3	TAAATATVLKEGVLEKR	2	0	0	0	2	0	M	T	canonical	100	iMet removed	no	yes	no	no	no	O	O
Q9Y5J9_2	Q9Y5J9	2	`TIMM8B	AELGEADEAELQR	17	1	18	0	0	0	M	A	canonical	94.44	iMet removed	yes	yes	yes	no	no	O	O
Q9Y5Q8_2	Q9Y5Q8	2	`GTF3C5	AAEAADLGLGAAVPVELR	71	12	42	0	41	0	M	A	canonical	85.54	iMet removed	no	yes	yes	no	no	O	O
Q9Y5S2_2	Q9Y5S2	2	`CDC42BPB	SAKVRLKKLE	9	0	0	0	0	9	M	S	canonical	100	iMet removed	no	no	no	no	no	O	O
Q9Y5S9_2	Q9Y5S9	2	`RBM8A	ADVLDLHE,ADVLDLHEAGG	27	0	3	11	4	9	M	A	canonical	100	iMet removed	yes	no	yes	no	no	O	O
Q9Y5T5_2	Q9Y5T5	2	`USP16	GKKRTKGKTVPIDDSSE	0	12	0	12	0	0	M	G	canonical	0	iMet removed	no	no	no	no	no	O	O
Q9Y5U8_2	Q9Y5U8	2	`MPC1	AGALVRKAAD	2	0	0	1	0	1	M	A	canonical	100	iMet removed	no	no	yes	no	no	O	O
Q9Y5V0_2	Q9Y5V0	2	`ZNF706	ARGQQKIQSQQKNAKKQ	0	17	0	12	0	5	M	A	canonical	0	iMet removed	no	no	no	no	no	O	O
Q9Y5X1_2	Q9Y5X1	2	`SNX9	ATKARVMYD	14	0	0	14	0	0	M	A	canonical	100	iMet removed	no	no	no	no	no	O	O
Q9Y5X3_2	Q9Y5X3	2	`SNX5	AAVPELLQQQ,AAVPELLQQQEEDR	52	3	27	0	28	0	M	A	canonical	94.55	iMet removed	yes	yes	yes	yes	yes	O	O
Q9Y5Z4_2	Q9Y5Z4	2	`HEBP2	AEPLQPDPGAAEDAAAQAVETPGWKAPEDAGPQPGSYEIR	9	3	3	0	9	0	M	A	canonical	75	iMet removed	yes	no	yes	yes	no	O	O
Q9Y5Z7_2	Q9Y5Z7	2	`HCFC2	AAPSLLNWR	10	0	5	0	5	0	M	A	canonical	100	iMet removed	yes	no	no	no	no	O	O
Q9Y5Z9_2	Q9Y5Z9	2	`UBIAD1	AASQVLGEKINILSGETVKAGDRDPLGNDCPEQDR,AASQVLGEKINILSGETVKAGDRDPLGNDCPEQDRLPQR	15	2	14	0	3	0	M	A	canonical	88.24	iMet removed	yes	no	yes	no	no	O	O
Q9Y606-2_2	Q9Y606-2	2	`PUS1	AGNAEPPPAGAACPQDR	2	0	2	0	0	0	M	A	isoform	100	iMet removed	no	no	no	no	no	O	O
Q9Y676_2	Q9Y676	2	`MRPS18B	AASVLNTVLR	1	0	0	0	1	0	M	A	canonical	100	iMet removed	no	no	no	no	no	O	O
Q9Y696_2	Q9Y696	2	`CLIC4	ALSMPLNGLK,ALSMPLNGLKE,ALSMPLNGLKEE,ALSMPLNGLKEED,ALSMPLNGLKEEDKEPLIE	73	0	4	17	9	43	M	A	canonical	100	iMet removed	yes	no	yes	no	no	O	O
Q9Y6G5_2	Q9Y6G5	2	`COMMD10	AVPAALILR,AVPAALILRE	102	0	30	9	48	15	M	A	canonical	100	iMet removed	yes	yes	no	yes	no	O	O
Q9Y6G9_2	Q9Y6G9	2	`DYNC1LI1	AAVGRVGSFG,AAVGRVGSFGSSPPGLSSTYTGGPLGNE,AAVGRVGSFGSSPPGLSSTYTGGPLGNEI	10	0	0	10	0	0	M	A	canonical	100	iMet removed	no	no	no	no	no	O	O
Q9Y6M1_2	Q9Y6M1	2	`IGF2BP2	MNKLYIGNLSPAVTADDLR	2	0	2	0	0	0	M	M	canonical	100	iMet removed	no	yes	no	no	no	X	O
Q9Y6M9_2	Q9Y6M9	2	`NDUFB9	AFLASGPYLTHQQKVLR	2	0	0	0	2	0	M	A	canonical	100	iMet removed	yes	no	yes	yes	no	O	O
Q9Y6W5_2	Q9Y6W5	2	`WASF2	PLVTRNIE	0	5	0	3	0	2	M	P	canonical	0	iMet removed	no	no	no	no	no	O	X
Q9Y6X3_2	Q9Y6X3	2	`MAU2	AAQAAAAAQAAAAQAAQAE	23	0	0	14	0	9	M	A	canonical	100	iMet removed	no	no	no	no	no	O	O
Q9Y6X9_2	Q9Y6X9	2	`MORC2	AFTNYSSLNR,AFTNYSSLNRAQLTFE	2	0	1	1	0	0	M	A	canonical	100	iMet removed	yes	yes	no	no	no	O	O
S4R3H4_2	S4R3H4	2	`ACIN1	AELEEVTLDGKPLQALR	29	4	26	0	7	0	M	A	canonical	87.88	iMet removed	no	no	no	no	no	O	O
U3KPR7_2	U3KPR7	2	`CAPNS1	EVSATELMNILNKVVTR	4	5	1	0	8	0	M	E	canonical	44.44	iMet removed	no	no	no	no	no	X	O
U3KPV0_2	U3KPV0	2	`KIAA0355	EAASRLTSAIKPEIAK	1	0	1	0	0	0	M	E	canonical	100	iMet removed	no	no	no	no	no	X	O
V9GY86_2	V9GY86	2	`ATXN2	SLKPQQQQQQQQQQQQQQQQQQQQQQQPPPAAANVR	0	1	0	0	1	0	M	S	canonical	0	iMet removed	no	no	no	no	no	O	X
V9GYF8_2	V9GYF8	2	`GDI2	SVNGKKVLHMDR	1	3	0	0	4	0	M	S	canonical	25	iMet removed	no	no	no	no	no	O	O
A0A087WWR2_1	A0A087WWR2	1	`MAZ	MKMPTMVPL,MKMPTMVPLSLLSVPQLSGAGGGGGE	0	9	0	0	1	8	-	M	canonical	0	iMet retained	no	no	no	no	no	X	X
A0A087X082_1	A0A087X082	1	`CAPRIN1	MKQILGVID,MKQILGVIDKKLR	1	63	18	8	26	12	-	M	canonical	1.56	iMet retained	no	no	no	no	no	X	X
A0A087X135_1	A0A087X135	1	`TTLL9	MSRPKMTSLYPEKTQR	0	1	0	0	1	0	-	M	canonical	0	iMet retained	no	no	no	no	no	O	X
A2A3R5_1	A2A3R5	1	`RPS6	MATEVAADALGEEWKGYVVR	0	49	11	0	38	0	-	M	canonical	0	iMet retained	no	no	no	no	no	O	O
A2VDF0_1	A2VDF0	1	`FUOM	MVALKGVPALLSPE	1	0	0	1	0	0	-	M	canonical	100	iMet retained	no	no	no	no	no	O	X
A6NM32_1	A6NM32	1	`PPIH	MKIELFADVVPKTAENFR	1	0	0	0	1	0	-	M	canonical	100	iMet retained	no	no	no	no	no	X	X
A8CG34_1	A8CG34	1	`POM121C	MSPAAAAAGAGER	3	0	3	0	0	0	-	M	canonical	100	iMet retained	no	no	no	no	no	O	O
A8K7Q2_1	A8K7Q2	1	`HSPA8	MVNHFIAEFKR	0	6	0	0	6	0	-	M	canonical	0	iMet retained	no	no	no	no	no	O	O
A8MUU1_1	A8MUU1	1	`FABP5P3	MGAMAKPD	0	1	0	1	0	0	-	M	canonical	0	iMet retained	no	no	no	no	no	O	X
B0QXZ8_1	B0QXZ8	1	`HMGXB4	MDLLKAITSPLAAGSKPSKKTGE	1	0	0	0	0	1	-	M	canonical	100	iMet retained	no	no	no	no	no	X	O
B0QZ43_1	B0QZ43	1	`ERLIN1	MNMTQAR	0	1	1	0	0	0	-	M	canonical	0	iMet retained	no	no	no	no	no	X	O
B4DI05_1	B4DI05	1	`ZNF263	MEQALAGASSGRE	5	0	0	3	0	2	-	M	canonical	100	iMet retained	no	no	no	no	no	X	O
B4DY09_1	B4DY09	1	`ILF2	MAFPRVKPAPDE	0	2	0	2	0	0	-	M	canonical	0	iMet retained	no	no	no	no	no	O	O
B4E3H9_1	B4E3H9	1	`GNLY	MATWALLLLAAMLLGNPGLEVSVSPK	0	1	0	0	1	0	-	M	canonical	0	iMet retained	no	no	no	no	no	O	O
B7ZB02_1	B7ZB02	1	`PRPS1	MVLVGDVKDR	0	32	17	0	15	0	-	M	canonical	0	iMet retained	no	no	no	no	no	O	X
C9J5J3_1	C9J5J3	1	`NAA50	MKGRIE	0	11	0	6	0	5	-	M	canonical	0	iMet retained	no	no	no	no	no	X	X
C9JDV1_1	C9JDV1	1	`LSP1	MKASGRGRW	0	3	0	3	0	0	-	M	canonical	0	iMet retained	no	no	no	no	no	X	X
C9JH18_1	C9JH18	1	`GIGYF2	MKALQQQQ	0	2	0	0	0	2	-	M	canonical	0	iMet retained	no	no	no	no	no	X	X
C9JXC1_1	C9JXC1	1	`RRM2	MFYFLPQQKTKAAAPGVEDEPLLR	1	0	1	0	0	0	-	M	canonical	100	iMet retained	no	no	no	no	no	X	O
C9JY46_1	C9JY46	1	`GET4	MPRARARYPERPQLFLDSSSPRHLPQPPPRP	2	0	0	2	0	0	-	M	canonical	100	iMet retained	no	no	no	no	no	O	X
D6RA67_1	D6RA67	1	`UFSP2	MDILFR	1	0	0	0	1	0	-	M	canonical	100	iMet retained	no	no	no	no	no	X	O
D6RBR8_1	D6RBR8	1	`TARS	MYNILKAE	0	1	0	1	0	0	-	M	canonical	0	iMet retained	no	no	no	no	no	X	O
D6RD66_1	D6RD66	1	`WDR1	MPRRICVSAEKVFASLPQVER	10	4	14	0	0	0	-	M	canonical	71.43	iMet retained	no	no	no	no	no	O	X
D6RFX4_1	D6RFX4	1	`GNB2L1	MWKLTRDE	1	0	0	0	0	1	-	M	canonical	100	iMet retained	no	no	no	no	no	X	O
E5RGW4_1	E5RGW4	1	`NPM1	MEDSMDMDMSPLRPQNYLFDY	5	0	5	0	0	0	-	M	canonical	100	iMet retained	no	no	no	no	no	X	O
E5RJ35_1	E5RJ35	1	`DNPEP	MNGKARKE	1	0	0	1	0	0	-	M	canonical	100	iMet retained	no	no	no	no	no	X	O
E9PK57_1	E9PK57	1	`DDHD2	MVVPGVE	0	3	0	2	0	1	-	M	canonical	0	iMet retained	no	no	no	no	no	X	O
E9PLE2_1	E9PLE2	1	`ZNF720	MVNVPGR	1	0	0	0	1	0	-	M	canonical	100	iMet retained	no	no	no	no	no	O	O
E9PLJ3_1	E9PLJ3	1	`CFL1	MKVRKSSTPEE	0	4	0	2	0	2	-	M	canonical	0	iMet retained	no	no	no	no	no	X	X
E9PQ53_1	E9PQ53	1	`NDUFC2-KCTD14	MIARRNPEPLRFLPD,MIARRNPEPLRFLPDE	0	19	0	6	0	13	-	M	canonical	0	iMet retained	no	no	no	no	no	X	O
F5GYZ4_1	F5GYZ4	1	`NLRP2	MLAIKR	0	9	0	0	9	0	-	M	canonical	0	iMet retained	no	no	no	no	no	X	O
F5H0D0_1	F5H0D0	1	`EIF2B1	MKEDPDMASAVAAIR	1	0	0	0	1	0	-	M	canonical	100	iMet retained	no	no	no	no	no	X	O
F8VP50_1	F8VP50	1	`F8VP50_HUMAN	MDLAGNKAAALD	1	0	0	1	0	0	-	M	canonical	100	iMet retained	no	no	no	no	no	X	O
F8VUB4_1	F8VUB4	1	`CNOT2	MFGASRKKFVE	5	0	0	4	0	1	-	M	canonical	100	iMet retained	no	no	no	no	no	X	O
F8WAW4_1	F8WAW4	1	`ECI2	MNRTAMRASQKDFE	1	0	0	1	0	0	-	M	canonical	100	iMet retained	no	no	no	no	no	X	X
G3V3T9_1	G3V3T9	1	`PPP2R3C	MDWKEVLRRRLATPNTCPNSRETVIMRLKLHE	1	0	0	0	1	0	-	M	canonical	100	iMet retained	no	no	no	no	no	X	O
G3XAN0_1	G3XAN0	1	`RPS20	MPTKTLR	0	8	5	0	3	0	-	M	canonical	0	iMet retained	no	no	no	no	no	O	X
H0Y3M2_1	H0Y3M2	1	`ZNF207	MQVHKETIDAVPNAIPGRTDIE	1	0	0	0	0	1	-	M	canonical	100	iMet retained	no	no	no	no	no	X	O
H0YLR3_1	H0YLR3	1	`SNRPA1	MFKGKRGAQLAKD	0	1	0	1	0	0	-	M	canonical	0	iMet retained	no	no	no	no	no	X	O
J3KNL6_1	J3KNL6	1	`SEC16A	MQPPPQTVPSGMAGPPPAGNPR	1	0	0	0	1	0	-	M	canonical	100	iMet retained	no	no	no	no	no	X	O
J3KTB7_1	J3KTB7	1	`TOP2A	MQVNKIKKNE	0	1	0	1	0	0	-	M	canonical	0	iMet retained	no	no	no	no	no	X	O
J3QRG3_1	J3QRG3	1	`SKAP1	MAPHLRRDSKKE	0	1	0	0	0	1	-	M	canonical	0	iMet retained	no	no	no	no	no	O	X
J3QRK5_1	J3QRK5	1	`UBBP4	MRIFVKTLTGKIITLEVEPSATIENVKAKIQDKE	0	1	0	0	0	1	-	M	canonical	0	iMet retained	no	no	no	no	no	X	X
K7EMW4_1	K7EMW4	1	`NCLN	MAAEVLSR	0	1	1	0	0	0	-	M	canonical	0	iMet retained	no	no	no	no	no	O	O
L0R6Q1_1	L0R6Q1	1	`SLC35A4	MADDKDSLPKLKDLAFLKNQLESLQR	6	9	5	0	10	0	-	M	canonical	40	iMet retained	no	no	no	no	no	O	O
M0QXA1_1	M0QXA1	1	`GTPBP3	MWRGLWTLAAQAARGPRRTSNLCIP	0	1	1	0	0	0	-	M	canonical	0	iMet retained	no	no	no	no	no	X	O
O00159-2_1	O00159-2	1	`MYO1C	MESALTAR	10	0	5	0	5	0	-	M	isoform	100	iMet retained	no	no	no	no	yes	X	O
O00161_1	O00161	1	`SNAP23	MDNLSSEEIQQR	15	3	12	0	6	0	-	M	canonical	83.33	iMet retained	yes	yes	yes	yes	yes	X	O
O00165_1	O00165	1	`HAX1	MSLFDLFR	0	1	0	0	1	0	-	M	canonical	0	iMet retained	no	no	no	no	no	O	O
O00273_1	O00273	1	`DFFA	MEVTGDAGVPESGEIR	62	15	51	0	26	0	-	M	canonical	80.52	iMet retained	yes	yes	yes	no	no	X	O
O00425_1	O00425	1	`IGF2BP3	MNKLYIGNLSE	15	0	0	9	0	6	-	M	canonical	100	iMet retained	no	no	no	no	no	X	O
O00487_1	O00487	1	`PSMD14	MDRLLRLGGGMPGLGQGPPTDAPAVDTA,MDRLLRLGGGMPGLGQGPPTDAPAVDTAE	67	0	0	29	0	38	-	M	canonical	100	iMet retained	no	no	no	no	no	X	O
O00567_1	O00567	1	`NOP56	MVLLHVLFE	0	10	0	0	0	10	-	M	canonical	0	iMet retained	no	no	no	no	no	O	X
O14717_1	O14717	1	`TRDMT1	MEPLRVLE	3	0	0	1	0	2	-	M	canonical	100	iMet retained	no	no	no	no	no	X	O
O14727_1	O14727	1	`APAF1	MDAKARNCLLQHRE	7	0	0	4	0	3	-	M	canonical	100	iMet retained	no	no	no	no	no	X	O
O14777_1	O14777	1	`NDC80	MKRSSVSSGGAGRLSMQE	7	1	0	7	0	1	-	M	canonical	87.5	iMet retained	no	no	no	no	no	X	X
O14787_1	O14787	1	`TNPO2	MDWQPDEQGLQQVLQLLKDSQSPNTATQR	50	6	33	0	23	0	-	M	canonical	89.29	iMet retained	no	no	no	yes	no	X	O
O14818-2_1	O14818-2	1	`PSMA7	MAFAGLTADAR	0	1	1	0	0	0	-	M	isoform	0	iMet retained	no	no	no	no	no	O	O
O14907_1	O14907	1	`TAX1BP3	MSYIPGQPVTAVVQR	1	0	1	0	0	0	-	M	canonical	100	iMet retained	no	no	no	no	no	O	O
O14933_1	O14933	1	`UBE2L6	MMASMRVVKE	4	0	0	4	0	0	-	M	canonical	100	iMet retained	no	no	no	no	no	X	O
O14950_1	O14950	1	`MYL12B	MSSKKAKTKTTKKR	0	2	0	0	2	0	-	M	canonical	0	iMet retained	no	no	no	no	no	O	X
O14974_1	O14974	1	`PPP1R12A	MKMADAKQKR,MKMADAKQKRNE	1	16	10	3	4	0	-	M	canonical	5.88	iMet retained	no	yes	no	no	no	X	X
O14994_1	O14994	1	`SYN3	MNFLR	2	0	0	0	2	0	-	M	canonical	100	iMet retained	yes	no	no	no	no	X	O
O15021-3_1	O15021-3	1	`MAST4	MDESSILR	1	0	0	0	1	0	-	M	isoform	100	iMet retained	no	no	no	yes	no	X	O
O15111_1	O15111	1	`CHUK	MERPPGLRPGAGGPWE,MERPPGLRPGAGGPWEMR	31	0	10	14	1	6	-	M	canonical	100	iMet retained	no	no	no	no	no	X	O
O15116_1	O15116	1	`LSM1	MNYMPGTASLIEDIDKKHLVLLR	1	0	0	0	1	0	-	M	canonical	100	iMet retained	no	no	no	yes	no	X	O
O15144_1	O15144	1	`ARPC2	MILLEVNNR	1	120	55	0	66	0	-	M	canonical	0.83	iMet retained	no	yes	no	no	no	X	X
O15162_1	O15162	1	`PLSCR1	MDKQNSQMNASHPE	4	1	0	5	0	0	-	M	canonical	80	iMet retained	yes	no	no	no	yes	X	O
O15212_1	O15212	1	`PFDN6	MAELIQKKLQGEVEKYQQLQKDLSKSMSGR	6	44	10	0	40	0	-	M	canonical	12	iMet retained	no	no	no	no	no	O	O
O15213_1	O15213	1	`WDR46	METAPKPGKDVPPKKDKLQTKR	22	0	11	0	11	0	-	M	canonical	100	iMet retained	yes	no	no	no	no	X	O
O15270_1	O15270	1	`SPTLC2	MRPEPGGCCCR	0	1	1	0	0	0	-	M	canonical	0	iMet retained	no	no	no	no	no	X	O
O15320_1	O15320	1	`CTAGE5	MEEPGVTPQPYLGLLLEELR	1	1	1	0	1	0	-	M	canonical	50	iMet retained	no	no	no	no	no	X	O
O15371_1	O15371	1	`EIF3D	MAKFMTPVIQDNPSGWGPCAVPEQFR	1	0	1	0	0	0	-	M	canonical	100	iMet retained	no	no	no	no	no	O	O
O15397_1	O15397	1	`IPO8	MDLNRIIQALKGTIDPKLRIAAE,MDLNRIIQALKGTIDPKLRIAAENE	10	0	0	0	0	10	-	M	canonical	100	iMet retained	no	no	no	no	no	X	O
O43242_1	O43242	1	`PSMD3	MKQEGSAR	0	2	2	0	0	0	-	M	canonical	0	iMet retained	no	yes	yes	yes	no	X	O
O43252_1	O43252	1	`PAPSS1	MEIPGSLCKKVKLSNNAQNWGMQR	12	1	1	0	12	0	-	M	canonical	92.31	iMet retained	yes	no	no	no	no	X	O
O43324_1	O43324	1	`EEF1E1	MAAAAELSLLEKSLGLSKGNKYSAQGER	3	0	3	0	0	0	-	M	canonical	100	iMet retained	no	no	no	no	no	O	O
O43390-4_1	O43390-4	1	`HNRNPR	MKTYR,MKTYRQR,MKTYRQRE	1	31	5	12	14	1	-	M	isoform	3.13	iMet retained	no	no	no	no	no	X	X
O43396_1	O43396	1	`TXNL1	MVGVKPVGSDPDFQPE	0	6	0	5	0	1	-	M	canonical	0	iMet retained	no	yes	yes	no	no	X	O
O43542_1	O43542	1	`XRCC3	MDLDLLDLNPR	7	0	2	0	5	0	-	M	canonical	100	iMet retained	yes	yes	no	no	no	X	O
O43592_1	O43592	1	`XPOT	MDEQALLGLNPNADSDFR	100	14	67	0	47	0	-	M	canonical	87.72	iMet retained	yes	yes	yes	no	yes	X	O
O43633_1	O43633	1	`CHMP2A	MDLLFGR,MDLLFGRRKTPE,MDLLFGRRKTPEE	28	0	5	6	6	11	-	M	canonical	100	iMet retained	yes	no	no	yes	no	X	O
O43708_1	O43708	1	`GSTZ1	MQAGKPILYSYFR	1	0	0	0	1	0	-	M	canonical	100	iMet retained	no	yes	no	no	no	X	O
O43715_1	O43715	1	`TRIAP1	MNSVGEACTDMKR	27	1	20	0	8	0	-	M	canonical	96.43	iMet retained	yes	yes	yes	no	no	X	O
O43759_1	O43759	1	`SYNGR1	MEGGAYGAGKAGGAFDPYTLVR	1	0	1	0	0	0	-	M	canonical	100	iMet retained	yes	no	yes	no	no	X	O
O43760_1	O43760	1	`SYNGR2	MESGAYGAAKAGGSFDLR	6	3	9	0	0	0	-	M	canonical	66.67	iMet retained	yes	yes	yes	no	no	X	O
O43765_1	O43765	1	`SGTA	MDNKKR	8	0	5	0	3	0	-	M	canonical	100	iMet retained	yes	no	no	no	no	X	O
O60220_1	O60220	1	`TIMM8A	MDSSSSSSAAGLGAVDPQLQHFIE,MDSSSSSSAAGLGAVDPQLQHFIEVETQKQR	7	0	0	1	6	0	-	M	canonical	100	iMet retained	no	no	yes	no	no	X	O
O60256_1	O60256	1	`PRPSAP2	MFCVTPPELE	23	0	0	12	0	11	-	M	canonical	100	iMet retained	yes	no	no	no	no	X	O
O60266-2_1	O60266-2	1	`ADCY3	MGLAMVEAISYVR	0	1	1	0	0	0	-	M	isoform	0	iMet retained	no	no	no	no	no	O	X
O60337_1	O60337	1	`MARCH6	MDTAEEDICR	2	0	2	0	0	0	-	M	canonical	100	iMet retained	yes	yes	no	no	no	X	O
O60341_1	O60341	1	`KDM1A	MLSGKKAAAAAAAAAAAATGTE	22	0	0	17	0	5	-	M	canonical	100	iMet retained	no	no	no	no	no	X	O
O60343_1	O60343	1	`TBC1D4	MEPPSCIQDEPFPHPLEPEPGVSAQPGPGKPSDKR	1	0	0	0	1	0	-	M	canonical	100	iMet retained	yes	no	yes	no	no	X	O
O60427_1	O60427	1	`FADS1	MAPDPVAAETAAQGPTPR	2	0	1	0	1	0	-	M	canonical	100	iMet retained	no	yes	yes	no	no	X	O
O60443_1	O60443	1	`DFNA5	MFAKATR,MFAKATRNFLRE	11	0	5	0	2	4	-	M	canonical	100	iMet retained	no	yes	no	yes	no	X	O
O60524_1	O60524	1	`NEMF	MKSRFSTID	0	1	0	1	0	0	-	M	canonical	0	iMet retained	no	no	no	no	no	X	X
O60573_1	O60573	1	`EIF4E2	MNNKFDALKDDDSGDHDQNEE,MNNKFDALKDDDSGDHDQNEENSTQKDGEKEKTER	2	0	0	1	1	0	-	M	canonical	100	iMet retained	no	no	no	no	no	X	O
O60610_1	O60610	1	`DIAPH1	MEPPGGSLGPGR	6	0	5	0	1	0	-	M	canonical	100	iMet retained	yes	yes	yes	no	no	X	O
O60645-3_1	O60645-3	1	`EXOC3	MKETDREAVATAVQR	2	1	3	0	0	0	-	M	isoform	66.67	iMet retained	no	no	no	no	no	X	O
O60684_1	O60684	1	`KPNA6	METMASPGKDNYR	4	0	2	0	2	0	-	M	canonical	100	iMet retained	no	yes	yes	yes	yes	X	O
O60763_1	O60763	1	`USO1	MNFLRGVMGGQSAGPQHTE	6	0	0	4	0	2	-	M	canonical	100	iMet retained	no	no	yes	no	no	X	O
O60779_1	O60779	1	`SLC19A2	MDVPGPVSR	1	0	1	0	0	0	-	M	canonical	100	iMet retained	yes	yes	no	no	no	X	O
O60784_1	O60784	1	`TOM1	MDFLLGNPF,MDFLLGNPFSSPVGQR,MDFLLGNPFSSPVGQRIE	103	6	23	36	28	22	-	M	canonical	94.5	iMet retained	yes	yes	yes	yes	yes	X	O
O60814_1	O60814	1	`HIST1H2BK	MPEPAKSAPAPKKGSKKAVTKAQKKD,MPEPAKSAPAPKKGSKKAVTKAQKKDGKKR	109	196	235	2	66	2	-	M	canonical	35.74	iMet retained	no	no	no	no	no	O	X
O60830_1	O60830	1	`TIMM17B	MEEYAR	16	0	11	0	5	0	-	M	canonical	100	iMet retained	no	no	no	no	no	X	O
O60934_1	O60934	1	`NBN	MWKLLPAAGPAGGEPYR,MWKLLPAAGPAGGEPYRLLTGVE	3	1	0	0	1	3	-	M	canonical	75	iMet retained	no	no	no	no	no	X	O
O71037_1	O71037	1	`ERVK-19	MNPSEMQRKAPPRRR	1	0	0	0	1	0	-	M	canonical	100	iMet retained	no	no	no	no	no	X	O
O75083_1	O75083	1	`WDR1	MPYEIKKVFASLPQVER	2	0	2	0	0	0	-	M	canonical	100	iMet retained	no	no	no	no	no	O	X
O75116_1	O75116	1	`ROCK2	MSRPPPTGKMPGAPE,MSRPPPTGKMPGAPETAPGDGAGASR	4	0	0	3	1	0	-	M	canonical	100	iMet retained	no	no	no	no	no	O	O
O75146_1	O75146	1	`HIP1R	MNSIKNVPAR	12	0	4	0	8	0	-	M	canonical	100	iMet retained	no	yes	no	no	no	X	O
O75170_1	O75170	1	`PPP6R2	MFWKFD	3	0	0	0	0	3	-	M	canonical	100	iMet retained	no	no	no	no	no	X	O
O75192_1	O75192	1	`PEX11A	MDAFTR	5	0	3	0	2	0	-	M	canonical	100	iMet retained	no	no	yes	no	no	X	O
O75396_1	O75396	1	`SEC22B	MVLLTMIAR	0	2	0	0	2	0	-	M	canonical	0	iMet retained	no	no	no	no	no	O	X
O75419_1	O75419	1	`CDC45	MFVSDFR,MFVSDFRKE	0	14	1	1	11	1	-	M	canonical	0	iMet retained	no	no	no	no	no	X	O
O75438_1	O75438	1	`NDUFB1	MVNLLQIVR,MVNLLQIVRD	1	93	29	0	63	2	-	M	canonical	1.06	iMet retained	no	no	no	no	no	O	X
O75446_1	O75446	1	`SAP30	MNGFTPDEMSR	2	0	0	0	2	0	-	M	canonical	100	iMet retained	no	yes	yes	no	no	X	O
O75448_1	O75448	1	`MED24	MKVVNLKQAILQAWKE,MKVVNLKQAILQAWKER	0	11	0	0	4	7	-	M	canonical	0	iMet retained	no	no	no	no	no	X	X
O75461-3_1	O75461-3	1	`E2F6	MNPSPSKIR	1	0	1	0	0	0	-	M	isoform	100	iMet retained	no	no	no	no	no	X	O
O75486-2_1	O75486-2	1	`SUPT3H	MNNTAASPMSTATSSSGR	3	0	0	0	3	0	-	M	isoform	100	iMet retained	no	no	no	no	no	X	O
O75496_1	O75496	1	`GMNN	MNPSMKQKQEEIKENIKNSSVPR	3	0	2	0	1	0	-	M	canonical	100	iMet retained	no	no	no	no	no	X	O
O75521-2_1	O75521-2	1	`ECI2	MRASQKDFE	0	5	0	4	0	1	-	M	isoform	0	iMet retained	no	no	no	no	no	X	X
O75691_1	O75691	1	`UTP20	MKTKPVSHKTE,MKTKPVSHKTENTYR	0	7	0	3	4	0	-	M	canonical	0	iMet retained	no	no	no	no	no	X	X
O75694_1	O75694	1	`NUP155	MPSSLLGAAMPASTSAAALQEALENAGR	0	1	1	0	0	0	-	M	canonical	0	iMet retained	no	no	no	no	no	O	X
O75792_1	O75792	1	`RNASEH2A	MDLSELER	50	0	25	0	25	0	-	M	canonical	100	iMet retained	no	yes	yes	no	no	X	O
O75843_1	O75843	1	`AP1G2	MVVPSLKLQDLIEEIR	1	0	0	0	1	0	-	M	canonical	100	iMet retained	no	no	no	no	no	X	O
O75845_1	O75845	1	`SC5D	MDLVLR	10	0	3	0	7	0	-	M	canonical	100	iMet retained	no	no	yes	no	no	X	O
O75915_1	O75915	1	`ARL6IP5	MDVNIAPLR	342	9	192	0	157	2	-	M	canonical	97.44	iMet retained	yes	yes	no	yes	no	X	O
O75970_1	O75970	1	`MPDZ	MLEAIDKNR	1	4	1	0	4	0	-	M	canonical	20	iMet retained	no	yes	no	no	no	X	X
O76021_1	O76021	1	`RSL1D1	MEDSASASLSSAAATGTSTSTPAAPTAR,MEDSASASLSSAAATGTSTSTPAAPTARKQLDKE	146	32	130	4	41	3	-	M	canonical	82.02	iMet retained	yes	yes	yes	no	no	X	O
O76041-2_1	O76041-2	1	`NEBL	MNPQCAR	1	0	1	0	0	0	-	M	isoform	100	iMet retained	no	no	no	yes	no	X	O
O76071_1	O76071	1	`CIAO1	MKDSLVLLGR	0	127	52	0	75	0	-	M	canonical	0	iMet retained	no	no	no	no	no	X	X
O76075_1	O76075	1	`DFFB	MLQKPKSVKLR	11	40	22	0	29	0	-	M	canonical	21.57	iMet retained	no	yes	no	no	no	X	X
O77932_1	O77932	1	`DXO	MDPRGTKRGAE	1	0	0	1	0	0	-	M	canonical	100	iMet retained	no	no	no	no	no	X	O
O94763_1	O94763	1	`URI1	MEAPTVETPPDPSPPSAPAPALVPLR	2	1	1	0	2	0	-	M	canonical	66.67	iMet retained	yes	yes	no	no	no	X	O
O94826_1	O94826	1	`TOMM70A	MAASKPVEAAVVAAAVPSSGSGVGGGGTAGPGTGGLPR	1	0	1	0	0	0	-	M	canonical	100	iMet retained	no	no	no	no	no	O	O
O94868_1	O94868	1	`FCHSD2	MQPPPRKVKVTQE	7	0	0	6	0	1	-	M	canonical	100	iMet retained	no	no	no	no	no	X	O
O94927_1	O94927	1	`HAUS5	MELAQEAR	16	0	15	0	1	0	-	M	canonical	100	iMet retained	yes	yes	yes	no	no	X	O
O94979_1	O94979	1	`SEC31A	MKLKEVDR	0	53	41	0	12	0	-	M	canonical	0	iMet retained	no	no	no	no	no	X	X
O95104_1	O95104	1	`SCAF4	MDAVNAFNQE,MDAVNAFNQELF,MDAVNAFNQELFSLMDMKPPISR	130	2	11	42	45	34	-	M	canonical	98.48	iMet retained	yes	yes	no	no	no	X	O
O95163_1	O95163	1	`IKBKAP	MRNLKLFRTLE	0	37	0	21	0	16	-	M	canonical	0	iMet retained	no	no	no	no	no	X	X
O95166_1	O95166	1	`GABARAP	MKFVYKE,MKFVYKEEHPFEKR	0	105	11	61	15	18	-	M	canonical	0	iMet retained	no	no	no	no	no	X	X
O95232_1	O95232	1	`LUC7L3	MISAAQLLD,MISAAQLLDE,MISAAQLLDELMGR	512	60	231	95	160	86	-	M	canonical	89.51	iMet retained	no	yes	yes	yes	no	X	O
O95239_1	O95239	1	`KIF4A	MKEEVKGIPVR	2	33	13	0	22	0	-	M	canonical	5.71	iMet retained	no	yes	yes	no	no	X	O
O95347_1	O95347	1	`SMC2	MHIKSIILE	0	28	0	8	0	20	-	M	canonical	0	iMet retained	no	no	no	no	no	X	O
O95373_1	O95373	1	`IPO7	MDPNTIIE,MDPNTIIEALR	254	14	136	2	130	0	-	M	canonical	94.78	iMet retained	yes	yes	yes	yes	yes	X	O
O95394_1	O95394	1	`PGM3	MDLGAITKY	12	0	0	0	12	0	-	M	canonical	100	iMet retained	yes	no	no	yes	no	X	O
O95503_1	O95503	1	`CBX6	MELSAVGER	8	0	4	0	4	0	-	M	canonical	100	iMet retained	yes	yes	no	no	no	X	O
O95551_1	O95551	1	`TDP2	MELGSCLEGGR	20	0	11	0	9	0	-	M	canonical	100	iMet retained	yes	yes	yes	no	no	X	O
O95562_1	O95562	1	`SFT2D2	MDKLKKVLSGQDTE,MDKLKKVLSGQDTEDR,MDKLKKVLSGQDTEDRSGLSE,MDKLKKVLSGQDTEDRSGLSEVVE	121	7	74	11	39	4	-	M	canonical	94.53	iMet retained	no	yes	no	no	no	X	O
O95602_1	O95602	1	`POLR1A	MLISKNMPWR	28	1	10	0	19	0	-	M	canonical	96.55	iMet retained	no	no	no	no	no	X	O
O95619_1	O95619	1	`YEATS4	MFKRMAE	23	0	0	16	0	7	-	M	canonical	100	iMet retained	no	no	no	no	no	X	X
O95749_1	O95749	1	`GGPS1	MEKTQETVQR	32	0	22	0	10	0	-	M	canonical	100	iMet retained	no	yes	yes	yes	yes	X	X
O95801_1	O95801	1	`TTC4	MEQPGQDPTSDDVMDSFLEKFQSQPYR	1	0	0	0	1	0	-	M	canonical	100	iMet retained	yes	yes	yes	no	no	X	O
O95985_1	O95985	1	`TOP3B	MKTVLMVAEKPSLAQSIAKILSR	0	1	1	0	0	0	-	M	canonical	0	iMet retained	no	no	no	no	no	X	X
O95989_1	O95989	1	`NUDT3	MMKLKSNQTR	46	3	33	0	16	0	-	M	canonical	93.88	iMet retained	yes	yes	yes	no	no	X	O
O95999_1	O95999	1	`BCL10	MEPTAPSLTEEDLTEVKKDALENLR	7	0	4	0	3	0	-	M	canonical	100	iMet retained	yes	yes	yes	no	no	X	O
O96011_1	O96011	1	`PEX11B	MDAWVR	14	0	2	0	12	0	-	M	canonical	100	iMet retained	no	no	yes	no	no	X	O
O96013_1	O96013	1	`PAK4	MFGKRKKRVE	6	0	0	4	0	2	-	M	canonical	100	iMet retained	no	no	no	no	no	X	X
O96033_1	O96033	1	`MOCS2	MVPLCQVE	0	1	0	0	0	1	-	M	canonical	0	iMet retained	no	no	no	no	no	O	O
P00558_1	P00558	1	`PGK1	MSLSNKLTLDKLDVKGKR	1	5	1	0	5	0	-	M	canonical	16.67	iMet retained	no	no	no	no	no	O	O
P04075_1	P04075	1	`ALDOA	MPYQYPALTPEQKKELSDIAHR	1	3	4	0	0	0	-	M	canonical	25	iMet retained	no	no	no	no	no	O	X
P04080_1	P04080	1	`CSTB	MMCGAPSATQPATA,MMCGAPSATQPATAE,MMCGAPSATQPATAETQHIADQVR	571	33	207	98	252	47	-	M	canonical	94.54	iMet retained	yes	yes	yes	yes	yes	X	O
P04406_1	P04406	1	`GAPDH	MGKVKVGVNGFGR	8	34	25	0	17	0	-	M	canonical	19.05	iMet retained	no	no	no	no	no	O	X
P04632_1	P04632	1	`CAPNS1	MFLVNSFLK	1	0	0	0	1	0	-	M	canonical	100	iMet retained	no	no	yes	yes	no	X	O
P04637_1	P04637	1	`TP53	MEEPQSDPSVEPPLSQE	1	0	0	0	0	1	-	M	canonical	100	iMet retained	no	no	no	no	no	X	O
P05141_1	P05141	1	`SLC25A5	MTDAAVSFAKDFLAGGVAAAISKTAVAPIER	37	6	7	0	36	0	-	M	canonical	86.05	iMet retained	no	no	yes	no	no	O	O
P05387_1	P05387	1	`RPLP2	MRYVASYLLAALGGNSSPSAKD	0	10	0	1	0	9	-	M	canonical	0	iMet retained	yes	no	no	no	no	X	X
P06132_1	P06132	1	`UROD	MEANGLGPQGFPELKNDTFLR	121	6	83	0	44	0	-	M	canonical	95.28	iMet retained	yes	yes	yes	yes	yes	X	O
P06454_1	P06454	1	`PTMA	MSDAAVDTSSEITTKDLKEKKEVVEEAENGR	0	1	0	0	1	0	-	M	canonical	0	iMet retained	yes	no	no	no	no	O	O
P06493_1	P06493	1	`CDK1	MEDYTKIE	1	0	0	1	0	0	-	M	canonical	100	iMet retained	yes	yes	no	no	no	X	O
P06733_1	P06733	1	`ENO1	MSILKIHAR,MSILKIHARE	9	0	1	3	0	5	-	M	canonical	100	iMet retained	no	no	no	no	no	O	O
P06748_1	P06748	1	`NPM1	MEDSMDMDMSPLR,MEDSMDMDMSPLRPQ,MEDSMDMDMSPLRPQNYLFGC,MEDSMDMDMSPLRPQNYLFGCE	64	2	30	11	24	1	-	M	canonical	96.97	iMet retained	yes	yes	yes	yes	no	X	O
P07305_1	P07305	1	`H1F0	MTENSTSAPAAKPKR	73	18	69	0	22	0	-	M	canonical	80.22	iMet retained	no	yes	yes	no	no	X	O
P07951_1	P07951	1	`TPM2	MDAIKKKMQMLKLDKE,MDAIKKKMQMLKLDKENAIDR	27	0	1	2	21	3	-	M	canonical	100	iMet retained	yes	yes	yes	yes	no	X	O
P07992_1	P07992	1	`ERCC1	MDPGKDKEGVPQPSGPPAR	4	0	1	0	3	0	-	M	canonical	100	iMet retained	no	yes	no	no	no	X	O
P08195_1	P08195	1	`SLC3A2	MELQPPEASIAVVSIPR	12	0	2	0	10	0	-	M	canonical	100	iMet retained	yes	yes	no	no	no	X	O
P08579_1	P08579	1	`SNRPB2	MDIRPNHTIYINNMND,MDIRPNHTIYINNMNDKIKKEE,MDIRPNHTIYINNMNDKIKKEELKR	50	0	3	15	20	12	-	M	canonical	100	iMet retained	no	no	yes	no	no	X	X
P08708_1	P08708	1	`RPS17	MGRVRTKTVKKAAR	3	0	0	0	3	0	-	M	canonical	100	iMet retained	no	no	no	no	no	O	X
P08865_1	P08865	1	`RPSA	MSGALDVLQMKE	0	1	0	1	0	0	-	M	canonical	0	iMet retained	no	no	no	no	no	O	O
P09211_1	P09211	1	`GSTP1	MPPYTVVYFPVR	0	16	0	0	16	0	-	M	canonical	0	iMet retained	no	no	no	no	no	O	X
P09493_1	P09493	1	`TPM1	MDAIKKKMQMLKLDKENALDR,MDAIKKKMQMLKLDKENALDRAEQAEADKKAAEDR	9	1	0	0	10	0	-	M	canonical	90	iMet retained	no	no	no	yes	no	X	O
P09601_1	P09601	1	`HMOX1	MERPQPD,MERPQPDSMPQDLSE,MERPQPDSMPQDLSEALKEATK,MERPQPDSMPQDLSEALKEATKEVHTQAENAEFMR	29	6	9	8	18	0	-	M	canonical	82.86	iMet retained	no	no	yes	no	no	X	O
P09651_1	P09651	1	`HNRNPA1	MSKSESPKEPEQLR	7	3	3	0	7	0	-	M	canonical	70	iMet retained	yes	yes	no	no	no	O	O
P09661_1	P09661	1	`SNRPA1	MVKLTAELIEQAAQYTNAVR	1	0	0	0	1	0	-	M	canonical	100	iMet retained	no	no	no	no	no	O	X
P09669_1	P09669	1	`COX6C	MAPEVLPKPR	28	202	128	0	102	0	-	M	canonical	12.17	iMet retained	no	yes	no	no	no	X	O
P09936_1	P09936	1	`UCHL1	MQLKPM,MQLKPME,MQLKPMEINPE,MQLKPMEINPEMLNKVLSR	142	985	406	180	471	70	-	M	canonical	12.6	iMet retained	no	no	no	yes	no	X	O
P0C0S5_1	P0C0S5	1	`H2AFZ	MAGGKAGKDSGKAKTKAVSR	1	4	0	0	5	0	-	M	canonical	20	iMet retained	no	no	no	no	no	O	O
P0CG47_1	P0CG47	1	`UBB	MQIFVK,MQIFVKT,MQIFVKTL,MQIFVKTLT,MQIFVKTLTGK,MQIFVKTLTGKT,MQIFVKTLTGKTIT,MQIFVKTLTGKTITL,MQIFVKTLTGKTITLE,MQIFVKTLTGKTITLEVEPSDTIE,MQIFVKTLTGKTITLEVEPSDTIENVKAKIQD	28	2398	23	964	36	1403	-	M	canonical	1.15	iMet retained	no	no	no	no	no	X	X
P0DM35_1	P0DM35	1	`MT1HL1	MDPNCSCAAGGSYACAGSCKCKKC	1	0	0	1	0	0	-	M	canonical	100	iMet retained	no	no	no	no	no	X	O
P10398_1	P10398	1	`ARAF	MEPPRGPPANGAEPSR	2	0	2	0	0	0	-	M	canonical	100	iMet retained	no	no	yes	no	no	X	O
P10412_1	P10412	1	`HIST1H1E	MSETAPAAPAAPAPAEKTPVKKKAR	2	1	3	0	0	0	-	M	canonical	66.67	iMet retained	no	no	no	no	no	O	O
P10599_1	P10599	1	`TXN	MVKQIE,MVKQIESKTAFQ	0	4	0	1	2	1	-	M	canonical	0	iMet retained	no	no	no	no	no	O	X
P10746_1	P10746	1	`UROS	MKVLLLKD,MKVLLLKDAKE,MKVLLLKDAKEDD	0	105	0	71	0	34	-	M	canonical	0	iMet retained	no	no	no	no	no	X	X
P10767_1	P10767	1	`FGF6	MALGQKLFITMSR	2	0	0	0	2	0	-	M	canonical	100	iMet retained	no	no	no	no	no	O	O
P11047_1	P11047	1	`LAMC1	MRGSHRAAPALRPRGRLWPVLAV	4	0	0	0	4	0	-	M	canonical	100	iMet retained	no	no	no	no	no	X	X
P11166_1	P11166	1	`SLC2A1	MEPSSKKLTGR	4	0	2	0	2	0	-	M	canonical	100	iMet retained	no	yes	no	no	yes	X	O
P11274_1	P11274	1	`BCR	MVDPVGFAEAWKAQFPDSEPPR	1	0	0	0	1	0	-	M	canonical	100	iMet retained	no	no	no	no	no	X	O
P11388_1	P11388	1	`TOP2A	MEVSPLQPVNENMQVNKIKKNEDAKKR	53	4	33	0	24	0	-	M	canonical	92.98	iMet retained	no	yes	yes	no	no	X	O
P11441_1	P11441	1	`UBL4A	MQLTVKALQGR,MQLTVKALQGRE	2	131	24	45	35	29	-	M	canonical	1.5	iMet retained	no	yes	no	no	no	X	O
P11586_1	P11586	1	`MTHFD1	MAPAEILNGKE,MAPAEILNGKEISAQIR	86	9	34	8	49	4	-	M	canonical	90.53	iMet retained	yes	yes	yes	no	no	O	X
P11940_1	P11940	1	`PABPC1	MNPSAPSYPMASLYVGD	1	0	0	1	0	0	-	M	canonical	100	iMet retained	no	no	yes	no	no	X	O
P12236_1	P12236	1	`SLC25A6	MTEQAISFAKDFLAGGIAAAISKTAVAPIER	7	0	3	0	4	0	-	M	canonical	100	iMet retained	no	no	no	no	no	X	O
P13010_1	P13010	1	`XRCC5	MVRSGNKAAVVLCMD	20	0	0	12	0	8	-	M	canonical	100	iMet retained	no	no	no	no	no	O	X
P13639_1	P13639	1	`EEF2	MVNFTVDQIR,MVNFTVDQIRAIMDKKANIR	53	83	78	0	58	0	-	M	canonical	38.97	iMet retained	no	yes	no	no	no	O	O
P13693_1	P13693	1	`TPT1	MIIYRD,MIIYRDLISHDE	0	99	0	78	0	21	-	M	canonical	0	iMet retained	no	no	no	no	no	X	X
P14174_1	P14174	1	`MIF	MPMFIVNTNVPR,MPMFIVNTNVPRASVPD,MPMFIVNTNVPRASVPDG,MPMFIVNTNVPRASVPDGFLSE	6	342	106	93	86	63	-	M	canonical	1.72	iMet retained	no	no	no	no	no	O	X
P14854_1	P14854	1	`COX6B1	MAEDMETKIKNYKTAPFDSR	0	6	3	0	3	0	-	M	canonical	0	iMet retained	no	no	no	no	no	O	O
P15374_1	P15374	1	`UCHL3	MEGQRWLPLEANPE	4	0	0	0	0	4	-	M	canonical	100	iMet retained	no	no	yes	no	no	X	O
P15923_1	P15923	1	`TCF3	MNQPQRMAPVGTDKE	1	0	0	1	0	0	-	M	canonical	100	iMet retained	no	no	no	no	no	X	O
P15927_1	P15927	1	`RPA2	MWNSGFE	30	0	0	24	0	6	-	M	canonical	100	iMet retained	no	no	yes	no	no	X	X
P16402_1	P16402	1	`HIST1H1D	MSETAPLAPTIPAPAEKTPVKKKAKKAGATAGKR	13	1	14	0	0	0	-	M	canonical	92.86	iMet retained	no	no	no	no	no	O	O
P16403_1	P16403	1	`HIST1H1C	MSETAPAAPAAAPPAEKAPVKKKAAKKAGGTPR	16	1	16	0	1	0	-	M	canonical	94.12	iMet retained	no	no	yes	no	no	O	O
P17026_1	P17026	1	`ZNF22	MRLAKPKAGISRSSSQGKAYE	0	8	0	6	0	2	-	M	canonical	0	iMet retained	no	no	no	no	no	X	X
P17480_1	P17480	1	`UBTF	MNGEADCPTDLEMAAPKGQDR	13	4	12	0	5	0	-	M	canonical	76.47	iMet retained	no	yes	yes	no	no	X	O
P17980_1	P17980	1	`PSMC3	MNLLPNIE,MNLLPNIESPVTR,MNLLPNIESPVTRQE	77	15	41	19	23	9	-	M	canonical	83.7	iMet retained	yes	yes	yes	no	no	X	O
P17987_1	P17987	1	`TCP1	MEGPLSVFGDR,MEGPLSVFGDRSTG,MEGPLSVFGDRSTGE	681	85	236	170	259	101	-	M	canonical	88.9	iMet retained	yes	yes	yes	yes	yes	X	O
P18124_1	P18124	1	`RPL7	MEGVEEKKK,MEGVEEKKKEVPAVP,MEGVEEKKKEVPAVPE,MEGVEEKKKEVPAVPETLKKKR	1079	99	625	0	550	3	-	M	canonical	91.6	iMet retained	no	yes	yes	yes	no	X	O
P19338_1	P19338	1	`NCL	MVKLAKAGKNQGD,MVKLAKAGKNQGDPKKMAPPPK,MVKLAKAGKNQGDPKKMAPPPKE	7	0	0	0	0	7	-	M	canonical	100	iMet retained	no	no	no	no	no	O	X
P19623_1	P19623	1	`SRM	MEPGPDGPAASGPAAIR,MEPGPDGPAASGPAAIRE,MEPGPDGPAASGPAAIREGWFRE	203	75	127	58	43	50	-	M	canonical	73.02	iMet retained	yes	yes	yes	yes	yes	X	O
P20248_1	P20248	1	`CCNA2	MLGNSAPGPATR,MLGNSAPGPATRE	6	0	4	2	0	0	-	M	canonical	100	iMet retained	yes	yes	no	no	no	X	O
P20290-2_1	P20290-2	1	`BTF3	MKETIMNQEKLAKLQAQVR	130	1108	899	0	338	1	-	M	isoform	10.5	iMet retained	no	no	no	no	no	X	O
P20962_1	P20962	1	`PTMS	MSEKSVEAAAELSAKDLKEKKEKVEEKASR	1	1	1	0	1	0	-	M	canonical	50	iMet retained	no	no	no	no	no	O	O
P22626_1	P22626	1	`HNRNPA2B1	MEKTLETVPLER	344	66	191	0	217	2	-	M	canonical	83.9	iMet retained	no	yes	yes	yes	yes	X	O
P22626-2_1	P22626-2	1	`HNRNPA2B1	MEREKEQFR	1	0	0	0	1	0	-	M	isoform	100	iMet retained	no	no	no	no	no	X	O
P23526_1	P23526	1	`AHCY	MSDKLPYKVADIGLAAWGR	2	3	2	0	3	0	-	M	canonical	40	iMet retained	no	no	no	no	no	O	O
P23527_1	P23527	1	`HIST1H2BO	MPDPAKSAPAPKKGSKKAVTKAQKKD,MPDPAKSAPAPKKGSKKAVTKAQKKDGKKR,MPDPAKSAPAPKKGSKKAVTKAQKKDGKKRKRSRKE	265	137	266	5	124	7	-	M	canonical	65.92	iMet retained	no	no	no	no	no	O	O
P23528_1	P23528	1	`CFL1	MASGVAVSDGVIKVFNDMKVR	14	14	19	0	9	0	-	M	canonical	50	iMet retained	no	no	yes	no	no	O	O
P23921_1	P23921	1	`RRM1	MHVIKR,MHVIKRD,MHVIKRDGRQ,MHVIKRDGRQE	130	91	68	78	37	38	-	M	canonical	58.82	iMet retained	no	no	no	no	no	X	O
P24311_1	P24311	1	`COX7B	MFPLVKSALNR	0	2	2	0	0	0	-	M	canonical	0	iMet retained	no	no	no	no	no	X	O
P25440_1	P25440	1	`BRD2	MLQNVTPHNKLPGE,MLQNVTPHNKLPGEGNAGLLGLGPE,MLQNVTPHNKLPGEGNAGLLGLGPEAAAPGKR	17	0	3	13	1	0	-	M	canonical	100	iMet retained	no	no	no	no	no	X	O
P25786_1	P25786	1	`PSMA1	MFRNQYD,MFRNQYDND	101	0	0	61	0	40	-	M	canonical	100	iMet retained	no	no	no	no	yes	X	O
P25789-2_1	P25789-2	1	`PSMA4	MACSVAGITSDANVLTNELR	0	1	0	0	1	0	-	M	isoform	0	iMet retained	no	no	no	no	no	O	O
P26599_1	P26599	1	`PTBP1	MDGIVPD,MDGIVPDIAVGTKR,MDGIVPDIAVGTKRGSDE	612	83	265	56	330	44	-	M	canonical	88.06	iMet retained	yes	yes	yes	yes	no	X	O
P27348_1	P27348	1	`YWHAQ	MEKTELIQKAKLA,MEKTELIQKAKLAEQA,MEKTELIQKAKLAEQAER	722	87	364	0	445	0	-	M	canonical	89.25	iMet retained	yes	yes	yes	yes	yes	X	O
P27469_1	P27469	1	`G0S2	METVQELIPLAKEMMAQKR	1	0	0	0	1	0	-	M	canonical	100	iMet retained	no	no	no	no	no	X	O
P27694_1	P27694	1	`RPA1	MVGQLSE,MVGQLSEGAIAAIMQKGDTNIKPILQVINIR,MVGQLSEGAIAAIMQKGDTNIKPILQVINIRPITTGNSPPR	12	14	20	2	3	1	-	M	canonical	46.15	iMet retained	yes	no	yes	no	no	O	O
P27695_1	P27695	1	`APEX1	MPKRGKKGAVAEDGDELRTEPE	0	1	0	1	0	0	-	M	canonical	0	iMet retained	no	no	no	no	no	O	X
P28066_1	P28066	1	`PSMA5	MFLTRS,MFLTRSE	185	0	0	117	0	68	-	M	canonical	100	iMet retained	yes	no	no	no	no	X	O
P28070_1	P28070	1	`PSMB4	MEAFLGSR	2	0	0	0	2	0	-	M	canonical	100	iMet retained	no	yes	no	no	no	X	O
P29084_1	P29084	1	`GTF2E2	MDPSLLRE	1	0	0	1	0	0	-	M	canonical	100	iMet retained	yes	yes	no	no	no	X	O
P29353-2_1	P29353-2	1	`SHC1	MNKLSGGGGR,MNKLSGGGGRRTRVE	17	0	1	9	2	5	-	M	isoform	100	iMet retained	no	no	no	no	no	X	O
[truncated: 995 more rows]

## Sheet: Table S2
Table S2. N-termini of Unknown processing sites
Acc#_Site	UniProtKB accesion number	Start position	Stripped seq	Spectral count						P1	P1`	Identified site by
				Acetylated PSM	Free PSM	PA- Trypsin	PA- GluC	D6- Trypsin	D6- GluC			Degrabase	TopFIND	Proteoform Repository	Helbig et al.	Eckhard et al.	Lange et al.
A0A075B730_509	A0A075B730	509	GTLSVEKLAAKLSATLEQAAATAR	0	2	2	0	0	0	E	G	no	no	no	no	no	no
A0A087WSY6_50	A0A087WSY6	50	SSNLAWYQQKPGQAPRLLIYGASIR	1	0	0	0	1	0	V	S	no	no	no	no	no	no
A0A087WTA9_23	A0A087WTA9	23	SGPGERGPPE	1	0	0	0	0	1	R	S	no	no	no	no	no	no
A0A087WTI3_142	A0A087WTI3	142	QNAGAALR	0	1	1	0	0	0	P	Q	no	no	no	no	no	no
A0A087WU36_219	A0A087WU36	219	VAPGAADRRGGR	0	1	1	0	0	0	G	V	no	no	no	no	no	no
A0A087WUP7_178	A0A087WUP7	178	EVGELIEKCAKR	0	2	2	0	0	0	P	E	no	no	no	no	no	no
A0A087WV22_159	A0A087WV22	159	CGVKYIPSR	0	1	0	0	1	0	G	C	no	no	no	no	no	no
A0A087WVA5_642	A0A087WVA5	642	VEGVVTKSRPVMIITEFMENGALDSFLR	0	1	0	0	1	0	P	V	no	no	no	no	no	no
A0A087WVL1_18	A0A087WVL1	18	LSLLFLILMGTELTQNKR	0	1	0	0	1	0	L	L	no	no	no	no	no	no
A0A087WVT0_533	A0A087WVT0	533	CCRCCPHCS	1	0	1	0	0	0	R	C	no	no	no	no	no	no
A0A087WW44_464	A0A087WW44	464	SPVPTEVAR	1	0	0	0	1	0	R	S	no	no	no	no	no	no
A0A087WXB6_61	A0A087WXB6	61	GLDAKPGCQGAPGVTWGLAHALPLPGPR	3	0	0	0	3	0	K	G	no	no	no	no	no	no
A0A087WXF2_34	A0A087WXF2	34	LGGSQAAAAAAAARCKAAEAAADEPALCLQCDMNDCYSRLR	0	1	1	0	0	0	S	L	no	no	no	no	no	no
A0A087WY85_7	A0A087WY85	7	KKKELSDLAR	1	0	0	0	1	0	K	K	no	no	no	no	no	no
A0A087WYD1_88	A0A087WYD1	88	VNSFVKDE	1	0	0	0	0	1	A	V	no	no	no	no	no	no
A0A087WYI2_158	A0A087WYI2	158	VPGSVVGAAWSSRKSACPGAGLR	0	2	0	0	2	0	P	V	no	no	no	no	no	no
A0A087WYN9_352	A0A087WYN9	352	EEEKGKKKEPHDVR	2	0	2	0	0	0	T	E	no	no	no	no	no	no
A0A087WZ27_36	A0A087WZ27	36	GQPLEMTEPRMLQYELLEPVLLLGKER	1	2	3	0	0	0	N	G	no	no	no	no	no	no
A0A087WZ27_45	A0A087WZ27	45	RMLQYELLEPVLLLGKER	1	0	0	0	1	0	P	R	no	no	no	no	no	no
A0A087WZB7_55	A0A087WZB7	55	IEELELQWASWALR	1	0	1	0	0	0	K	I	no	no	no	no	no	no
A0A087X162_283	A0A087X162	283	FVFLFSKQQRKE	0	3	0	3	0	0	L	F	no	no	no	no	no	no
A0A087X184_6	A0A087X184	6	PTVQVQGPGPQR	0	1	0	0	1	0	P	P	no	no	no	no	no	no
A0A087X2J2_104	A0A087X2J2	104	IEASKNELHNLLDKPQLQGIPESVCHPGPR	1	0	1	0	0	0	K	I	no	no	no	no	no	no
A0A096LNI4_116	A0A096LNI4	116	FFIALAAPAAR	1	0	1	0	0	0	R	F	no	no	no	no	no	no
A0A096LNU2_251	A0A096LNU2	251	LSGIANDLMYIADLGPGIA	1	0	0	0	0	1	D	L	no	no	no	no	no	no
A0A096LP58_100	A0A096LP58	100	TGDLRLGE	0	4	0	4	0	0	R	T	no	no	no	no	no	no
A0A096LP58_71	A0A096LP58	71	ELQWPVYREELELER	1	0	1	0	0	0	R	E	no	no	no	no	no	no
A0A0A0MRQ5_8	A0A0A0MRQ5	8	IGHPAPNFKATADEGISFR	6	10	0	0	16	0	K	I	no	no	no	no	no	no
A0A0A0MRR3_162	A0A0A0MRR3	162	TPVSDEALGLR	3	0	0	0	3	0	K	T	no	no	no	no	no	no
A0AVF1_6	A0AVF1	6	AKPAVGRGVQHTD	0	3	0	3	0	0	R	A	no	no	no	no	no	no
A0AVI2_613	A0AVI2	613	YQWEKLLR	0	2	0	0	2	0	L	Y	no	no	no	no	no	no
A0MZ66_139	A0MZ66	139	QCQKQIKELR	0	1	0	0	1	0	V	Q	no	no	no	no	no	no
A0PJW6_25	A0PJW6	25	LQGTTLQR	0	6	0	1	6	0	P	L	no	no	no	no	no	no
A0PJW6_25	A0PJW6	25	LQGTTLQRD	0	1	0	1	6	0	P	L	no	no	no	no	no	no
A1A4S6_89	A1A4S6	89	EFSNFLKNLEEQREIMALSVTETLIKPLEK	1	0	0	0	1	0	R	E	no	no	no	no	no	no
A1L4H1_182	A1L4H1	182	STRAPLLTTGAPR	1	0	1	0	0	0	K	S	no	no	no	no	no	no
A2A2Z9_497	A2A2Z9	497	GKLRETRDALR	1	0	0	0	1	0	K	G	no	no	no	no	no	no
A2A3N6_136	A2A3N6	136	DEFIVKTVRHKEAE	4	0	0	4	0	0	D	D	no	no	no	no	no	no
A2A3N6_538	A2A3N6	538	TLDNDCEVLTTLTPDTGR	0	1	1	0	0	0	I	T	no	no	no	no	no	no
A2RUH7_184	A2RUH7	184	KADTKSGLWFTVLE	0	1	0	1	0	0	Q	K	no	no	no	no	no	no
A2VDJ0_1137	A2VDJ0	1137	NNGNNQQVPVKNEVDHCENLKKVDTKPSSEKKIHKTSR	1	0	0	0	1	0	K	N	no	no	no	no	no	no
A2VDJ0_1218	A2VDJ0	1218	RKNKKRGVAPVSR	0	1	0	0	1	0	C	R	no	no	no	no	no	no
A2VEC9_959	A2VEC9	959	PGTVLLDER	0	1	1	0	0	0	P	P	no	no	no	no	no	no
A3KMH1_165	A3KMH1	165	RAATEGRTLILEGLEKAER	0	1	1	0	0	0	V	R	no	no	no	no	no	no
A3KMH1_172	A3KMH1	172	TLILEGLEKAER	1	1	0	0	2	0	R	T	no	no	no	no	no	no
A3KN83_904	A3KN83	904	SISYESRSELDVPVEILNITEKQR	1	0	1	0	0	0	G	S	no	no	no	no	no	no
A4D0S4_1717	A4D0S4	1717	LERKIQDLNLSRQAKADQLR	1	0	0	0	1	0	D	L	no	no	no	no	no	no
A4D0S4_197	A4D0S4	197	EVVLKVLDPSFEIENPYSPYIQDLVTLTNLR	0	1	0	0	1	0	G	E	no	no	no	no	no	no
A4D1E9_12	A4D1E9	12	YGNFIDKLR	4	0	0	0	4	0	K	Y	no	no	no	no	no	no
A4D1S5_167	A4D1S5	167	NIEEVFVLMAKELIAR	1	0	1	0	0	0	K	N	no	no	no	no	no	no
A4D1T9_192	A4D1T9	192	AVATVICKDKLQGIE	0	1	0	1	0	0	V	A	no	no	no	no	no	no
A4FU49-6_11	A4FU49-6	11	AQKEDELSLAPGDVVR	1	0	1	0	0	0	R	A	no	no	no	no	no	no
A4FU69_1050	A4FU69	1050	AQFVLNRV	13	0	0	6	0	7	D	A	no	no	no	no	no	no
A4FU69_339	A4FU69	339	PRLNKME	1	0	0	1	0	0	E	P	no	no	no	no	no	no
A4QPE4_617	A4QPE4	617	AKLTALE	0	2	0	2	0	0	V	A	no	no	no	no	no	no
A4UGR9_3272	A4UGR9	3272	SGCDFKHAPPTYEDVIAGHILDISDSPKEVR	1	0	1	0	0	0	K	S	no	no	no	no	no	no
A5A3E0_1065	A5A3E0	1065	SGPSIVHR	0	7	0	1	1	5	E	S	no	no	no	no	no	no
A5A3E0_693	A5A3E0	693	ALQLNELTMDDDTAVLVIDNGSGMCKAGFAGDDAPR	2	0	2	0	0	0	K	A	no	no	no	no	no	no
A5A3E0_694	A5A3E0	694	LQLNELTMDDDTAVLVIDNGSGMCKAGFAGDDAPR	0	1	0	0	1	0	A	L	no	no	no	no	no	no
A5A3E0_698	A5A3E0	698	ELTMDDDTAVLVIDNGSGMCKAGFAGDDAPR	0	2	0	0	2	0	N	E	no	no	no	no	no	no
A5A3E0_703	A5A3E0	703	DDTAVLVIDNGSGMCKAGFAGDDAPR	0	4	0	0	4	0	D	D	no	no	no	no	no	no
A5A3E0_704	A5A3E0	704	DTAVLVIDNGSGMCKAGFAGDDAPR	0	1	0	0	1	0	D	D	no	no	no	no	no	no
A5A3E0_708	A5A3E0	708	LVIDNGSGMCKAGFAGDDAPR	1	0	0	0	1	0	V	L	no	no	no	no	no	no
A5A3E0_711	A5A3E0	711	DNGSGMCKAGFAGDDAPR	0	2	2	0	0	0	I	D	no	no	no	no	no	no
A5A3E0_718	A5A3E0	718	KAGFAGDDAPR	3	18	18	0	3	0	C	K	no	no	no	no	no	no
A5A3E0_720	A5A3E0	720	GFAGDDAPR	2	0	0	0	2	0	A	G	yes	no	no	no	no	no
A5A3E0_729	A5A3E0	729	AVFPSIVGRPR	1	30	13	0	18	0	R	A	no	no	no	no	no	no
A5A3E0_774	A5A3E0	774	GIITNWDDME	25	1	0	26	0	0	H	G	no	no	no	no	no	no
A5A3E0_789	A5A3E0	789	TFYNELR	0	17	16	0	1	0	H	T	no	no	no	no	no	no
A5A3E0_800	A5A3E0	800	EHPVLLTE	1	4	0	4	0	1	E	E	no	no	no	no	no	no
A5A3E0_818	A5A3E0	818	KMTQIMFE	7	196	0	131	0	72	E	K	no	no	no	no	no	no
A5A3E0_924	A5A3E0	924	EQEMATVASSSSLEKSYELPDGQVITIGNER	5	13	4	0	14	0	F	E	no	no	no	no	no	no
A5A3E0_926	A5A3E0	926	EMATVASSSSLEKSYELPDGQVITIGNER	9	5	8	0	6	0	Q	E	no	no	no	no	no	no
A5A3E0_933	A5A3E0	933	SSSLEKSYELPDGQVITIGNER	1	6	2	0	5	0	S	S	no	no	no	no	no	no
A5A3E0_934	A5A3E0	934	SSLEKSYELPDGQVITIGNER	0	6	0	0	6	0	S	S	no	no	no	no	no	no
A5A3E0_935	A5A3E0	935	SLEKSYELPDGQVITIGNER	0	17	3	0	14	0	S	S	no	no	no	no	no	no
A5A3E0_937	A5A3E0	937	EKSYELPDGQVITIGNER	24	74	51	0	47	0	L	E	no	no	no	no	no	no
A5A3E0_941	A5A3E0	941	ELPDGQVITIGNER	0	4	0	0	4	0	Y	E	no	no	no	no	no	no
A5A3E0_943	A5A3E0	943	PDGQVITIGNE	0	2	5	2	3	0	L	P	no	no	no	no	no	no
A5A3E0_943	A5A3E0	943	PDGQVITIGNER	0	8	5	2	3	0	L	P	no	no	no	no	no	no
A5A3E0_977	A5A3E0	977	TTFNSIMKSDVDIRKD	1	9	0	8	0	2	E	T	no	no	no	no	no	no
A5A3E0_990	A5A3E0	990	RKDLYTNTVLSGGTTMYPGMAHR	5	0	5	0	0	0	I	R	no	no	no	no	no	no
A5YKK6_194	A5YKK6	194	GAFGVGQEQIDAFLKTLR	2	0	0	0	2	0	K	G	no	no	no	no	no	no
A5YKK6_541	A5YKK6	541	AMAEWYMR	0	1	1	0	0	0	H	A	no	no	no	no	no	no
A5YM72_72	A5YM72	72	DLTCPTGASAELARLLEDRLLTRQLLAQQGGVAVPATLAFTYKPPG	1	0	0	0	1	0	R	D	no	no	no	no	no	no
A6BM72_691	A6BM72	691	KDCSQACPPGFWGPACFHACSCHNGASCSAE	1	0	0	1	0	0	G	K	no	no	no	no	no	no
A6H8Y1_1683	A6H8Y1	1683	QKAKPNLGRAHSKKE	0	1	0	1	0	0	F	Q	no	no	no	no	no	no
A6H8Y1_455	A6H8Y1	455	LEVDLNQKKRRR	0	4	0	0	4	0	A	L	no	no	no	no	no	no
A6NCC3_537	A6NCC3	537	SNYNNGHR	1	0	1	0	0	0	Y	S	no	no	no	no	no	no
A6NCI4_529	A6NCI4	529	IQHSLRLLLEEQLSNK	0	1	0	0	1	0	H	I	no	no	no	no	no	no
A6ND01_109	A6ND01	109	PVGSLGWEVAPSGQGE	2	0	0	2	0	0	Q	P	no	no	no	no	no	no
A6NDU8_11	A6NDU8	11	RVEELGDLAQAHIQQLSEAAGEDDHFLIR	1	0	0	0	1	0	R	R	no	no	no	no	no	no
A6NE01_694	A6NE01	694	KTVPKE	4	0	0	0	0	4	K	K	no	no	no	no	no	no
A6NE02_262	A6NE02	262	PAQLFQLQARSAALAR	2	0	0	0	2	0	P	P	no	no	no	no	no	no
A6NE52_206	A6NE52	206	PDLRLLLVAEMNSSLALWQFR	0	1	1	0	0	0	V	P	no	no	no	no	no	no
A6NEQ2_162	A6NEQ2	162	SRSLAALFDSLR	0	2	0	0	2	0	Q	S	no	no	no	no	no	no
A6NF34_140	A6NF34	140	QLQKIVPDGHTFMQAGFRKAIQQIE	1	0	0	1	0	0	D	Q	no	no	no	no	no	no
A6NFA1_298	A6NFA1	298	ELIYKR	1	0	0	0	1	0	Q	E	no	no	no	no	no	no
A6NFK2_126	A6NFK2	126	TNNLKIIR	0	1	0	0	1	0	Y	T	no	no	no	no	no	no
A6NHL2_102	A6NHL2	102	GKEDAANNYAR	0	1	1	0	0	0	S	G	no	no	no	no	no	no
A6NHL2_242	A6NHL2	242	VSSITASLR	0	5	0	0	5	0	V	V	no	no	no	no	no	no
A6NHL2_261	A6NHL2	261	EFQTNLVPYPR	0	2	1	0	1	0	I	E	no	no	no	no	no	no
A6NHL2_263	A6NHL2	263	QTNLVPYPR	0	2	0	0	2	0	F	Q	no	no	no	no	no	no
A6NHL2_91	A6NHL2	91	RSLFHPEQLLSGKEDAANNYAR	0	1	1	0	0	0	H	R	no	no	no	no	no	no
A6NHL2_97	A6NHL2	97	EQLLSGKEDAANNYAR	2	0	0	0	2	0	P	E	no	no	no	no	no	no
A6NHM9_35	A6NHM9	35	FLDPSNVIFL	1	0	1	0	0	0	R	F	no	no	no	no	no	no
A6NHR8_109	A6NHR8	109	PAQPAWKAFVE	0	1	0	1	0	0	L	P	no	no	no	no	no	no
A6NJ64_356	A6NJ64	356	RAAEVESPPEPKRRRAAEVEPSSPEPK	1	0	1	0	0	0	R	R	no	no	no	no	no	no
A6NLJ0_272	A6NLJ0	272	AESLFGGAPGPR	7	0	0	0	7	0	R	A	no	no	no	no	no	no
A6NNZ2_13	A6NNZ2	13	GNQIGAKFWE	0	4	0	3	0	1	C	G	no	no	no	no	no	no
A6NNZ2_138	A6NNZ2	138	SLGGGTGSGMGTLLISKIR	0	196	63	0	133	0	H	S	no	no	no	no	no	no
A6NNZ2_14	A6NNZ2	14	NQIGAKFWE	0	1	0	1	0	0	G	N	no	no	no	no	no	no
A6NNZ2_146	A6NNZ2	146	GMGTLLISKIR	0	3	2	0	1	2	S	G	no	no	no	no	no	no
A6NNZ2_146	A6NNZ2	146	GMGTLLISKIRE	0	2	2	0	1	2	S	G	no	no	no	no	no	no
A6NNZ2_149	A6NNZ2	149	TLLISKIRE	0	2	0	0	0	2	G	T	no	no	no	no	no	no
A6NNZ2_15	A6NNZ2	15	QIGAKFWE	0	1	0	1	0	0	N	Q	no	no	no	no	no	no
A6NNZ2_150	A6NNZ2	150	LLISKIRE	0	1	0	0	0	1	T	L	no	no	no	no	no	no
A6NNZ2_231	A6NNZ2	231	ATMSGVTTCLR	0	5	5	0	0	0	S	A	no	no	no	no	no	no
A6NNZ2_238	A6NNZ2	238	TCLRFPGQLNADLR	1	0	0	0	1	0	T	T	no	no	no	no	no	no
A6NNZ2_240	A6NNZ2	240	LRFPGQLNAD	0	1	0	0	0	1	C	L	no	no	no	no	no	no
A6NNZ2_241	A6NNZ2	241	RFPGQLNADLR	0	10	5	0	5	0	L	R	no	no	no	no	no	no
A6NNZ2_243	A6NNZ2	243	PGQLNADLR	0	9	9	0	0	0	F	P	no	no	no	no	no	no
A6NNZ2_252	A6NNZ2	252	KLAVNMVPFPR	10	183	73	0	120	0	R	K	no	no	no	no	no	no
A6NNZ2_254	A6NNZ2	254	AVNMVPFPR	0	1	1	0	0	0	L	A	no	no	no	no	no	no
A6NNZ2_265	A6NNZ2	265	FFMPGFAPLTSR	0	2	1	0	1	0	H	F	no	no	no	no	no	no
A6NNZ2_266	A6NNZ2	266	FMPGFAPLTSR	0	10	10	0	0	0	F	F	no	no	no	no	no	no
A6NNZ2_283	A6NNZ2	283	ALTVAELTQQMFDAKNMMAACDPR	1	2	1	0	2	0	R	A	no	no	no	no	no	no
A6NNZ2_295	A6NNZ2	295	DAKNMMAACDPR	0	23	4	0	19	0	F	D	no	no	no	no	no	no
A6NNZ2_349	A6NNZ2	349	VKTAVCDIPPR	0	4	4	0	0	0	N	V	no	no	no	no	no	no
A6PVC2_247	A6PVC2	247	SSRQDAENAEAKLR	1	0	0	0	1	0	L	S	no	no	no	no	no	no
A6PVY3-2_91	A6PVY3-2	91	KAEKEGLKQLLR	0	1	0	0	1	0	L	K	no	no	no	no	no	no
A6QL63_787	A6QL63	787	NSKAKLR	1	0	1	0	0	0	R	N	no	no	no	no	no	no
A7E2V4_1619	A7E2V4	1619	STFPAIQGASLPALTTQPSPLVSGGFPPPE	1	0	0	0	0	1	A	S	no	no	no	no	no	no
A7E2Y1_776	A7E2Y1	776	LLGVLEELR	1	0	1	0	0	0	G	L	no	no	no	no	no	no
A7E2Y1_853	A7E2Y1	853	EEELAALRAELR	1	0	0	0	1	0	A	E	no	no	no	no	no	no
A7KAX9_1743	A7KAX9	1743	DLEDMEKYR	0	1	1	0	0	0	W	D	no	no	no	no	no	no
A8CG34_427	A8CG34	427	RPAKKIREE	1	0	0	1	0	0	E	R	no	no	no	no	no	no
A8K855_219	A8K855	219	TDPETFLNKGDTR	1	0	0	0	1	0	K	T	no	no	no	no	no	no
A8MPP1_162	A8MPP1	162	QEEEETENLLRLSR	1	0	0	0	1	0	R	Q	no	no	no	no	no	no
A8MPP1_246	A8MPP1	246	HEVKKSPFGKDVR	0	2	0	0	2	0	V	H	no	no	no	no	no	no
A8MQ27_269	A8MQ27	269	PASSPALLEADLR	1	0	1	0	0	0	R	P	no	no	no	no	no	no
A8MQ27_324	A8MQ27	324	FVEVGR	0	2	1	0	1	0	L	F	no	no	no	no	no	no
A8MRT5_567	A8MRT5	567	SADDNIKTPAFHPQR	0	1	0	0	1	0	P	S	no	no	no	no	no	no
A8MSI8_3	A8MSI8	3	PLPGAELVR	0	4	2	0	2	0	A	P	no	no	no	no	no	no
A8MT37_13	A8MT37	13	GDSGKVTTVVATLGQGPER	2	0	2	0	0	0	P	G	no	no	no	no	no	no
A8MVX0_238	A8MVX0	238	HPDKLKEAGQGR	0	4	4	0	0	0	D	H	no	no	no	no	no	no
A8MWD9_14	A8MWD9	14	DKKFSLKLNGGR	1	0	0	0	1	0	T	D	no	no	no	no	no	no
A8MWQ5_360	A8MWQ5	360	RGEAGPPGRGERGEPGAPGPKGDRGEKGDSGAQGPRGPPGQK	1	0	1	0	0	0	E	R	no	no	no	no	no	no
A8MWV9_3	A8MWV9	3	WAKWTPHE	1	0	0	0	0	1	E	W	no	no	no	no	no	no
A8MXP8_47	A8MXP8	47	VQLHLKDKKR	0	2	0	0	2	0	G	V	no	no	no	no	no	no
A8MXV4_63	A8MXV4	63	SGGVLDAADR	0	2	1	0	1	0	F	S	no	no	no	no	no	no
A8MYZ6_90	A8MYZ6	90	NLSYADLITKAIE	0	1	0	1	0	0	G	N	no	no	no	no	no	no
A9QM74_222	A9QM74	222	TLSNLCR	0	7	1	0	6	0	W	T	no	no	no	no	no	no
A9YTQ3_642	A9YTQ3	642	GRGEQSCTCRAAEAAPVVKR	1	0	1	0	0	0	R	G	no	no	no	no	no	no
B0QYL9_140	B0QYL9	140	PAACLPGISLSR	0	2	0	0	2	0	P	P	no	no	no	no	no	no
B0YJ81_174	B0YJ81	174	AWTVTEITR	1	0	0	0	1	0	V	A	no	no	no	no	no	no
B1AHD1_5	B1AHD1	5	QTEADVNPKAYPLADAHLTKKLLDLVQQSCNYKQLR	1	0	0	0	1	0	V	Q	no	no	no	no	no	no
B1AMM8_7	B1AMM8	7	LHPSGWTIEILNAYGMGDR	0	1	1	0	0	0	W	L	no	no	no	no	no	no
B1ANS9_640	B1ANS9	640	NPTMDLLR	0	1	0	0	1	0	D	N	no	no	no	no	no	no
B1PS43_217	B1PS43	217	WRGELEKQLLQANPILEAFGNAKTVK	0	1	1	0	0	0	F	W	no	no	no	no	no	no
B2RPK0_74	B2RPK0	74	QMKTYIPPKGE	0	5	0	5	0	0	R	Q	no	no	no	no	no	no
B2RTY4_157	B2RTY4	157	LNEKTLLENLR	0	3	0	0	3	0	D	L	no	no	no	no	no	no
B2RTY4_1891	B2RTY4	1891	VVFKKALKEFR	0	1	0	0	1	0	D	V	no	no	no	no	no	no
B2RXH2_37	B2RXH2	37	SQGAHQAGLAKVIPPKE	1	0	0	0	0	1	E	S	no	no	no	no	no	no
B4DJC3_40	B4DJC3	40	RIGVGAPVYMAAVLEYLTGNTLEKKGGKEFVEAVLELR	1	0	1	0	0	0	Y	R	no	no	no	no	no	no
B4DUC8_21	B4DUC8	21	THLPREERIGIIGGTGLDDPEILEGR	0	1	0	0	1	0	G	T	no	no	no	no	no	no
B4DXM2_181	B4DXM2	181	LEGVVTKKPLEMMTYILRAKGEAGFLK	1	0	1	0	0	0	R	L	no	no	no	no	no	no
B4DYI2_829	B4DYI2	829	PGASKSSLLPRMSVSQDPR	0	2	0	0	2	0	A	P	no	no	no	no	no	no
B4DZ31_176	B4DZ31	176	SWSLNFR	0	2	2	0	0	0	W	S	no	no	no	no	no	no
B5MCI0_32	B5MCI0	32	AGRVAVTQAAEVAVATVEPVARAAE	1	0	0	0	0	1	E	A	no	no	no	no	no	no
B5MCI0_60	B5MCI0	60	AERAALSR	1	0	0	0	1	0	R	A	no	no	no	no	no	no
B5MCY1_1315	B5MCY1	1315	AENESVIIR	0	1	1	0	0	0	L	A	no	no	no	no	no	no
B5MCY1_1860	B5MCY1	1860	HWSEEAKIFFRDFLSKPDLVFQFREYHSETKLK	1	0	1	0	0	0	K	H	no	no	no	no	no	no
B7Z6Z4_84	B7Z6Z4	84	QMLTTSLFSEQCDFTEDQTAEFKEAFQLFDR	0	1	1	0	0	0	V	Q	no	no	no	no	no	no
B7Z836_9	B7Z836	9	KISILR	1	0	0	0	1	0	L	K	no	no	no	no	no	no
B7ZAP0_58	B7ZAP0	58	LNKELLLTKQR	2	0	2	0	0	0	V	L	no	no	no	no	no	no
B7ZAP0_93	B7ZAP0	93	QLEKAEYEIK	1	0	1	0	0	0	K	Q	no	no	no	no	no	no
B8ZWD1_12	B8ZWD1	12	AKAEFEKAAEEVR	0	1	1	0	0	0	A	A	no	no	no	no	no	no
B8ZZ75_59	B8ZZ75	59	FAELEGEVAPVQGTAFDLR	0	1	0	0	1	0	G	F	no	no	no	no	no	no
B8ZZA1_12	B8ZZA1	12	CRLTWPTDAGPDDAAVDTSSEITTKDLKEKKEVVEEAENGR	0	1	0	0	1	0	A	C	no	no	no	no	no	no
B8ZZW7_28	B8ZZW7	28	RATASSACRPGVSKDLKEKKEVVEEAENGR	0	10	0	0	10	0	A	R	no	no	no	no	no	no
C9IZQ3_23	C9IZQ3	23	AFSAPQTRLQGGPGR	1	0	0	0	1	0	R	A	no	no	no	no	no	no
C9J4X2_96	C9J4X2	96	KYGKETRTLAEIAKVELDNMPLR	4	2	1	0	5	0	E	K	no	no	no	no	no	no
C9J7D1_55	C9J7D1	55	RLVTMQETEVELYNEFPEPIKLDKNDR	0	7	7	0	0	0	D	R	no	no	no	no	no	no
C9JA41_590	C9JA41	590	NVHLTPTCPYIR	1	0	1	0	0	0	R	N	no	no	no	no	no	no
C9JBH8_144	C9JBH8	144	PAPLHR	7	0	4	0	3	0	R	P	no	no	no	no	no	no
C9JCA9_24	C9JCA9	24	RGLLSPARLYAIAAKEKDIQEESTFSSR	1	0	1	0	0	0	S	R	no	no	no	no	no	no
C9JCN9_25	C9JCN9	25	LQEHFQALTATLNLR	0	6	0	0	6	0	E	L	no	no	no	no	no	no
C9JLR9_259	C9JLR9	259	RLKESLQNWFRAECLMDYDPR	1	0	0	0	1	0	R	R	no	no	no	no	no	no
C9JQ16_18	C9JQ16	18	QPKLPYR	3	0	1	0	2	0	R	Q	no	no	no	no	no	no
C9JU26_12	C9JU26	12	SVSVPVKDKKLLEVKLGELPSWILMR	34	9	17	0	26	0	S	S	no	no	no	no	no	no
C9JU26_6	C9JU26	6	GIFSHSSVSVPVKDKKLLEVKLGELPSWILMR	1	0	0	0	1	0	V	G	no	no	no	no	no	no
C9JVN1_159	C9JVN1	159	DVLKGPKR	0	2	2	0	0	0	C	D	no	no	no	no	no	no
D3DVS1_14	D3DVS1	14	FLLLPDAE	0	2	0	2	0	0	R	F	no	no	no	no	no	no
D6RAX2_7	D6RAX2	7	DGVRPPIMNGPLHPR	0	1	1	0	0	0	S	D	no	no	no	no	no	no
D6RB93_44	D6RB93	44	VMMKSLAPLILMRILNVKTILIIRRIKLL	1	0	0	0	0	1	A	V	no	no	no	no	no	no
D6RCE7_88	D6RCE7	88	SSVPVSKNLEKE	1	0	0	1	0	0	D	S	no	no	no	no	no	no
D6RD73_21	D6RD73	21	QQICGIWLKPWKLGVR	0	1	0	0	1	0	A	Q	no	no	no	no	no	no
D6RD83_18	D6RD83	18	AGAKIDASKNEEDEGHSNSSPR	1	0	1	0	0	0	A	A	no	no	no	no	no	no
D6RH07_20	D6RH07	20	SGLTTLRKWMETHRQQLRKMVCQ	1	0	1	0	0	0	K	S	no	no	no	no	no	no
D6RJ96_101	D6RJ96	101	VKIPSFFTDAERRSVMAAAQVAGLNCLR	0	1	0	0	1	0	G	V	no	no	no	no	no	no
E5RHK2_67	E5RHK2	67	GDFDVDDAKVLLVKKKKPKLLNKFDKTIKAELDAAEKLR	0	2	0	0	2	0	D	G	no	no	no	no	no	no
E5RHX8_62	E5RHX8	62	LVAEITPKGRE	1	0	0	1	0	0	D	L	no	no	no	no	no	no
E5RIX8_52	E5RIX8	52	KQENEKDLEEAEEYKEAR	1	0	1	0	0	0	K	K	no	no	no	no	no	no
E5RK69_56	E5RK69	56	QEVCQSYKSLYGKDLIADLNELDMLDIR	1	0	1	0	0	0	R	Q	no	no	no	no	no	no
E7EMB3_47	E7EMB3	47	HVGQAGLELLTSEFKEAFSLFDKDGDGTITTKELGTVMR	0	4	0	0	4	0	H	H	no	no	no	no	no	no
E7EN28_58	E7EN28	58	TAAHRGQGPR	1	0	0	0	1	0	R	T	no	no	no	no	no	no
E7ENZ3_38	E7ENZ3	38	IMAAKAVANTMRTSLGPNVLAGALLEEAEQLLDR	1	0	1	0	0	0	H	I	no	no	no	no	no	no
E7EPE2_54	E7EPE2	54	WSFTMLPR	1	0	1	0	0	0	R	W	no	no	no	no	no	no
E7EPU2_9	E7EPU2	9	AGDITQKGYEKKR	1	0	1	0	0	0	L	A	no	no	no	no	no	no
E7ERA6_113	E7ERA6	113	PALCTSR	1	0	0	0	1	0	A	P	no	no	no	no	no	no
E7ERH1_31	E7ERH1	31	VKPCGICR	3	0	1	0	2	0	K	V	no	no	no	no	no	no
E7ESC5_252	E7ESC5	252	PGTKKPR	1	0	1	0	0	0	F	P	no	no	no	no	no	no
E7ESG8_20	E7ESG8	20	NEAKEILTKESNVQEVR	0	1	0	0	1	0	S	N	no	no	no	no	no	no
E7ESG8_4	E7ESG8	4	NGSDVLNLLFLYPLTSNEAKEILTKESNVQEVR	1	0	0	0	1	0	F	N	no	no	no	no	no	no
E7ESH4_193	E7ESH4	193	VGRKGVITDGKTLNDELEIIEGMKFDR	3	1	0	0	4	0	K	V	no	no	no	no	no	no
E7ESH4_194	E7ESH4	194	GRKGVITDGKTLNDELEIIEGMKFDR	1	0	0	0	1	0	V	G	no	no	no	no	no	no
E7EUK8_12	E7EUK8	12	AKSHLKLGGTPAPAR	0	2	2	0	0	0	L	A	no	no	no	no	no	no
E7EV07_493	E7EV07	493	RWGSSGPEGLPRENPPAAAGR	1	6	0	0	7	0	R	R	no	no	no	no	no	no
E7EWC6_119	E7EWC6	119	LNCAALAKRAAPEHISYVPQLSNDTLAGR	1	0	0	0	1	0	L	L	no	no	no	no	no	no
E9PAV3_1917	E9PAV3	1917	AAAAEIDEEPVSKAKQSR	3	0	3	0	0	0	L	A	no	no	no	no	no	no
E9PAV3_1922	E9PAV3	1922	IDEEPVSKAKQSRSE	2	15	0	9	0	8	E	I	no	no	no	no	no	no
E9PCA1_10	E9PCA1	10	EKLSVSHIMAAKAVANTMR	1	0	1	0	0	0	I	E	no	no	no	no	no	no
E9PCA1_6	E9PCA1	6	GPTIEKLSVSHIMAAKAVANTMR	1	0	0	0	1	0	L	G	no	no	no	no	no	no
E9PD17_29	E9PD17	29	STLDIKEEEKSYQVIR	0	2	0	0	2	0	I	S	no	no	no	no	no	no
E9PD72_99	E9PD72	99	GSLGVWSSIHPALKGLGASALER	1	0	1	0	0	0	R	G	no	no	no	no	no	no
E9PH21_389	E9PH21	389	ITLYRRGNSLREARLQDWVTHTGSVDLGQWRGALRWPPRR	1	0	1	0	0	0	C	I	no	no	no	no	no	no
E9PK25_30	E9PK25	30	ATYSDGYVRPASGVAVSDGVIKVFNDMKVR	3	67	56	0	14	0	D	A	no	no	no	no	no	no
E9PKE3_121	E9PKE3	121	SMVLTKMKEIAEAYLGKATKDAGTIAGLNVLR	0	1	0	0	1	0	S	S	no	no	no	no	no	no
E9PKE3_124	E9PKE3	124	LTKMKEIAEAYLGKATKDAGTIAGLNVLR	1	0	0	0	1	0	V	L	no	no	no	no	no	no
E9PKE3_125	E9PKE3	125	TKMKEIAEAYLGKATKDAGTIAGLNVLR	0	2	0	0	2	0	L	T	no	no	no	no	no	no
E9PKE3_126	E9PKE3	126	KMKEIAEAYLGKATKDAGTIAGLNVLR	3	5	0	0	8	0	T	K	no	no	no	no	no	no
E9PKE3_129	E9PKE3	129	EIAEAYLGKATKDAGTIAGLNVLR	2	0	0	0	2	0	K	E	no	no	no	no	no	no
E9PKE3_130	E9PKE3	130	IAEAYLGKATKDAGTIAGLNVLR	0	2	0	0	2	0	E	I	no	no	no	no	no	no
E9PKE3_136	E9PKE3	136	GKATKDAGTIAGLNVLR	1	1	0	0	2	0	L	G	no	no	no	no	no	no
E9PKE3_137	E9PKE3	137	KATKDAGTIAGLNVLR	1	1	1	0	1	0	G	K	no	no	no	no	no	no
E9PKH6_3	E9PKH6	3	RPLCATGLVRVGDHWEEYVNMQDPEMDMKSVTDR	1	0	1	0	0	0	R	R	no	no	no	no	no	no
E9PKL7_168	E9PKL7	168	SRLGAAAVE	1	0	0	1	0	0	D	S	no	no	no	no	no	no
E9PLT9_8	E9PLT9	8	SIQDDLKVVR	1	0	1	0	0	0	R	S	no	no	no	no	no	no
E9PNP2_53	E9PNP2	53	HVHEEKLR	1	0	1	0	0	0	R	H	no	no	no	no	no	no
E9PQ56_308	E9PQ56	308	AAAATAKITAQVRAHT	2	0	0	0	0	2	A	A	no	no	no	no	no	no
E9PQA1_61	E9PQA1	61	SLNISKVWTVNYQE	2	0	0	0	0	2	W	S	no	no	no	no	no	no
E9PQP3_72	E9PQP3	72	WNWFQLRCMQVGGNANALGAKK	0	1	0	0	1	0	N	W	no	no	no	no	no	no
E9PR14_65	E9PR14	65	RGPGGAWAAEVIR	1	0	1	0	0	0	K	R	no	no	no	no	no	no
F2Z2D2_118	F2Z2D2	118	WSAVLTR	0	1	1	0	0	0	G	W	no	no	no	no	no	no
F2Z2F3_130	F2Z2F3	130	YWCPCCD	1	0	0	0	0	1	E	Y	no	no	no	no	no	no
F2Z3D2_48	F2Z3D2	48	CWCSCFWLYCMK	1	0	0	0	1	0	R	C	no	no	no	no	no	no
F5GXR3_89	F5GXR3	89	KKKMRKKKKRMMKGPR	0	4	0	0	0	4	G	K	no	no	no	no	no	no
F5GZ99_72	F5GZ99	72	PRVQRLNELEIVASKGGFEMVTKEKKWSK	1	0	1	0	0	0	T	P	no	no	no	no	no	no
F5GZB4_253	F5GZB4	253	QIVIEDIGNKR	0	9	9	0	0	0	S	Q	no	no	no	no	no	no
F5H018_7	F5H018	7	PQLVLVGDGGTGKTTFVKR	0	1	0	0	1	0	E	P	no	no	no	no	no	no
F5H037_115	F5H037	115	AVQGSRPGKNVQLTENEIR	1	0	0	0	1	0	G	A	no	no	no	no	no	no
F5H284_24	F5H284	24	LFADKIPKTAE	0	2	0	2	0	0	K	L	no	no	no	no	no	no
F5H2F4_39	F5H2F4	39	SGTSILVVSIVGSGLIKAMAPAEILNGKEISAQIR	5	0	5	0	0	0	G	S	no	no	no	no	no	no
F5H806_21	F5H806	21	LQMRLGYFWDLTGIEEEEEHSRPEYETK	1	0	0	0	1	0	R	L	no	no	no	no	no	no
F6RGN5_288	F6RGN5	288	GPRPPWPWPPVLR	1	0	1	0	0	0	L	G	no	no	no	no	no	no
F6RVM3_494	F6RVM3	494	SSPAQLPMPR	2	0	0	0	2	0	T	S	no	no	no	no	no	no
F8VRR3_50	F8VRR3	50	ADGDGDGDGATGKKKKKKKKKR	1	0	0	0	1	0	S	A	no	no	no	no	no	no
F8VXI6_106	F8VXI6	106	YAVLYQPLFDKAE	0	1	0	0	0	1	K	Y	no	no	no	no	no	no
F8VYE0_153	F8VYE0	153	FFWNFPNNLLGP	1	0	0	1	0	0	E	F	no	no	no	no	no	no
F8W8Y7_857	F8W8Y7	857	KAGAREDTVGSTQPQVLASSQRETLPGAR	1	0	0	0	1	0	S	K	no	no	no	no	no	no
F8W8Y7_988	F8W8Y7	988	AQPQAVANSQSE	1	0	0	1	0	0	S	A	no	no	no	no	no	no
F8WBB1_27	F8WBB1	27	AKDVKFGADARALMLQGKNSDY	0	2	0	2	0	0	Y	A	no	no	no	no	no	no
F8WBI0_58	F8WBI0	58	KAKLHIKD	0	1	0	0	0	1	T	K	no	no	no	no	no	no
F8WEN6_4	F8WEN6	4	CVPSAVIVCFLRPPQPGR	1	0	1	0	0	0	R	C	no	no	no	no	no	no
G3V2G1_8	G3V2G1	8	KQPSGNMDDSGFFSIQWFNLNSLLTGPE	2	0	0	2	0	0	E	K	no	no	no	no	no	no
G3XAM4_73	G3XAM4	73	HFPLRQQRQYLKTMK	1	0	0	0	1	0	K	H	no	no	no	no	no	no
G5E9S8_264	G5E9S8	264	VDQNKYKDAANLLNDALAIR	0	1	1	0	0	0	L	V	no	no	no	no	no	no
H0Y468_164	H0Y468	164	QLLVTQQNLR	0	2	2	0	0	0	I	Q	no	no	no	no	no	no
H0Y8C6_28	H0Y8C6	28	RAPVQETYENIPGQSKITFLLQAIR	3	0	1	0	2	0	R	R	no	no	no	no	no	no
H0Y8C6_32	H0Y8C6	32	QETYENIPGQSKITFLLQAIR	4	0	4	0	0	0	V	Q	no	no	no	no	no	no
H0Y8R5_115	H0Y8R5	115	KIWTLFAGYTDNLVR	0	1	0	0	1	0	I	K	no	no	no	no	no	no
H0Y9L1_26	H0Y9L1	26	GIGLAKKDILGAR	2	0	0	0	2	0	A	G	no	no	no	no	no	no
H0YAB3_134	H0YAB3	134	ELLGYRKEDLGKKIALALNKVDGANVHIK	0	1	0	0	1	0	L	E	no	no	no	no	no	no
H0YAT2_10	H0YAT2	10	AGSVHTALVFLGLNAGGKGSPKNVESFASMLR	1	0	1	0	0	0	W	A	no	no	no	no	no	no
H0YBM7_88	H0YBM7	88	KGSKPQSHKPQPTR	1	0	0	0	1	0	R	K	no	no	no	no	no	no
H0YCD1_162	H0YCD1	162	EELFMDELFRTLASYKLIAPR	0	1	0	0	1	0	A	E	no	no	no	no	no	no
H0YDR5_67	H0YDR5	67	SWASQAITAGGVR	0	4	0	0	4	0	T	S	no	no	no	no	no	no
H0YFJ5_103	H0YFJ5	103	DGIDRWIKEIDESR	1	0	0	0	1	0	F	D	no	no	no	no	no	no
H0YGG4_16	H0YGG4	16	AMDDKELIEYFKSQMKEDPDMASAVAAIR	6	0	6	0	0	0	D	A	no	no	no	no	no	no
H0YI37_54	H0YI37	54	ATSKAGSEVSALLGR	1	0	0	0	1	0	D	A	no	no	no	no	no	no
H0YI83_90	H0YI83	90	LVLSSALPVFSRTLGLDR	1	0	0	0	1	0	L	L	no	no	no	no	no	no
H0YIA6_22	H0YIA6	22	PKVQPVR	0	1	0	0	1	0	E	P	no	no	no	no	no	no
H0YNP4_217	H0YNP4	217	APGRAVLSPD	0	2	0	2	0	0	P	A	no	no	no	no	no	no
H3BN42_190	H3BN42	190	LLEDFLEEAEREQEEEPPQDLPELPKLLTQTLQR	1	0	0	0	1	0	K	L	no	no	no	no	no	no
H3BN98_153	H3BN98	153	QQVHNLLLTYLIATMVRMNVLADALKSINNAEKR	1	0	0	0	1	0	G	Q	no	no	no	no	no	no
H3BN98_161	H3BN98	161	TYLIATMVRMNVLADALKSINNAEKR	1	0	1	0	0	0	L	T	no	no	no	no	no	no
H3BN98_162	H3BN98	162	YLIATMVRMNVLADALKSINNAEKR	3	1	1	0	3	0	T	Y	no	no	no	no	no	no
H3BN98_165	H3BN98	165	ATMVRMNVLADALKSINNAEKR	1	0	0	0	1	0	I	A	no	no	no	no	no	no
H3BP04_6	H3BP04	6	RAGSFSFTKLPNGLVIASLENYSPVSR	0	1	0	0	1	0	T	R	no	no	no	no	no	no
H3BRG1_71	H3BRG1	71	KYAVLGKSNVPKPRE	0	1	0	0	1	0	L	K	no	no	no	no	no	no
H3BRW5_127	H3BRW5	127	FPDYFIKMKPWR	1	0	0	0	1	0	K	F	no	no	no	no	no	no
H3BSA6_4	H3BSA6	4	AGGEIPRCRVDLPLAVLSKMDINR	1	0	1	0	0	0	V	A	no	no	no	no	no	no
H3BSS5_235	H3BSS5	235	NLLLIIFL	1	0	1	0	0	0	R	N	no	no	no	no	no	no
H3BSX8_46	H3BSX8	46	KPRAQRARPPVSAATMTTRMSSASSAAPGTSR	1	0	1	0	0	0	G	K	no	no	no	no	no	no
H3BUV3_85	H3BUV3	85	PTAFGLLTR	0	1	0	0	1	0	D	P	no	no	no	no	no	no
H3BUW3_151	H3BUW3	151	PSSRDYSLTLYVEVACNGLLGAGKGSMIAAPDP	0	1	1	0	0	0	F	P	no	no	no	no	no	no
H3BV69_31	H3BV69	31	PAVGINTLVTYDMVPEPKIIDAALR	0	3	3	0	0	0	G	P	no	no	no	no	no	no
H3BV69_32	H3BV69	32	AVGINTLVTYDMVPEPKIIDAALR	4	0	0	0	4	0	P	A	no	no	no	no	no	no
H7BZ20_75	H7BZ20	75	HRPLIKEKLSQGVTLVVDR	0	3	0	0	3	0	D	H	no	no	no	no	no	no
H7BZ55_1912	H7BZ55	1912	LEHLASVRAAGQEKR	1	0	1	0	0	0	E	L	no	no	no	no	no	no
H7BZ55_310	H7BZ55	310	EDTILSPTASR	0	2	0	0	2	0	L	E	no	no	no	no	no	no
H7C036_172	H7C036	172	AQPGIALR	4	0	1	0	3	0	R	A	no	no	no	no	no	no
H7C1E4_15	H7C1E4	15	APAGVLGGRPR	1	0	0	0	1	0	A	A	no	no	no	no	no	no
H7C2D1_124	H7C2D1	124	LQQTKSFTVDIR	0	1	1	0	0	0	F	L	no	no	no	no	no	no
H7C2D3_165	H7C2D3	165	SLRGGHFSE	0	1	0	0	0	1	I	S	no	no	no	no	no	no
H7C2N1_49	H7C2N1	49	GRRTSDLKEKKEVVEEAENGR	70	4	4	0	70	0	P	G	no	no	no	no	no	no
H7C2N1_51	H7C2N1	51	RTSDLKEKKEVVEEAENGR	1	0	0	0	1	0	R	R	no	no	no	no	no	no
H7C2R0_27	H7C2R0	27	RHFPALPLQR	0	7	0	0	7	0	G	R	no	no	no	no	no	no
H7C3A0_106	H7C3A0	106	DIYENRYGLLAER	0	1	1	0	0	0	Q	D	no	no	no	no	no	no
H7C4E0_41	H7C4E0	41	DYSRILKHLMEKASRMLKFWIPRPFWVLAAK	1	0	0	0	1	0	K	D	no	no	no	no	no	no
H7C4Y4_79	H7C4Y4	79	DGWLKIWNIEAKHWHIE	0	1	0	0	0	1	L	D	no	no	no	no	no	no
I3L2J4_26	I3L2J4	26	NSNSSCMELSKKIAENKSTNSRVCEGKRCFHHPNCFE	1	0	0	1	0	0	A	N	no	no	no	no	no	no
I3L2P9_120	I3L2P9	120	SSASAVATSLR	1	0	0	0	1	0	R	S	no	no	no	no	no	no
I3L2X3_136	I3L2X3	136	TWKVFR	2	0	2	0	0	0	R	T	no	no	no	no	no	no
I3L4J1_24	I3L4J1	24	FGGPEGELKAIDLVTKATEEDKAKNYEEALR	0	1	1	0	0	0	D	F	no	no	no	no	no	no
J3KPS3_177	J3KPS3	177	ICQQVGLQNGIVPIVEPEILPDGDHDLKR	2	0	1	0	1	0	S	I	no	no	no	no	no	no
J3KQ18_6	J3KQ18	6	LAVSVPLPAMPFLELDTNLPANR	0	1	0	0	1	0	L	L	no	no	no	no	no	no
J3KQ18_8	J3KQ18	8	VSVPLPAMPFLELDTNLPANR	0	3	0	0	3	0	A	V	no	no	no	no	no	no
J3KR51_151	J3KR51	151	LHIFQPKGKINNQVEKSIND	1	0	0	0	0	1	E	L	no	no	no	no	no	no
J3KSB7_26	J3KSB7	26	LRWTPPRGRRR	1	0	1	0	0	0	R	L	no	no	no	no	no	no
J3QLE7_58	J3QLE7	58	AASAALQMSALPQE	1	0	0	0	0	1	K	A	no	no	no	no	no	no
J3QQL7_86	J3QQL7	86	PAQWPPWDPGACSR	1	0	0	0	1	0	R	P	no	no	no	no	no	no
J3QR46_64	J3QR46	64	KNKKKKKKKKKKDEE	1	0	0	0	0	1	E	K	no	no	no	no	no	no
J3QRK5_166	J3QRK5	166	TLEVEPSDTIENVKAKIQDEEGIPPDQQR	1	0	0	0	1	0	I	T	no	no	no	no	no	no
J3QRK5_168	J3QRK5	168	EVEPSDTIENVKAKIQDEEGIPPDQQR	1	1	0	0	2	0	L	E	no	no	no	no	no	no
J3QRK5_176	J3QRK5	176	ENVKAKIQDEEGIPPDQQR	0	1	1	0	0	0	I	E	no	no	no	no	no	no
J3QRK5_177	J3QRK5	177	NVKAKIQDEEGIPPDQQR	0	1	0	0	1	0	E	N	no	no	no	no	no	no
J3QRK5_185	J3QRK5	185	EEGIPPDQQR	0	1	1	0	0	0	D	E	no	no	no	no	no	no
J3QRK5_189	J3QRK5	189	PPDQQRLIFAGKKLEDGR	0	1	1	0	0	0	I	P	no	no	no	no	no	no
J3QRK5_52	J3QRK5	52	DGRSLSDYNIQKE	1	0	0	0	0	1	E	D	no	no	no	no	no	no
J3QRL5_109	J3QRL5	109	LTLIPRRMESWASAGEILSMSWITQTPTGGKELATGR	1	0	0	0	1	0	S	L	no	no	no	no	no	no
J3QW43_182	J3QW43	182	SSLPFRKPE	2	0	0	2	0	0	E	S	no	no	no	no	no	no
J9JIE5_163	J9JIE5	163	VSGDLTKEDIDLGAGR	0	2	0	0	2	0	P	V	no	no	no	no	no	no
J9JIE5_165	J9JIE5	165	GDLTKEDIDLGAGR	1	0	0	0	1	0	S	G	no	no	no	no	no	no
K4JQN1_21	K4JQN1	21	NGGEAPELALDPVPQDASTKKLSECLKR	0	2	2	0	0	0	A	N	no	no	no	no	no	no
K7EIL0_3	K7EIL0	3	LRGCKRNVLMKRVKLGKARWLMPVIPALWE	1	0	0	1	0	0	C	L	no	no	no	no	no	no
K7EJ43_23	K7EJ43	23	LSLRLRAASADPGAPARVALR	1	0	0	0	1	0	R	L	no	no	no	no	no	no
K7EJ44_6	K7EJ44	6	LFQPAEVGVLVGKDR	1	0	0	0	1	0	F	L	no	no	no	no	no	no
K7EJE8_157	K7EJE8	157	LMVEALTAEIVKTIR	2	0	0	0	2	0	V	L	no	no	no	no	no	no
K7EJV0_8	K7EJV0	8	PFTALKRSFEVEEVETPNSTPPR	1	0	1	0	0	0	R	P	no	no	no	no	no	no
K7EKJ7_144	K7EKJ7	144	QAAALQAVNSVQSGNLALAASAAAVDAGMAMAGQSPVLR	0	3	0	0	3	0	N	Q	no	no	no	no	no	no
K7EKY8_39	K7EKY8	39	NLASVGKQWEDQNIEDPFKIPRRNIR	1	0	0	0	1	0	R	N	no	no	no	no	no	no
K7ELS1_51	K7ELS1	51	VMVENFKNLVAVGSKHQNKMETLQK	1	0	0	0	1	0	D	V	no	no	no	no	no	no
K7ELW0_47	K7ELW0	47	SRDVVICPDASLEDAKKESAAVKEILKEQENR	0	5	0	0	5	0	C	S	no	no	no	no	no	no
K7EMK3_5	K7EMK3	5	PALGSQHQPE	0	2	0	2	0	0	P	P	no	no	no	no	no	no
K7EN94_117	K7EN94	117	HSSLDNKRKMDETDASSAVKVKR	0	1	1	0	0	0	L	H	no	no	no	no	no	no
K7EN94_118	K7EN94	118	SSLDNKRKMDETDASSAVKVKR	1	0	0	0	1	0	H	S	no	no	no	no	no	no
K7ERC6_86	K7ERC6	86	NGEKINYTEDVMPEVNKVLDKMKSFCQR	1	1	0	0	2	0	F	N	no	no	no	no	no	no
K7ERT8_20	K7ERT8	20	PGLVVLRWAPAPPKAE	7	0	0	7	0	0	S	P	no	no	no	no	no	no
K7ESB6_63	K7ESB6	63	PLHPTPADVPPR	1	0	1	0	0	0	R	P	no	no	no	no	no	no
M0QZ19_122	M0QZ19	122	RWWPWVWPPGVWSGIETPSSTPR	0	1	0	0	1	0	P	R	no	no	no	no	no	no
M0R0I5_100	M0R0I5	100	GLNSGGLPERSVSLTGAPESVQKAKMMLDDIVSR	1	4	0	0	5	0	V	G	no	no	no	no	no	no
M0R0I5_97	M0R0I5	97	GMVGLNSGGLPERSVSLTGAPESVQKAKMMLDDIVSR	0	1	0	0	1	0	D	G	no	no	no	no	no	no
M0R0K7_12	M0R0K7	12	GLLLFLLPGSLGAESPAK	0	1	1	0	0	0	L	G	no	no	no	no	no	no
M0R183_40	M0R183	40	NYRNLVSLGSPSDAEPKLDGTAAI	1	0	0	1	0	0	E	N	no	no	no	no	no	no
M0R1A2_26	M0R1A2	26	GEMVECFNKISR	1	0	0	0	1	0	W	G	no	no	no	no	no	no
M0R1Q8_88	M0R1Q8	88	NYALEPR	1	0	0	0	1	0	A	N	no	no	no	no	no	no
M0R210_24	M0R210	24	HCKRGNGLIKLLEPVLLLGKER	0	1	1	0	0	0	A	H	no	no	no	no	no	no
M0R210_27	M0R210	27	RGNGLIKLLEPVLLLGKER	8	0	8	0	0	0	K	R	no	no	no	no	no	no
M0R229_143	M0R229	143	WGRRAAAAQPLGLGLPLVDLRQAARAPGKAR	0	1	0	0	1	0	L	W	no	no	no	no	no	no
M0R278_9	M0R278	9	ETEGPCSAVSAASSTLAAAAAPR	1	0	1	0	0	0	R	E	no	no	no	no	no	no
M0R2T0_299	M0R2T0	299	QILSNALKRGE	0	1	0	1	0	0	P	Q	no	no	no	no	no	no
M0R3C7_631	M0R3C7	631	LAAGSSPR	0	1	1	0	0	0	Y	L	no	no	no	no	no	no
M0R3E4_68	M0R3E4	68	HEMVNEPPESRPVVQPEVQWYNLCLLQPPPPR	1	0	1	0	0	0	R	H	no	no	no	no	no	no
O00116_43	O00116	43	GHLLGR	0	3	0	0	3	0	S	G	no	no	no	no	no	no
O00116_618	O00116	618	GVGKLRKQWLKE	0	4	0	4	0	0	H	G	no	no	no	no	no	no
O00116_62	O00116	62	RAASAATAAPTATPAAQE	0	2	0	2	0	0	R	R	no	no	no	no	no	no
O00116_63	O00116	63	AASAATAAPTATPAAQE	0	1	0	1	0	0	R	A	no	no	no	no	no	no
O00116_77	O00116	77	AQESGTIPKKR	0	1	1	0	0	0	A	A	no	no	no	no	no	no
O00139_454	O00139	454	SLIDLAGNER	0	2	0	0	2	0	F	S	no	no	no	no	no	no
O00139_507	O00139	507	SKLTQVLRD	0	13	0	11	0	3	A	S	no	no	no	no	no	no
O00139_507	O00139	507	SKLTQVLRDSFIGE	0	1	0	11	0	3	A	S	no	no	no	no	no	no
O00148_193	O00148	193	VLDECDKMLEQLDMR	0	2	0	0	2	0	F	V	no	no	no	no	no	no
O00148_205	O00148	205	DMRRDVQEIFR	0	1	0	0	1	0	L	D	no	no	no	no	no	no
O00148_227	O00148	227	SATLSKDIR	0	4	0	0	14	0	F	S	no	no	no	no	no	no
O00148_227	O00148	227	SATLSKDIRPVCR	0	10	0	0	14	0	F	S	no	no	no	no	no	no
O00148_339	O00148	339	ILVATNLFGR	1	55	26	0	30	0	R	I	no	no	no	no	no	no
O00148_380	O00148	380	FGTKGLAITFVSDENDAKILNDVQDR	1	0	1	0	0	0	R	F	no	no	no	no	no	no
O00148_390	O00148	390	VSDENDAKILNDVQDR	0	4	0	0	4	0	F	V	no	no	no	no	no	no
O00148_43	O00148	43	SSGFRDFLLKPELLR	0	1	0	0	1	0	H	S	no	no	no	no	no	no
O00148_44	O00148	44	SGFRDFLLKPE	0	7	0	2	0	5	S	S	no	no	no	no	no	no
O00148_48	O00148	48	DFLLKPELLR	1	20	9	0	12	0	R	D	no	no	no	no	no	no
O00148_50	O00148	50	LLKPELLR	0	32	13	0	19	0	F	L	no	no	no	no	no	no
O00151_217	O00151	217	LVLQEILESEEKGDPNKPSGFR	0	3	2	0	1	0	F	L	no	no	no	no	no	no
O00151_247	O00151	247	VAASIGNAQKLPMCD	0	2	0	2	0	0	K	V	yes	no	no	no	no	no
O00170_273	O00170	273	KAHAAVWNAQEAQADFAKVLELDPALAPVVSR	1	0	0	0	1	0	G	K	no	no	no	no	no	no
O00178_314	O00178	314	PANILQETLKLLQR	0	4	4	0	0	0	C	P	no	no	no	no	no	no
O00178_593	O00178	593	STKKGPLTKRDE	0	4	0	3	0	1	Q	S	no	no	no	no	no	no
O00217_33	O00217	33	AATYKYVNMQDPEMDMKSVTDR	14	0	14	0	0	0	V	A	no	no	no	no	no	no
O00217_34	O00217	34	ATYKYVNMQDPEMDMKSVTDR	6	0	6	0	0	0	A	A	no	no	yes	no	no	no
O00231_259	O00231	259	IMLNTPEDVQALVSGKLALRYAGR	2	0	2	0	0	0	K	I	no	no	no	no	no	no
O00231_290	O00231	290	VAQASKNRSLADFE	0	8	0	7	0	1	C	V	no	no	no	no	no	no
O00231_3	O00231	3	AAAVVEFQR	9	0	4	0	5	0	A	A	no	yes	no	no	yes	yes
O00231_352	O00231	352	SLIKLSKADVER	0	5	0	0	5	0	S	S	no	no	no	no	no	no
O00231_357	O00231	357	SKADVER	0	1	1	0	0	0	L	S	no	no	no	no	no	no
O00231_79	O00231	79	SISKAKAAR	0	9	1	0	8	0	N	S	no	no	no	no	no	no
O00232_20	O00232	20	YSATVDQR	0	2	0	0	2	0	D	Y	yes	no	no	no	no	no
O00232_274	O00232	274	VILAPFDNE	0	1	0	1	1	0	Y	V	no	no	no	no	no	no
O00232_274	O00232	274	VILAPFDNEQSDLVHR	0	1	0	1	1	0	Y	V	no	no	no	no	no	no
O00232_330	O00232	330	KGSLESPATDVFGSTEEGEKR	6	1	3	0	4	0	R	K	no	no	no	no	no	no
O00241_149	O00241	149	APVVSGPAVR	1	0	1	0	0	0	S	A	no	no	no	no	no	no
O00255_507	O00255	507	KGLGTGQGAVSGPPRKPPGTVAGTARGPE	1	0	0	1	0	0	D	K	no	no	no	no	no	no
O00264_111	O00264	111	GPYGVFAGR	0	1	0	0	1	0	E	G	no	no	no	no	no	no
O00267_330	O00267	330	KKFKRPPQRLFDAE	0	4	0	1	0	3	R	K	no	no	no	no	no	no
O00273_118	O00273	118	SGAGLKWKNVAR	0	1	1	0	0	0	D	S	no	no	no	no	no	no
O00273_188	O00273	188	SKQLLQLYLQALE	0	5	0	3	0	2	Q	S	no	no	no	no	no	no
O00273_239	O00273	239	SHILTALRE	0	4	0	3	0	1	A	S	no	no	no	no	no	no
O00273_33	O00273	33	GVAASCLEDLR	0	1	0	0	1	0	H	G	no	no	no	no	no	no
O00287_241	O00287	241	SPEVVQFLQKQQQLLNQQVLEQR	2	13	7	0	8	0	R	S	no	no	no	no	no	no
O00292_140	O00292	140	SAQARVTVEWLRVR	1	0	0	0	1	0	R	S	no	no	no	no	no	no
O00299_90	O00299	90	PPRYPKLAALNPE	0	1	0	1	0	0	C	P	no	no	no	no	no	no
O00303_266	O00303	266	SSDLQQVGGASAR	0	1	1	0	0	0	L	S	no	no	no	no	no	no
O00303_279	O00303	279	IQDALSTVLQYAEDVLSGKVSADNTVGR	2	22	0	0	24	0	R	I	no	no	no	no	no	no
O00303_49	O00303	49	PAAAAAATAAPGQTPASAQAPAQTPAPALPGPALPGPFPGGR	0	10	0	0	10	0	D	P	no	no	no	no	no	no
O00303_63	O00303	63	PASAQAPAQTPAPALPGPALPGPFPGGR	1	0	0	0	1	0	T	P	no	no	no	no	no	no
O00303_70	O00303	70	AQTPAPALPGPALPGPFPGGR	1	0	0	0	1	0	P	A	no	no	no	no	no	no
O00308_329	O00308	329	ERPLPPGWEKR	1	0	1	0	0	0	W	E	no	no	no	no	no	no
O00308_330	O00308	330	RPLPPGWEKR	5	0	5	0	0	0	E	R	no	no	no	no	no	no
O00311_367	O00311	367	RQQVAPRAGTPGFRAPE	0	4	0	2	0	2	R	R	no	no	no	no	no	no
O00337_364	O00337	364	ATSLIAASVMAAPCALALSKLVYPE	1	0	0	0	0	1	D	A	no	no	no	no	no	no
O00358_92	O00358	92	DNPKKWQNSIRHNLTLNDCFLKIPR	1	0	0	0	1	0	R	D	no	no	no	no	no	no
O00370_685	O00370	685	IKGIQLGKE	2	0	0	2	0	0	E	I	no	no	no	no	no	no
O00409_246	O00409	246	LLQDPDIDAASAMMLLNTPPE	0	1	0	0	0	1	A	L	no	no	no	no	no	no
O00410_11	O00410	11	FYLLLGNLLSPDNVVR	1	3	4	0	0	0	Q	F	no	no	no	no	no	no
O00410_13	O00410	13	LLLGNLLSPDNVVR	0	11	7	15	4	0	Y	L	no	no	no	no	no	no
O00410_13	O00410	13	LLLGNLLSPDNVVRKQAEE	0	15	7	15	4	0	Y	L	no	no	no	no	no	no
O00410_404	O00410	404	VLLFLQDPHPR	0	1	0	0	1	0	F	V	no	no	no	no	no	no
O00410_440	O00410	440	EKVIAALLQTMEDQGNQR	0	2	0	0	2	0	H	E	no	no	no	no	no	no
O00410_45	O00410	45	LLQAIRNTTAAEE	0	2	0	2	0	0	F	L	no	no	no	no	no	no
O00410_561	O00410	561	ISLIGLAVGKE	0	8	0	2	0	6	C	I	no	no	no	no	no	no
O00410_609	O00410	609	ARMCKILGKE	0	1	0	1	0	0	W	A	no	no	no	no	no	no
O00410_667	O00410	667	SFGIKTAGLEE	0	1	0	1	0	0	Q	S	no	no	no	no	no	no
O00410_7	O00410	7	EQQQFYLLLGNLLSPDNVVR	1	1	0	0	2	0	A	E	no	no	no	no	no	no
O00410_725	O00410	725	ESMPLLLECAR	0	3	1	0	2	0	A	E	no	no	no	no	no	no
O00410_726	O00410	726	SMPLLLECAR	0	2	1	0	1	0	E	S	no	no	no	no	no	no
O00410_944	O00410	944	CTEALPLLVR	0	2	0	0	2	0	F	C	no	no	no	no	no	no
O00410-3_15	O00410-3	15	TISAMAAAAAEQQQFYLLLGNLLSPDNVVR	3	0	3	0	0	0	N	T	no	no	no	no	no	no
O00410-3_5	O00410-3	5	QVGKLEATENTISAMAAAAAEQQQFYLLLGNLLSPDNVVR	3	0	3	0	0	0	D	Q	no	no	no	no	no	no
O00411_660	O00411	660	SGAFLLSPTKLMR	0	4	4	0	0	0	H	S	no	no	no	no	no	no
O00422_124	O00422	124	SQKFQIGDYLD	0	1	0	1	0	0	Q	S	no	no	no	no	no	no
O00425_182	O00425	182	QGSPGSVSKQKPCDLPLRLLVPTQFVGAIIGKE	0	1	0	0	0	1	R	Q	no	no	no	no	no	no
O00425_207	O00425	207	VGAIIGKEGATIR	0	6	0	0	6	0	F	V	no	no	no	no	no	no
O00425_220	O00425	220	NITKQTQSKIDVHR	1	6	0	0	7	0	R	N	no	no	no	no	no	no
O00425_268	O00425	268	AQDIKFTEEIPLKILAHNNFVGR	6	0	1	0	5	2	E	A	no	no	no	no	no	no
O00425_268	O00425	268	AQDIKFTEEIPLKILAHNNFVGRLIGKE	2	0	1	0	5	2	E	A	no	no	no	no	no	no
O00425_425	O00425	425	GQHIKQLSR	0	2	2	0	0	0	Q	G	no	no	no	no	no	no
O00429_615	O00429	615	ASPQKGHAVNLLD	0	3	0	0	0	3	P	A	no	no	no	no	no	no
O00429-4_530	O00429-4	530	RDKVASGGGGVGDGVQEPTTGNWR	0	1	1	0	0	0	S	R	no	no	no	no	no	no
O00471_378	O00471	378	SIGTGGIQDLKER	1	23	14	0	10	0	R	S	no	no	no	no	no	no
O00487_250	O00487	250	ELAKNYNKAVEEEDKMTPEQLAIKNVGKQDPKR	1	0	1	0	0	0	L	E	no	no	no	no	no	no
O00487_263	O00487	263	DKMTPEQLAIKNVGKQDPKR	1	1	0	0	2	0	E	D	no	no	no	no	no	no
O00487_7	O00487	7	LGGGMPGLGQGPPTDAPAVDTAE	0	2	0	2	0	0	R	L	no	no	no	no	no	no
O00499_14	O00499	14	IASNVQKKLTRAQE	0	2	0	2	0	0	K	I	no	no	no	no	no	no
O00499_8	O00499	8	GVTAGKIASNVQKKLTRAQE	0	5	0	5	0	0	K	G	no	no	no	no	no	no
O00505_12	O00505	12	IKSFKNKGRDVE	0	1	0	1	0	0	R	I	no	no	no	no	no	no
O00505_134	O00505	134	EAAWALTNIASGTSAQTQAVVQSNAVPLFLR	1	0	0	0	1	0	F	E	no	no	no	no	no	no
O00505_148	O00505	148	AQTQAVVQSNAVPLFLR	11	4	7	0	8	0	S	A	no	no	no	no	no	no
O00505_180	O00505	180	ALGNIIGDGPQCR	0	11	1	0	10	0	W	A	no	no	no	no	no	no
O00505_302	O00505	302	TAALRAVGNIVTGTDE	0	19	0	9	0	10	Q	T	no	no	no	no	no	no
O00505_391	O00505	391	AISNLTISGR	0	2	0	0	2	0	W	A	no	no	no	no	no	no
O00505_86	O00505	86	VVQLSAVQAAR	1	0	1	0	0	0	P	V	no	no	no	no	no	no
O00541_537	O00541	537	IMMMKKRE	1	0	0	0	0	1	A	I	no	no	no	no	no	no
O00559_192	O00559	192	KMEKEAQR	3	0	3	0	0	0	K	K	no	no	no	no	no	no
O00567_171	O00567	171	SISLLDQLDKDINTFSMR	0	6	0	0	6	0	Q	S	no	no	no	no	no	no
O00567_225	O00567	225	EDKLEKLEELTMDGAKAKAILDASR	1	0	0	0	1	0	N	E	no	no	no	no	no	no
O00567_269	O00567	269	SRVVSLSEYRQSLHTYLRSKMSQVAPSLSALIGEAVGAR	0	1	0	0	1	0	S	S	no	no	no	no	no	no
O00567_287	O00567	287	SKMSQVAPSLSALIGEAVGAR	1	122	38	0	85	0	R	S	no	no	no	no	no	no
O00567_326	O00567	326	VQILGAEKALFR	0	1	0	0	1	0	T	V	no	no	no	no	no	no
O00567_372	O00567	372	LANKCSIASR	0	1	0	0	1	0	Y	L	no	no	no	no	no	no
O00567_408	O00567	408	YETGEIPRKNLDVMKEAMVQAEEAAAEITR	1	0	1	0	0	0	F	Y	no	no	no	no	no	no
O00567_57	O00567	57	SQVALENANAVSEGVVHEDLR	0	3	0	0	3	0	S	S	no	no	no	no	no	no
O00571_201	O00571	201	TRPTPVQKHAIPIIKEKR	0	3	0	0	3	0	Y	T	no	no	no	no	no	no
O00571_235	O00571	235	LLPILSQIYSDGPGEALR	0	6	1	0	5	0	F	L	no	no	no	no	no	no
O00571_26	O00571	26	NQSGGSTASKGR	1	0	0	0	1	0	D	N	no	no	no	no	no	no
O00571_270	O00571	270	LVLAPTRE	0	2	0	2	0	0	S	L	no	no	no	no	no	no
O00571_299	O00571	299	VVYGGADIGQQIR	0	1	0	0	1	0	C	V	no	no	no	no	no	no
O00571_302	O00571	302	GGADIGQQIRDLE	0	2	0	2	0	0	Y	G	no	no	no	no	no	no
O00571_318	O00571	318	HLLVATPGR	0	1	1	0	0	0	C	H	no	no	no	no	no	no
O00571_382	O00571	382	SATFPKEIQMLAR	0	62	11	0	51	0	F	S	no	no	no	no	no	no
O00571_489	O00571	489	SGKSPILVATAVAAR	1	135	41	0	95	0	R	S	no	no	no	no	no	no
O00571_535	O00571	535	VGNLGLATSFFNER	2	4	1	0	5	0	R	V	no	no	no	no	no	no
O00584_78	O00584	78	SWPFNLEEIKDLLPEMR	2	7	1	0	8	0	R	S	no	no	no	no	no	no
O00592_299	O00592	299	TSPATALR	0	2	2	0	0	0	P	T	no	no	no	no	no	no
O00592_420	O00592	420	PAKDVYER	0	3	3	0	0	0	L	P	no	no	no	no	no	no
O00635_3	O00635	3	STTSTKKMME	2	0	0	2	0	0	A	S	no	no	no	no	no	no
O00743_257	O00743	257	SAPNYCYR	2	5	0	0	7	0	W	S	no	no	no	no	no	no
O00746_103	O00746	103	SGPVVAMVWE	0	1	0	0	0	1	S	S	no	no	no	no	no	no
O00746_29	O00746	29	GSGGPSWTR	0	5	5	0	0	0	H	G	yes	no	no	no	no	no
O00754_602	O00754	602	SPALTIENEHIR	0	12	6	0	6	0	W	S	no	no	no	no	no	no
O00762_18	O00762	18	KGAEPSGGAARGPVGKRLQQE	0	41	0	28	0	13	R	K	yes	no	no	no	no	no
O00762_19	O00762	19	GAEPSGGAARGPVGKRLQQE	0	2	0	1	0	1	K	G	no	no	no	no	no	no
O00762_6	O00762	6	RDPAATSVAAARKGAEPSGGAARGPVGKRLQQE	0	1	0	1	0	0	N	R	no	no	no	no	no	no
O14497_1616	O14497	1616	AGPPVPASHIAPAPVQPPMIRRD	0	9	0	6	0	3	K	A	no	no	no	no	no	no
O14497_1670	O14497	1670	WRVMMSLKSGLLAESTWALD	0	1	0	1	0	0	A	W	no	no	no	no	no	no
O14497_1970	O14497	1970	LLDWQDSLAKR	0	1	0	0	1	0	T	L	no	no	no	no	no	no
O14521-4_113	O14521-4	113	LARHDLGSAR	1	0	1	0	0	0	I	L	no	no	no	no	no	no
O14556_282	O14556	282	STGAAKAVTKVIPELKGKLTGMAFR	0	1	1	0	0	0	A	S	no	no	no	no	no	no
O14556_297	O14556	297	KGKLTGMAFR	2	0	2	0	0	0	L	K	no	no	no	no	no	no
O14556_312	O14556	312	VSVVDLTCR	0	16	1	0	15	0	D	V	no	no	no	no	no	no
O14559_247	O14559	247	TERPGPGLKADADGPPCGIPAPQGISSLTSAVPRPR	0	1	0	0	1	0	F	T	no	no	no	no	no	no
O14562_150	O14562	150	IMVVGSTIND	0	2	0	2	0	0	K	I	no	no	no	no	no	no
O14562_65	O14562	65	PAAQASVSNGEDAGGGAGR	0	2	0	0	2	0	D	P	no	no	no	no	no	no
O14578_1920	O14578	1920	SPNKRGPPTYNEHITKR	0	1	0	0	1	0	S	S	no	no	no	no	no	no
O14579_282	O14579	282	RSHPFIKEYQAKENDFDR	0	6	6	0	0	0	H	R	no	no	no	no	no	no
O14602_25	O14602	25	ELVFKEDGQEYAQVIKMLGNGR	1	2	3	0	0	0	R	E	no	no	no	no	no	no
O14602_30	O14602	30	EDGQEYAQVIKMLGNGR	1	2	3	0	0	0	K	E	no	no	no	no	no	no
O14602_34	O14602	34	EYAQVIKMLGNGR	1	2	1	5	2	4	Q	E	no	no	no	no	no	no
O14602_34	O14602	34	EYAQVIKMLGNGRLE	3	6	1	5	2	4	Q	E	no	no	no	no	no	no
O14610_7	O14610	7	EKDLLKME	0	1	0	1	0	0	S	E	no	no	no	no	no	no
O14617_136	O14617	136	SCFVTPDLAR	0	4	0	0	4	0	L	S	no	no	no	no	no	no
O14646_1150	O14646	1150	AIARDAELVDKSETDLRRLGELVHNGCIK	1	0	1	0	0	0	D	A	no	no	no	no	no	no
O14646_1309	O14646	1309	LIKLLSR	0	3	3	0	0	0	Y	L	no	no	no	no	no	no
O14653_29	O14653	29	SVHIVENEIQASIDQIFSRLE	1	0	0	1	0	0	Q	S	no	no	no	no	no	no
O14654_1162	O14654	1162	WFQPVANAADAEAVR	1	0	0	0	1	0	R	W	no	no	no	no	no	no
O14654_1200	O14654	1200	DNQAGGAAAAAAAPEPPPR	0	1	1	0	0	0	G	D	no	no	no	no	no	no
O14654_809	O14654	809	FSLPNPFR	0	2	0	0	2	0	Y	F	no	no	no	no	no	no
O14654_900	O14654	900	KIKPKPQKPTHE	0	3	0	3	8	0	Y	K	no	no	no	no	no	no
O14654_900	O14654	900	KIKPKPQKPTHEQR	0	8	0	3	8	0	Y	K	no	no	no	no	no	no
O14654_981	O14654	981	AIPRANPLSLD	0	1	0	1	0	0	R	A	no	no	no	no	no	no
O14686_5161	O14686	5161	EVKQIASIIQRGER	0	2	0	0	2	0	D	E	no	no	no	no	no	no
O14715_1187	O14715	1187	AAKLIQRAEE	0	9	0	9	0	0	R	A	no	no	no	no	no	no
O14715_531	O14715	531	SWWDAVCTLIHRK	1	0	0	0	1	0	K	S	no	no	no	no	no	no
O14727_325	O14727	325	SLIGALLR	0	2	2	0	0	0	V	S	no	no	no	no	no	no
O14744_212	O14744	212	LPSNHVIDR	0	1	0	0	1	0	D	L	no	no	no	no	no	no
O14744_3	O14744	3	AMAVGGAGGSRVSSGRDLNCVPE	2	0	0	1	0	1	A	A	no	yes	no	no	no	yes
O14744_478	O14744	478	SKLYNEVR	0	1	1	0	0	0	S	S	no	no	no	no	no	no
O14744_91	O14744	91	RPDSKVEKIR	1	0	0	0	1	0	I	R	no	no	no	no	no	no
O14746_109	O14746	109	GGPPEAFTTSVR	1	0	0	0	1	0	R	G	no	no	no	no	no	no
O14772_6	O14772	6	DPPEVSLR	1	0	0	0	1	0	R	D	no	no	no	no	no	no
O14776_603	O14776	603	SMSAIKEEQELMEEINEDEPVKAKKR	0	1	0	0	1	0	F	S	no	no	no	no	no	no
O14776_891	O14776	891	REQHKREEAIQNFKALLSDMVR	1	0	1	0	0	0	E	R	no	no	no	no	no	no
O14791_114	O14791	114	ALDNLARQMIMK	1	0	1	0	0	0	K	A	no	no	no	no	no	no
O14798_248	O14798	248	IIVLIVLLIVFV	0	1	1	0	0	0	G	I	no	no	no	no	no	no
O14802_185	O14802	185	VVDPIVSNFLQSFE	0	3	0	3	0	0	K	V	no	no	no	no	no	no
O14818_111	O14818	111	IASLKQR	0	1	0	0	1	0	Y	I	no	no	no	no	no	no
O14818_154	O14818	154	HAWKANAIGR	0	1	0	0	1	0	Y	H	no	no	no	no	no	no
O14818_20	O14818	20	EYAQEAVKKGSTAVGVR	0	7	5	0	2	0	V	E	no	no	no	no	no	no
O14818_21	O14818	21	YAQEAVKKGSTAVGVR	0	1	0	0	1	0	E	Y	no	no	no	no	no	no
O14828_307	O14828	307	TGASFQKAQQEFAAGVFSNPAVR	1	3	0	0	4	0	R	T	no	no	no	no	no	no
O14828_87	O14828	87	STQASAAAATAELLKKQEELNR	0	3	1	0	2	0	Y	S	no	no	no	no	no	no
O14830_104	O14830	104	DYESIEVPDSYTGPR	0	1	1	0	0	0	S	D	no	no	no	no	no	no
O14862_242	O14862	242	IIRKAGE	0	2	0	2	0	0	N	I	no	no	no	no	no	no
O14880_45	O14880	45	STDPENGHIFNCIQR	0	1	0	0	1	0	Y	S	no	no	no	no	no	no
O14901_408	O14901	408	SSHLKAHLRT	1	0	0	0	1	0	K	S	no	no	no	no	no	no
O14904_109	O14904	109	RYRASLLKR	1	0	1	0	0	0	G	R	no	no	no	no	no	no
O14908_47	O14908	47	LPPPPPALR	0	1	1	0	0	0	G	L	no	no	no	no	no	no
O14908_8	O14908	8	RKKAPPLVE	0	11	0	7	0	4	R	R	no	no	no	no	no	no
O14929_278	O14929	278	PSKSYVKLR	0	4	0	0	4	0	D	P	no	no	no	no	no	no
O14929_289	O14929	289	VLVKLCQDLPCFSRE	0	1	0	1	0	0	F	V	no	no	no	no	no	no
O14949_18	O14949	18	SLSPFEQR	0	14	4	0	10	0	Y	S	no	no	no	no	no	no
O14949_25	O14949	25	RAYPHVFTKGIPNVLR	0	1	1	0	0	0	Q	R	no	no	no	no	no	no
O14950_18	O14950	18	ATSNVFAMFD	0	6	0	1	0	5	R	A	no	no	no	no	no	no
O14950_24	O14950	24	AMFDQSQIQEFKEAFNMIDQNR	0	1	0	0	1	0	F	A	no	no	no	no	no	no
O14950_3	O14950	3	SKKAKTKTTKKRPQR	0	4	0	0	4	0	S	S	no	no	no	no	no	no
O14950_8	O14950	8	TKTTKKRPQRATSNVFAMFD	0	1	0	1	0	0	K	T	no	no	no	no	no	no
O14950_84	O14950	84	TMFLTMFGE	0	1	0	0	0	1	F	T	no	no	no	no	no	no
O14967_193	O14967	193	FIFR	0	2	0	0	2	0	H	F	no	no	no	no	no	no
O14974_494	O14974	494	LAYVAPTIPR	1	0	0	0	1	0	R	L	no	no	no	no	no	no
O14979_171	O14979	171	FGEVVDCTIKTDPVTGR	9	4	6	0	7	0	R	F	no	no	no	no	no	no
O14979_178	O14979	178	TIKTDPVTGR	0	1	1	0	0	0	C	T	no	no	no	no	no	no
O14979_246	O14979	246	EEQIKEYFGAFGEIENIELPMDTKTNER	0	1	1	0	0	0	S	E	no	no	no	no	no	no
O14979_251	O14979	251	EYFGAFGEIENIELPMDTKTNER	1	1	2	0	0	0	K	E	no	no	no	no	no	no
O14979_277	O14979	277	CFITYTDEEPVKKLLE	0	1	0	1	0	0	F	C	no	no	no	no	no	no
O14979_278	O14979	278	FITYTDEEPVKKLLE	0	1	0	1	0	0	C	F	no	no	no	no	no	no
O14979_282	O14979	282	TDEEPVKKLLESR	0	1	0	0	1	0	Y	T	no	no	no	no	no	no
O14979_304	O14979	304	EIKVAQPKEVYR	0	6	5	0	1	0	C	E	no	no	no	no	no	no
O14980_672	O14980	672	ATKNVDILKDPETVKQLGSILK	1	0	0	0	1	0	Q	A	no	no	no	no	no	no
O14980_766	O14980	766	SNDPQMVAENFVPPLLDAVLIDYQR	2	58	8	0	52	0	R	S	no	no	no	no	no	no
O14980_79	O14980	79	GLQILENVIKTR	0	11	3	0	8	0	Y	G	no	no	no	no	no	no
O14980_86	O14980	86	VIKTRWKILPRNQCE	1	0	0	1	0	0	N	V	no	no	no	no	no	no
O14981_1231	O14981	1231	AELIQLKAKER	0	1	0	0	1	0	S	A	no	no	no	no	no	no
O14983_506	O14983	506	AAVGNKMFVKGAPEGVIDR	1	0	0	0	1	0	R	A	no	no	no	no	no	no
O14994_158	O14994	158	KPDFILVR	0	1	0	0	1	0	F	K	no	no	no	no	no	no
O15013_1009	O15013	1009	SKKVRLQHFFTPE	1	0	0	0	0	1	G	S	no	no	no	no	no	no
O15013_775	O15013	775	GNYQNLNQSVAHDWTSGLQR	1	0	0	0	1	0	K	G	no	no	no	no	no	no
O15014_1031	O15014	1031	EREAALKEEWK	5	0	0	0	5	0	K	E	no	no	no	no	no	no
O15014_181	O15014	181	KDPGVLQPVPLGGR	1	0	0	0	1	0	E	K	no	no	no	no	no	no
O15018_2063	O15018	2063	ADTAQPRPTGEKGGNIMASDR	0	1	1	0	0	0	A	A	no	no	no	no	no	no
O15018_2064	O15018	2064	DTAQPRPTGEKGGNIMASDR	0	3	3	0	0	0	A	D	no	no	no	no	no	no
O15020_1968	O15020	1968	DMGKELLAR	0	1	1	0	0	0	I	D	no	no	no	no	no	no
O15020_42	O15020	42	LFERSRIKALADER	1	0	0	0	1	0	R	L	no	no	no	no	no	no
O15020_457	O15020	457	LAAVEAAVR	0	1	1	0	0	0	E	L	no	no	no	no	no	no
O15020_473	O15020	473	DIVAYSGRVQAVDAVAAELAAER	1	1	0	0	2	0	T	D	no	no	no	no	no	no
O15020_48	O15020	48	IKALADERE	0	1	0	1	0	0	R	I	no	no	no	no	no	no
O15037_406	O15037	406	GGNLVTGTQRFKE	0	3	0	3	0	0	R	G	no	no	no	no	no	no
O15042_85	O15042	85	SIGKMSTAKR	0	2	0	0	2	0	F	S	no	no	no	no	no	no
O15047_787	O15047	787	TAGTVGRVLAMLVQEMKSIMQR	2	0	2	0	0	0	P	T	no	no	no	no	no	no
O15049_470	O15049	470	AELLQER	3	0	0	0	3	0	R	A	no	no	no	no	no	no
O15054_1068	O15054	1068	SVPGKKAR	0	1	1	0	0	0	A	S	no	no	no	no	no	no
O15054_1212	O15054	1212	ITVIR	2	0	1	0	1	0	P	I	no	no	no	no	no	no
O15054_25	O15054	25	AGAWSSCPPHPPPRSAWLPGGR	0	1	1	0	0	0	C	A	no	no	no	no	no	no
O15054_655	O15054	655	PVPPGVGELPARGPR	0	1	0	0	1	0	Q	P	no	no	no	no	no	no
O15056_13	O15056	13	LGAEGDCSVLLEAR	16	0	8	0	8	0	R	L	no	no	no	no	no	no
O15067_1241	O15067	1241	SSPELQAQIEAR	0	8	5	0	3	0	F	S	no	no	no	no	no	no
O15067_552	O15067	552	LEIWGAEYQESNALLLR	0	1	1	0	0	0	A	L	no	no	no	no	no	no
O15067_611	O15067	611	NGQGDAPPTPLPTPVDLELEWVLGKMPR	2	2	4	0	0	0	R	N	no	no	no	no	no	no
O15067_63	O15067	63	LFGCPLLLDDVAR	0	20	3	9	17	0	W	L	no	no	no	no	no	no
O15067_63	O15067	63	LFGCPLLLDDVARE	0	9	3	9	17	0	W	L	no	no	no	no	no	no
O15067_632	O15067	632	VLGKMPR	0	1	0	4	1	0	W	V	no	no	no	no	no	no
O15067_632	O15067	632	VLGKMPRKE	0	4	0	4	1	0	W	V	no	no	no	no	no	no
O15067_717	O15067	717	ELIGAATALGEQPVKSLLDPKVAAR	0	2	0	0	2	0	E	E	no	no	no	no	no	no
O15067_727	O15067	727	EQPVKSLLDPKVAAR	0	1	1	0	0	0	G	E	no	no	no	no	no	no
O15067_873	O15067	873	SQLGEHPPDLDLPENLVR	0	16	7	0	9	0	F	S	no	no	no	no	no	no
O15067_893	O15067	893	SITQGLLKDR	0	3	0	0	3	0	F	S	no	no	no	no	no	no
O15068_278	O15068	278	KDKAKEDLR	4	0	4	0	0	0	K	K	no	no	no	no	no	no
O15069_1380	O15069	1380	DEQDILAPQTVQCPAQAPAGGSEETIAKAKQSR	0	2	2	0	0	0	L	D	no	no	no	no	no	no
O15069_1381	O15069	1381	EQDILAPQTVQCPAQAPAGGSEETIAKAKQSR	2	0	1	0	1	0	D	E	no	no	no	no	no	no
O15069_1398	O15069	1398	AGGSEETIAKAKQSRSE	0	4	0	4	0	0	P	A	no	no	no	no	no	no
O15075_212	O15075	212	SFEQVLTDITDAIKLDSGVVKR	0	4	1	0	3	0	H	S	no	no	no	no	no	no
O15075_83	O15075	83	SFEALLADLTR	1	14	4	0	11	0	R	S	no	no	no	no	no	no
O15078_467	O15078	467	NCKNQIKIR	1	0	0	0	1	0	K	N	no	no	no	no	no	no
O15085_716	O15085	716	WQHTVGKDVVAGLTQRE	0	1	0	0	0	1	N	W	no	no	no	no	no	no
O15090_924	O15090	924	SFVLSSLKKE	7	0	0	0	0	7	D	S	no	no	no	no	no	no
O15091_54	O15091	54	QNTKATNLIAKAR	1	20	11	6	10	1	P	Q	no	no	no	no	no	no
O15091_54	O15091	54	QNTKATNLIAKARYLRKDE	0	7	11	6	10	1	P	Q	no	no	no	no	no	no
O15111_398	O15111	398	FASRSLSDCVNYIVQDSKIQLPIIQLRK	0	1	0	0	1	0	P	F	no	no	no	no	no	no
O15126_21	O15126	21	PSVTQVTR	0	2	1	0	1	0	D	P	no	no	no	no	no	no
O15131_233	O15131	233	ALSNLCR	0	5	0	0	5	0	W	A	no	no	no	no	no	no
O15131_420	O15131	420	LGCIKPLCD	0	6	0	4	0	2	A	L	no	no	no	no	no	no
O15146_530	O15146	530	ESAAVTLTTLPSELLLDRLHPNPMYQR	2	0	0	0	2	0	R	E	no	no	no	no	no	no
O15169_524	O15169	524	LDAAGLHHHR	1	0	1	0	0	0	K	L	no	no	no	no	no	no
O15211_199	O15211	199	GVGGGSADLIR	7	0	0	0	7	0	K	G	no	no	no	no	no	no
O15212_12	O15212	12	EVEKYQQLQKDLSKSMSGR	0	1	0	0	1	0	G	E	no	no	no	no	no	no
O15212_58	O15212	58	KLLGPVLVKQELGEAR	0	4	0	0	4	0	F	K	no	no	no	no	no	no
O15212_9	O15212	9	LQGEVEKYQQLQKDLSKSMSGR	2	0	2	0	0	0	K	L	no	no	no	no	no	no
O15213_69	O15213	69	ISKKPQVPKKPREWKNPE	0	1	0	1	0	0	R	I	no	no	no	no	no	no
O15230_1815	O15230	1815	VASPAGQGALASNVE	4	0	0	4	0	0	E	V	no	no	no	no	no	no
O15230_2328	O15230	2328	ARDLGAPQAAAEAELAAAQRLLAR	1	0	1	0	0	0	R	A	no	no	no	no	no	no
O15230_2986	O15230	2986	SQFLCLAVQE	4	0	0	4	0	0	Q	S	no	no	no	no	no	no
O15260_137	O15260	137	EGKSMFAGVPTMR	0	3	0	1	3	0	S	E	no	no	no	no	no	no
O15260_137	O15260	137	EGKSMFAGVPTMRE	0	1	0	1	3	0	S	E	no	no	no	no	no	no
O15269_194	O15269	194	AIQKGLQASR	0	1	0	0	1	0	F	A	no	no	no	no	no	no
O15294_215	O15294	215	EKAVTLDPNFLDAYINLGNVLKEAR	0	1	0	0	1	0	F	E	no	no	no	no	no	no
O15347_169	O15347	169	AKGPAKVAR	0	1	1	0	0	0	G	A	no	no	no	no	no	no
O15347_17	O15347	17	AFFVQTCR	0	52	17	28	35	16	Y	A	no	no	no	no	no	no
O15347_17	O15347	17	AFFVQTCRE	0	19	17	28	35	16	Y	A	no	no	no	no	no	no
O15347_17	O15347	17	AFFVQTCREE	0	25	17	28	35	16	Y	A	no	no	no	no	no	no
O15355_30	O15355	30	SAMQGWR	0	7	0	0	7	0	F	S	no	no	no	no	no	no
O15355_534	O15355	534	NGNSDKKKKAKRD	1	1	0	2	0	0	E	N	no	no	no	no	no	no
O15355_539	O15355	539	KKKKAKRD	0	2	0	0	2	0	D	K	no	no	no	no	no	no
O15357_1204	O15357	1204	WLRAIGLER	0	1	1	0	0	0	A	W	no	no	no	no	no	no
O15360_1224	O15360	1224	WLSAAALHFAIQQVRE	1	0	0	1	0	0	D	W	no	no	no	no	no	no
O15371_118	O15371	118	NLQILPKSAKQKE	0	2	2	2	1	0	F	N	no	no	no	no	no	no
O15371_118	O15371	118	NLQILPKSAKQKER	0	3	2	2	1	0	F	N	no	no	no	no	no	no
O15371_148	O15371	148	QKWDQKSQKPRDSSVE	0	1	0	1	0	0	R	Q	no	no	no	no	no	no
O15371_267	O15371	267	IVVQRVGSKLFFDKR	0	1	0	0	1	0	D	I	no	no	no	no	no	no
O15372_208	O15372	208	SHLINVLMWE	0	1	0	0	0	1	N	S	no	no	no	no	no	no
O15381_356	O15381	356	NAPCIIFIDEID	1	0	0	0	0	1	S	N	no	no	no	no	no	no
O15392_108	O15392	108	RAKNKIAKETNNKKKEFEETAKKVR	0	1	1	0	0	0	E	R	no	no	no	no	no	no
O15397_25	O15397	25	ELNQSYKIINFAPSLLR	1	0	0	0	1	0	N	E	no	no	no	no	no	no
O15399_985	O15399	985	RGAAGRPLSPPAAQPPQKPPPSYFAIVRDK	1	0	0	0	1	0	P	R	no	no	no	no	no	no
O15440_1280	O15440	1280	FSGTVR	0	4	4	0	0	0	L	F	no	no	no	no	no	no
O15460_280	O15460	280	PVDYLPER	1	0	1	0	0	0	R	P	no	no	no	no	no	no
O15492_154	O15492	154	AAQGKTRTLMEKDSYPR	0	2	0	0	2	0	D	A	no	no	no	no	no	no
O15498_92	O15498	92	TLLEKVLDEFSKQVDR	0	5	1	0	4	0	F	T	no	no	no	no	no	no
O15504_64	O15504	64	SKSTPWGGSR	0	1	0	0	1	0	F	S	no	no	no	no	no	no
O15511_11	O15511	11	FRKVDVDEYDE	0	6	0	6	0	0	R	F	no	no	no	no	no	no
O15525_122	O15525	122	ARSPVAPARGPLAAGLGPLVPGKVAATSVITIVKSKTDAR	0	1	1	0	0	0	V	A	no	no	no	no	no	no
O15533_34	O15533	34	SGKGLAKR	0	1	1	0	0	0	A	S	no	no	no	no	no	no
O15541_180	O15541	180	KGPIRAPE	0	2	0	2	0	0	R	K	no	no	no	no	no	no
O15541_25	O15541	25	KGAAGRRKR	3	0	0	0	3	0	R	K	no	no	no	no	no	no
O15552_173	O15552	173	LDVVLPVR	1	0	0	0	1	0	Q	L	no	no	no	no	no	no
O15553_421	O15553	421	KKIQKQLE	0	1	0	1	0	0	K	K	no	no	no	no	no	no
O43143_372	O43143	372	EVDDLGPEVGDIKIIPLYSTLPPQQQQR	3	22	13	0	12	0	R	E	no	no	no	no	no	no
O43143_436	O43143	436	VIDPGFAKQKVYNPR	1	2	0	0	3	0	F	V	no	no	no	no	no	no
O43143_605	O43143	605	EAKKAADEAKMR	1	0	0	0	1	0	T	E	no	no	no	no	no	no
O43151_550	O43151	550	SPSPMTALQPGSTGPLPPADDKLEELIR	1	0	0	0	1	0	R	S	no	no	no	no	no	no
O43175_120	O43175	120	QIPQATASMKDGKWER	2	4	0	0	6	0	R	Q	no	no	no	no	no	no
O43175_145	O43175	145	GKTLGILGLGR	0	2	2	0	0	0	N	G	no	no	no	no	no	no
O43175_166	O43175	166	SFGMKTIGYDPIISPE	0	1	0	1	0	0	Q	S	no	no	no	no	no	no
O43175_237	O43175	237	GGIVDEGALLR	1	14	1	0	14	0	R	G	no	no	no	no	no	no
O43175_251	O43175	251	SGQCAGAALD	0	2	0	3	0	1	Q	S	no	no	no	no	no	no
O43175_251	O43175	251	SGQCAGAALDVFTEEPPRDRALVDHE	0	2	0	3	0	1	Q	S	no	no	no	no	no	no
O43175_329	O43175	329	TKPWIGLAEALGTLMR	0	14	3	0	11	0	H	T	no	no	no	no	no	no
O43175_33	O43175	33	KQNLSKEELIAELQDCEGLIVR	1	0	0	0	1	0	E	K	no	no	no	no	no	no
O43175_333	O43175	333	IGLAEALGTLMR	0	6	1	0	5	0	W	I	no	no	no	no	no	no
O43175_369	O43175	369	CLSPAVIVGLLKE	0	3	0	1	0	2	N	C	no	no	no	no	no	no
O43175_370	O43175	370	LSPAVIVGLLKE	0	13	0	5	0	8	C	L	no	no	no	no	no	no
O43175_372	O43175	372	PAVIVGLLKE	0	2	0	0	0	2	S	P	no	no	no	no	no	no
O43175_433	O43175	433	QAVGLVQGTTPVLQGLNGAVFRPEVPLR	0	6	2	0	4	0	Y	Q	no	no	no	no	no	no
O43175_45	O43175	45	LQDCEGLIVRSATKVTADVINAAEKLQVVGR	0	1	1	0	0	0	E	L	no	no	no	no	no	no
O43175_450	O43175	450	GAVFRPEVPLRR	0	2	2	0	0	0	N	G	no	no	no	no	no	no
O43175_454	O43175	454	RPEVPLRR	0	2	2	0	0	0	F	R	no	no	no	no	no	no
O43175_463	O43175	463	LPLLLFRTQTSDPAMLPTMIGLLAEAGVR	1	0	0	0	1	0	D	L	no	no	no	no	no	no
O43175_470	O43175	470	TQTSDPAMLPTMIGLLAEAGVR	3	113	20	0	96	0	R	T	no	no	no	no	no	no
O43175_48	O43175	48	CEGLIVRSATKVTADVINAAEKLQVVGR	2	1	1	0	2	0	D	C	no	no	no	no	no	no
O43175_55	O43175	55	SATKVTADVINAAEKLQVVGR	24	686	477	0	233	0	R	S	no	no	no	no	no	no
O43175_76	O43175	76	AGTGVDNVDLEAATR	6	7	3	0	10	0	R	A	no	no	no	no	no	no
O43237_148	O43237	148	SLQKWASVLRE	1	13	0	7	0	7	E	S	no	no	no	no	no	no
O43242_10	O43242	10	RGADKAKPPPGGGEQEPPPPPAPQDVE	0	2	0	2	0	0	R	R	no	no	no	no	no	no
O43242_11	O43242	11	GADKAKPPPGGGEQEPPPPPAPQDVE	0	1	0	1	0	0	R	G	no	no	no	no	no	no
O43242_143	O43242	143	ADLQFRPR	6	0	0	0	6	0	E	A	no	no	no	no	no	no
O43242_262	O43242	262	SLYDQAEKLVSKSVFPEQANNNEWAR	0	2	0	0	2	0	Y	S	no	no	no	no	no	no
O43242_361	O43242	361	FLLTQAVR	0	2	0	0	2	0	Y	F	no	no	no	no	no	no
O43242_50	O43242	50	EADGKTAAAAAEHSQR	0	1	1	0	0	0	G	E	no	no	no	no	no	no
O43242_73	O43242	73	EDIKEHVKQLEKAVSGKEPR	0	1	0	0	1	0	L	E	no	no	no	no	no	no
O43242_9	O43242	9	RRGADKAKPPPGGGE	0	2	0	5	0	2	R	R	no	no	no	no	no	no
O43242_9	O43242	9	RRGADKAKPPPGGGEQEPPPPPAPQDVE	0	5	0	5	0	2	R	R	no	no	no	no	no	no
O43252_93	O43252	93	QGLNKNLGFSPEDREENVR	1	0	1	0	0	0	R	Q	no	no	no	no	no	no
O43264_55	O43264	55	SAQGLITQVDKLSEDIDLLKSR	0	1	0	0	1	0	Q	S	no	no	no	no	no	no
O43280_404	O43280	404	LEKKKKNRE	2	0	0	2	0	0	D	L	no	no	no	no	no	no
O43290_209	O43290	209	QLQKEKDLAEKR	1	0	1	0	0	0	R	Q	no	no	no	no	no	no
O43312_68	O43312	68	TRGGTREIGSALTR	0	2	2	0	0	0	N	T	no	no	no	no	no	no
O43314_908	O43314	908	SGYGYR	0	2	2	0	0	0	P	S	no	no	no	no	no	no
O43390_108	O43390	108	REKQGSKVQESTKGPDEAKIKALLER	0	1	1	0	0	0	Q	R	no	no	no	no	no	no
O43390_109	O43390	109	EKQGSKVQESTKGPDEAKIKALLER	2	18	3	0	17	0	R	E	no	no	no	no	no	no
O43390_110	O43390	110	KQGSKVQESTKGPDEAKIKALLER	31	0	12	0	19	0	E	K	no	no	no	no	no	no
O43390_124	O43390	124	EAKIKALLER	0	1	0	0	1	0	D	E	no	no	no	no	no	no
O43390_125	O43390	125	AKIKALLE	3	7	0	5	0	5	E	A	no	no	no	no	no	no
O43390_134	O43390	134	TGYTLDVTTGQR	2	73	24	0	51	0	R	T	no	no	no	no	no	no
O43390_169	O43390	169	VGKIPRDLYEDELVPLFEKAGPIWDLR	1	0	0	0	1	0	F	V	no	no	no	no	no	no
O43390_173	O43390	173	PRDLYEDELVPLFEKAGPIWDLR	0	1	0	0	1	0	I	P	no	no	no	no	no	no
O43390_209	O43390	209	AFITFCGKE	0	3	0	3	0	0	Y	A	no	no	no	no	no	no
O43390_270	O43390	270	TEGLVDVILYHQPDDKKKNR	3	0	3	0	0	0	V	T	no	no	no	no	no	no
O43390_346	O43390	346	RNLATTVTEEILEKSFSEFGKLER	0	1	1	0	0	0	V	R	no	no	no	no	no	no
O43390_347	O43390	347	NLATTVTEEILEKSFSEFGKLER	1	7	0	0	8	0	R	N	no	no	no	no	no	no
O43395_370	O43395	370	LALIAPKKE	0	33	0	26	0	7	R	L	no	no	no	no	no	no
O43399_166	O43399	166	SFEDRVGTIKSKVVGDR	1	0	0	0	1	0	K	S	no	no	no	no	no	no
O43399_81	O43399	81	LGLSTLGELKQNLSR	1	1	1	0	1	0	R	L	yes	no	no	no	no	no
O43414_308	O43414	308	SGIDDCKNIANIMKTLAYR	0	3	0	0	3	0	H	S	no	no	no	no	no	no
O43432_121	O43432	121	SAPIIVPTQQQPPPAKRE	0	5	0	5	0	0	Q	S	yes	no	no	no	no	no
O43432_932	O43432	932	LLTTIGKDLDFEKAKPR	2	0	0	0	2	0	R	L	no	no	no	no	no	no
O43435-3_463	O43435-3	463	AAAAAAAAAAAAAANMYSSAGAAPPGSYD	1	0	0	1	0	0	A	A	no	no	no	no	no	no
O43447_11	O43447	11	PVVFFDVSIGGQEVGR	1	0	1	0	0	0	N	P	no	no	no	no	no	no
O43464_265	O43464	265	ALQNTITSGIVSSAQRPAR	0	1	0	0	1	0	F	A	no	no	no	no	no	no
O43464_72	O43464	72	LTSGTPGPRAQLTAVTPDTRTRE	0	2	0	2	0	0	C	L	no	no	no	no	no	no
O43464_73	O43464	73	TSGTPGPRAQLTAVTPDTRTRE	0	1	0	1	0	0	L	T	no	no	no	no	no	no
O43488_271	O43488	271	EAIALVEKALQAAYGASAPSVTSAALR	3	1	0	0	4	0	F	E	no	no	no	no	no	no
O43488_29	O43488	29	AMSRPPPPRVASVLGTME	0	7	0	7	0	0	L	A	yes	no	no	no	no	no
O43491_180	O43491	180	TQEDKLEGGAAKR	0	1	0	0	1	0	E	T	no	no	no	no	no	no
O43491_670	O43491	670	RRITPLSLQTQGSSHETLNIVEEKKRAEVGK	2	0	2	0	0	0	K	R	no	no	no	no	no	no
O43505_181	O43505	181	SCQEVFDKLAR	1	24	15	0	10	0	R	S	no	no	no	no	no	no
O43541_146	O43541	146	AGAALEPAGGGRSREAR	0	1	0	0	1	0	L	A	no	no	no	no	no	no
O43555_87	O43555	87	TTAQWSLHR	1	0	1	0	0	0	R	T	no	no	no	no	no	no
O43586_23	O43586	23	EVLLQRLLD	0	1	0	0	0	1	Y	E	no	no	no	no	no	no
O43598_117	O43598	117	CLFRPQSGR	0	1	0	0	1	0	L	C	no	no	no	no	no	no
O43598_25	O43598	25	FCGSIR	0	1	0	0	1	0	Y	F	no	no	no	no	no	no
O43615_143	O43615	143	RKIKEGVEEAAKTAKQSAESVSKGGEKLGR	0	2	2	0	0	0	G	R	no	no	no	no	no	no
O43615_173	O43615	173	TAAFRALSQGVE	0	5	0	5	0	0	R	T	no	no	no	no	no	no
O43615_52	O43615	52	SSGNRKGFLSGLLD	0	4	0	47	0	6	Y	S	no	no	no	no	no	no
O43615_52	O43615	52	SSGNRKGFLSGLLDNVKQE	0	49	0	47	0	6	Y	S	no	no	no	no	no	no
O43633_33	O43633	33	RQKLETQEKKIIADIKKMAKQGQMDAVR	0	4	4	0	0	0	E	R	no	no	no	no	no	no
O43660_9	O43660	9	SVHTLVFR	0	2	0	0	2	0	H	S	no	no	no	no	no	no
O43663_294	O43663	294	IEAIR	1	0	1	0	0	0	V	I	no	no	no	no	no	no
O43670_361	O43670	361	SKLIHPDEDISLEER	0	1	0	0	1	0	T	S	no	no	no	no	no	no
O43670-2_190	O43670-2	190	KYTQSFCGE	0	1	0	1	0	0	R	K	no	no	no	no	no	no
O43676_23	O43676	23	KIEGTPLETIQKKLAAKGLR	0	5	0	0	5	0	W	K	no	no	no	no	no	no
O43678_3	O43678	3	AAAASRGVGAKLGLRE	9	0	0	7	0	2	A	A	no	no	no	no	no	no
O43678_9	O43678	9	GVGAKLGLRE	0	6	0	5	0	1	R	G	no	no	no	no	no	no
O43679_157	O43679	157	TWHFTIR	1	0	0	0	1	0	K	T	no	no	no	no	no	no
O43681_15	O43681	15	FEDAPDVEPLEPTLSNIIEQR	1	0	0	0	1	0	E	F	no	no	no	no	no	no
O43683_545	O43683	545	NKPTGAR	1	0	0	0	1	0	K	N	no	no	no	no	no	no
O43684_30	O43684	30	LLVSSWDTSVR	0	2	0	0	2	0	F	L	no	no	no	no	no	no
O43707_234	O43707	234	YLDIPKMLDAEDIVNTARPDEK	1	0	1	0	0	0	K	Y	no	no	no	no	no	no
O43707_269	O43707	269	SGAQKAETAANR	0	10	8	0	2	0	F	S	no	no	no	no	no	no
O43707_290	O43707	290	ENEHLMEDYEKLASDLLEWIR	1	0	1	0	0	0	Q	E	no	no	no	no	no	no
O43707_292	O43707	292	EHLMEDYEKLASDLLEWIR	3	0	3	0	0	0	N	E	no	no	no	no	no	no
O43707_312	O43707	312	TIPWLEDR	1	0	0	0	1	0	R	T	no	no	no	no	no	no
O43707_394	O43707	394	EKGYEEWLLNEIR	0	1	1	0	0	0	A	E	no	no	no	no	no	no
O43707_580	O43707	580	ADREREAILAIHKEAQR	0	1	1	0	0	0	D	A	no	no	no	no	no	no
O43707_621	O43707	621	SKWEKVQQLVPKR	0	3	0	0	3	0	N	S	no	no	no	no	no	no
O43707_734	O43707	734	VGWEQLLTTIAR	1	13	5	0	9	0	R	V	no	no	no	no	no	no
O43707_738	O43707	738	QLLTTIARTINE	1	9	0	10	0	0	E	Q	no	no	no	no	no	no
O43708_77	O43708	77	EYLEEMRPTPR	0	1	0	0	1	0	I	E	no	no	no	no	no	no
O43734_497	O43734	497	YIHRMMQIE	0	1	0	0	0	1	K	Y	no	no	no	no	no	no
O43747_340	O43747	340	HNAVQRHRSTIVDCLKDLDVSIKR	0	1	0	0	1	0	D	H	no	no	no	no	no	no
O43747_767	O43747	767	SSIVPAFNTGTITQVIKVLNPQKQQLR	0	3	0	0	3	0	S	S	no	no	no	no	no	no
O43759_143	O43759	143	GTDAARAAIAFSFFSIFTW	1	0	0	1	0	0	E	G	no	no	no	no	no	no
O43760_7	O43760	7	GAAKAGGSFDLR	0	1	1	0	0	0	Y	G	no	no	no	no	no	no
O43765_184	O43765	184	KALELDPDNETYKSNLKIAELKLR	1	0	0	0	1	0	K	K	no	no	no	no	no	no
O43766_29	O43766	29	SSLPDKKKELLQNGPDLQDFVSGDLADR	0	1	1	0	0	0	L	S	no	no	no	no	no	no
O43768-4_60	O43768-4	60	KGVWGIASYPLSLGLKE	0	1	0	0	0	1	Q	K	no	no	no	no	no	no
O43772_207	O43772	207	LSAPRILVAGGIAGIFNWAVAIPPD	4	0	0	0	0	4	E	L	no	no	no	no	no	no
O43776_343	O43776	343	PFLTFDDLLNRLE	0	3	0	0	0	3	C	P	no	no	no	no	no	no
O43776_460	O43776	460	ESVDVLMPNVGEIVGGSMR	1	1	0	0	2	0	T	E	no	no	no	no	no	no
O43809_16	O43809	16	GVTQFGNKYIQQTKPLTLE	0	15	0	13	0	2	R	G	no	no	no	no	no	no
O43809_192	O43809	192	KLVAAPLFE	0	4	0	1	0	3	Y	K	no	no	no	no	no	no
O43815_23	O43815	23	GLGPLAEAAAAGDGAAAAGAAR	1	0	0	0	1	0	K	G	no	no	no	no	no	no
O43818_351	O43818	351	GLSKKRPLALQR	0	4	0	0	4	0	W	G	no	no	no	no	no	no
O43823_559	O43823	559	DNLGGEDKKETPEEVAADVLAEVITAAVR	0	1	0	0	1	0	D	D	no	no	no	no	no	no
O43837_266	O43837	266	VLVMPNLYGNIIDNLAAGLVGGAGVVPGE	1	0	0	1	0	0	D	V	no	no	no	no	no	no
O43847_1110	O43847	1110	EVMQLTYLPTSPLLADCIIPITDIR	0	1	1	0	0	0	C	E	no	no	no	no	no	no
O43847_280	O43847	280	KYFKEALDR	2	2	0	0	4	0	R	K	no	no	no	no	no	no
O43852_18	O43852	18	LSKPTEKKDR	0	1	1	0	0	0	A	L	no	no	no	no	no	no
O43852_57	O43852	57	EAKTFDQLTPEESKER	1	0	0	0	1	0	E	E	no	no	no	no	no	no
O43865_400	O43865	400	SNTEIDVTSLR	0	3	0	0	3	0	H	S	no	no	no	no	no	no
O43900_460	O43900	460	RPDDSAFGRQSTPR	1	0	1	0	0	0	L	R	no	no	no	no	no	no
O43913_323	O43913	323	TDKRFFLKHHGKIKKTNFLKKHE	0	1	0	1	0	0	R	T	no	no	no	no	no	no
O43916_295	O43916	295	GKYMLVRYEDLARNPMKKTEEIYGFLGIPLDSHVAR	1	0	0	0	1	0	K	G	no	no	no	no	no	no
O43933_985	O43933	985	RPDLIDPALLRPGR	0	1	1	0	0	0	S	R	no	no	no	no	no	no
O60216_374	O60216	374	SLPAQPLWNNR	0	2	0	0	2	0	F	S	no	no	no	no	no	no
O60216_4	O60216	4	AHFVLSKR	0	1	0	0	1	0	Y	A	no	no	no	no	no	no
O60216_419	O60216	419	EFENPEVPR	1	0	0	0	1	0	K	E	no	no	no	no	no	no
O60231_974	O60231	974	SSLFEQQPR	0	2	0	0	2	0	N	S	no	no	no	no	no	no
O60232_111	O60232	111	SRPAPQPPVPRPE	0	1	0	1	0	0	G	S	no	no	no	no	no	no
O60232_12	O60232	12	SWEPPTEAETKVLQAR	0	1	1	0	0	0	F	S	yes	no	no	no	no	no
O60232_155	O60232	155	TALLQKLTWASAE	0	2	0	0	0	2	Q	T	no	no	no	no	no	no
O60240_496	O60240	496	VSDSFFRPSVMEPILGR	1	0	0	0	1	0	R	V	no	no	no	no	no	no
O60256_42	O60256	42	LGVEMGKVQVYQEPNR	1	0	0	0	1	0	R	L	no	no	no	no	no	no
O60264_161	O60264	161	ATNVCTRFE	0	1	0	1	0	0	K	A	no	no	no	no	no	no
O60264_257	O60264	257	SVCLIGDKEQR	1	76	38	0	39	0	R	S	no	no	no	no	no	no
O60264_482	O60264	482	SGKMVVLDKLLPKLKEQGSR	0	1	0	0	1	0	N	S	no	no	no	no	no	no
O60264_78	O60264	78	PTYEEKMQTDR	0	5	0	0	5	0	D	P	no	no	no	no	no	no
O60268_91	O60268	91	ETLALRD	2	0	0	0	0	2	E	E	no	no	no	no	no	no
O60282_133	O60282	133	VSYFEIYLDKIR	2	0	0	0	2	0	K	V	no	no	no	no	no	no
O60287_18	O60287	18	SAGAAKR	0	7	7	0	0	0	S	S	no	no	no	no	no	no
O60287_784	O60287	784	SAVVPAALEAR	0	5	1	0	4	0	F	S	no	no	no	no	no	no
O60294_461	O60294	461	DLKVTITKAGR	0	9	0	0	9	0	E	D	no	no	no	no	no	no
O60303_731	O60303	731	SLIQQLENLMGRKICEPPGKTPSWLQPSPTGKDRKQGGRK	0	1	0	0	1	0	P	S	no	no	no	no	no	no
O60306_18	O60306	18	INAEFVTQLACKYWAPHIKKKSPFDIKVIEDIYEK	0	1	1	0	0	0	Q	I	no	no	no	no	no	no
O60306_19	O60306	19	NAEFVTQLACKYWAPHIKKKSPFDIKVIEDIYEK	0	1	1	0	0	0	I	N	no	no	no	no	no	no
O60306_384	O60306	384	LCLLPTLPKNE	0	1	0	1	0	0	Y	L	no	no	no	no	no	no
O60307_1039	O60307	1039	NTSIKVGPARKNVAKGRMARRSKRSR	1	0	0	0	0	1	E	N	no	no	no	no	no	no
O60313_233	O60313	233	LERLEKENKELRKLVLQKDDK	1	0	0	0	1	0	I	L	no	no	no	no	no	no
O60313_674	O60313	674	WETLQEEFSRFMTEPKGKEHDDIFDKLKEAVKEESIK	1	0	1	0	0	0	A	W	no	no	no	no	no	no
O60333_840	O60333	840	WSLEKLKQR	0	10	6	0	4	0	Y	W	no	no	no	no	no	no
O60343_555	O60343	555	KLDILKNKAKR	0	3	1	0	2	0	F	K	no	no	no	no	no	no
O60346_25	O60346	25	AAAAAAAAAAAAAAAALAAAAGGGR	1	0	0	0	1	0	P	A	no	no	no	no	no	no
O60346_27	O60346	27	AAAAAAAAAAAAAALAAAAGGGR	4	0	0	0	4	0	A	A	no	no	no	no	yes	no
O60403_129	O60403	129	PLRYNVLMSPR	0	1	1	0	0	0	H	P	no	no	no	no	no	no
O60422_255	O60422	255	AEDALARGLPGGGGGTGSGGAGSGSAAGLLAPLGGLAAAGA	1	0	0	0	1	0	R	A	no	no	no	no	no	no
O60422_320	O60422	320	EINTKEVAQR	0	2	0	0	2	0	E	E	no	no	no	no	no	no
O60427_4	O60427	4	DPVAAETAAQGPTPR	0	1	1	0	0	0	P	D	no	no	no	no	no	no
O60481_242	O60481	242	YMRQPIKQE	0	1	0	1	0	0	R	Y	no	no	no	no	no	no
O60493_10	O60493	10	RLITKPQNLND	0	10	0	8	0	2	R	R	no	no	no	no	no	no
O60493_11	O60493	11	LITKPQNLNDAYGPPSNFLE	0	1	0	1	0	0	R	L	no	no	no	no	no	no
O60493_30	O60493	30	EIDVSNPQTVGVGR	0	1	1	0	0	0	L	E	no	no	no	no	no	no
O60506_106	O60506	106	EKQGTKVADSSKGPDEAKIKALLER	1	29	6	0	24	0	R	E	no	no	no	no	no	no
O60506_163	O60506	163	EIFVGKIPRDLFEDELVPLFEKAGPIWDLR	0	1	1	0	0	0	T	E	no	no	no	no	no	no
O60506_348	O60506	348	TVTEEILEKAFSQFGKLER	0	1	1	0	0	0	N	T	no	no	no	no	no	no
O60506_359	O60506	359	SQFGKLER	0	2	0	0	2	0	F	S	no	no	no	no	no	no
O60506-5_6	O60506-5	6	QIPFIQIFVGKIPRDLFEDELVPLFEKAGPIWDLR	0	1	0	0	1	0	L	Q	no	no	no	no	no	no
O60518_558	O60518	558	LKLLRGKTIE	1	0	0	1	0	0	E	L	no	no	no	no	no	no
O60566_37	O60566	37	IMSTLQGALAQE	0	1	0	1	0	0	R	I	no	no	no	no	no	no
O60566_782	O60566	782	WVAPR	0	1	1	0	0	0	F	W	no	no	no	no	no	no
O60610_40	O60610	40	TLKRLMADE	0	4	0	3	0	1	F	T	no	no	no	no	no	no
O60610_766	O60610	766	GLTPKKLYKPEVQLR	0	1	0	0	1	0	F	G	no	no	no	no	no	no
O60610_913	O60610	913	EYDDLAESEQFGVVMGTVPR	0	1	1	0	0	0	D	E	no	no	no	no	no	no
O60613_31	O60613	31	AEFSSEACR	0	21	10	0	11	0	G	A	no	no	no	no	no	no
O60645_118	O60645	118	SQLAAAVENLKNIFSVPEIVR	0	1	0	0	1	0	H	S	no	no	no	no	no	no
O60664_181	O60664	181	LGQMVLSGVDTVLGKSE	0	14	0	38	1	15	R	L	no	no	no	no	no	no
O60664_181	O60664	181	LGQMVLSGVDTVLGKSEE	0	40	0	38	1	15	R	L	no	no	no	no	no	no
O60678_287	O60678	287	SEILYQAMDIIR	5	0	0	0	5	0	Q	S	no	no	no	no	no	no
O60678_288	O60678	288	EILYQAMDIIR	0	2	0	0	2	0	S	E	no	no	no	no	no	no
O60684_190	O60684	190	ALGNIAGDSSVCR	0	1	0	0	1	0	W	A	no	no	no	no	no	no
O60684_209	O60684	209	SILNPLLTLLTKSTR	0	1	0	0	1	0	C	S	no	no	no	no	no	no
O60701_87	O60701	87	ISVNTPTKTYGMGK	0	1	0	0	1	0	F	I	no	no	no	no	no	no
O60711_113	O60711	113	AGKKHLPD	1	0	0	0	0	1	D	A	no	no	no	no	no	no
O60716-10_566	O60716-10	566	GAKKGKGKKPIEDPANDTVDFPKR	0	15	12	0	3	0	F	G	no	no	no	no	no	no
O60732_238	O60732	238	SPSSSSTLLSLFQSFSER	0	1	0	0	1	0	V	S	no	no	no	no	no	no
O60741_260	O60741	260	TKILSLLR	0	30	11	0	19	0	F	T	no	no	no	no	no	no
O60749_117	O60749	117	SMSAPVIFDRSREE	0	6	0	6	0	0	K	S	yes	no	no	no	no	no
O60749_429	O60749	429	EAEAKMMVANKPDKIQQAKNEIR	1	0	1	0	0	0	R	E	no	no	no	no	no	no
O60749_439	O60749	439	KPDKIQQAKNEIR	0	2	2	0	0	0	N	K	no	no	no	no	no	no
O60749_458	O60749	458	QQGERDFEQISKTIR	1	0	0	0	1	0	V	Q	no	no	no	no	no	no
O60749_88	O60749	88	REPILSSEPSPAVTPVTPTTLIAPRIE	1	0	0	0	0	1	E	R	yes	no	no	no	no	no
O60810_175	O60810	175	QRKDLLHLCCKKLK	1	0	0	0	1	0	K	Q	no	no	no	no	no	no
O60812_139	O60812	139	AVVPSKR	1	7	6	0	2	0	L	A	no	no	no	no	no	no
O60812_187	O60812	187	LTQIKQKVDSLLE	5	29	0	18	0	16	E	L	no	no	no	no	no	no
O60814_10	O60814	10	APKKGSKKAVTKAQKKDGKKR	1	0	1	0	0	0	P	A	no	no	no	no	no	no
O60814_107	O60814	107	LAKHAVSE	6	6	0	2	0	10	E	L	no	no	no	no	no	no
O60814_11	O60814	11	PKKGSKKAVTKAQKKDGKKR	0	1	1	0	0	0	A	P	no	no	no	no	no	no
O60814_115	O60814	115	GTKAVTKYTSAK	7	98	0	58	0	47	E	G	no	no	no	no	no	no
O60814_12	O60814	12	KKGSKKAVTKAQKKDGKKR	10	21	31	0	0	0	P	K	no	no	no	no	no	no
O60814_13	O60814	13	KGSKKAVTKAQKKD	15	64	301	53	176	78	K	K	no	no	no	no	no	no
O60814_13	O60814	13	KGSKKAVTKAQKKDGKKR	116	361	301	53	176	78	K	K	no	no	no	no	no	no
O60814_13	O60814	13	KGSKKAVTKAQKKDGKKRKRSRKE	12	40	301	53	176	78	K	K	no	no	no	no	no	no
O60814_14	O60814	14	GSKKAVTKAQKKD	0	2	24	0	28	10	K	G	no	no	no	no	no	no
O60814_14	O60814	14	GSKKAVTKAQKKDGKKR	1	51	24	0	28	10	K	G	no	no	no	no	no	no
O60814_14	O60814	14	GSKKAVTKAQKKDGKKRKRSRKE	5	3	24	0	28	10	K	G	no	no	no	no	no	no
O60814_15	O60814	15	SKKAVTKAQKKD	0	73	29	45	37	143	G	S	no	no	no	no	no	no
O60814_15	O60814	15	SKKAVTKAQKKDGKKR	3	63	29	45	37	143	G	S	no	no	no	no	no	no
O60814_15	O60814	15	SKKAVTKAQKKDGKKRKRSRKE	8	107	29	45	37	143	G	S	no	no	no	no	no	no
O60814_16	O60814	16	KKAVTKAQKKDGKKR	7	17	19	0	5	0	S	K	no	no	no	no	no	no
O60814_17	O60814	17	KAVTKAQKKD	4	60	417	93	204	91	K	K	no	no	no	no	no	no
O60814_17	O60814	17	KAVTKAQKKDGKKR	168	453	417	93	204	91	K	K	no	no	no	no	no	no
O60814_17	O60814	17	KAVTKAQKKDGKKRKRSRKE	3	117	417	93	204	91	K	K	no	no	no	no	no	no
O60814_18	O60814	18	AVTKAQKKD	0	7	237	27	159	53	K	A	yes	no	no	no	no	no
O60814_18	O60814	18	AVTKAQKKDGKKR	89	307	237	27	159	53	K	A	yes	no	no	no	no	no
O60814_18	O60814	18	AVTKAQKKDGKKRKRSRKE	5	68	237	27	159	53	K	A	yes	no	no	no	no	no
O60814_19	O60814	19	VTKAQKKDGKKR	1	11	1	0	11	0	A	V	no	no	no	no	no	no
O60814_20	O60814	20	TKAQKKDGKKR	0	11	6	0	5	0	V	T	no	no	no	no	no	no
O60814_21	O60814	21	KAQKKDGKKR	6	12	14	0	4	2	T	K	no	no	no	no	no	no
O60814_21	O60814	21	KAQKKDGKKRKRSRKE	0	2	14	0	4	2	T	K	no	no	no	no	no	no
O60814_22	O60814	22	AQKKDGKKR	32	154	158	7	28	9	K	A	no	no	no	no	no	no
O60814_22	O60814	22	AQKKDGKKRKRSRKE	0	16	158	7	28	9	K	A	no	no	no	no	no	no
O60814_23	O60814	23	QKKDGKKR	0	11	9	0	2	0	A	Q	no	no	no	no	no	no
O60814_25	O60814	25	KDGKKRKRSRKE	0	5	0	0	0	5	K	K	no	no	no	no	no	no
O60814_3	O60814	3	EPAKSAPAPKKGSKKAVTKAQKKDGKKR	16	35	24	0	29	1	P	E	no	no	no	no	no	no
O60814_3	O60814	3	EPAKSAPAPKKGSKKAVTKAQKKDGKKRK	1	1	24	0	29	1	P	E	no	no	no	no	no	no
O60814_3	O60814	3	EPAKSAPAPKKGSKKAVTKAQKKDGKKRKRSRKE	0	1	24	0	29	1	P	E	no	no	no	no	no	no
O60814_34	O60814	34	RKESYSVYVYKVLKQVHPDTGISSKAMGIMNSFVNDIFER	0	1	0	0	1	0	S	R	no	no	no	no	no	no
O60814_39	O60814	39	SVYVYKVLKQVHPDTGISSKAMGIMNSFVNDIFER	0	1	0	0	1	0	Y	S	no	no	no	no	no	no
O60814_4	O60814	4	PAKSAPAPKKGSKKAVTKAQKKDGKKR	43	263	79	0	227	21	E	P	no	no	no	no	no	no
O60814_4	O60814	4	PAKSAPAPKKGSKKAVTKAQKKDGKKRKRSRK	1	3	79	0	227	21	E	P	no	no	no	no	no	no
O60814_4	O60814	4	PAKSAPAPKKGSKKAVTKAQKKDGKKRKRSRKE	1	16	79	0	227	21	E	P	no	no	no	no	no	no
O60814_42	O60814	42	VYKVLKQVHPD	0	22	0	0	0	22	Y	V	no	no	no	no	no	no
O60814_44	O60814	44	KVLKQVHPD	0	61	5	40	45	30	Y	K	no	no	no	no	no	no
O60814_44	O60814	44	KVLKQVHPDTGISSKAMGIMNSFVND	0	4	5	40	45	30	Y	K	no	no	no	no	no	no
O60814_44	O60814	44	KVLKQVHPDTGISSKAMGIMNSFVNDIFE	0	5	5	40	45	30	Y	K	no	no	no	no	no	no
O60814_44	O60814	44	KVLKQVHPDTGISSKAMGIMNSFVNDIFER	3	47	5	40	45	30	Y	K	no	no	no	no	no	no
O60814_5	O60814	5	AKSAPAPKKGSKKAVTKAQKKDGKKR	2	45	18	0	29	4	P	A	no	no	no	no	no	no
O60814_5	O60814	5	AKSAPAPKKGSKKAVTKAQKKDGKKRKRSRKE	0	4	18	0	29	4	P	A	no	no	no	no	no	no
O60814_53	O60814	53	TGISSKAMGIMNSFVNDIFER	0	1	1	0	0	0	D	T	no	no	no	no	no	no
O60814_56	O60814	56	SSKAMGIMNSFVNDIFER	12	0	12	0	0	0	I	S	no	no	no	no	no	no
O60814_57	O60814	57	SKAMGIMNSFVNDIFER	1	21	8	0	14	0	S	S	no	no	no	no	no	no
O60814_58	O60814	58	KAMGIMNSFVND	0	1	9	1	7	0	S	K	no	no	no	no	no	no
O60814_58	O60814	58	KAMGIMNSFVNDIFER	2	14	9	1	7	0	S	K	no	no	no	no	no	no
O60814_59	O60814	59	AMGIMNSFVND	0	35	51	36	122	9	K	A	no	no	no	no	no	no
O60814_59	O60814	59	AMGIMNSFVNDIFE	0	10	51	36	122	9	K	A	no	no	no	no	no	no
O60814_59	O60814	59	AMGIMNSFVNDIFER	6	167	51	36	122	9	K	A	no	no	no	no	no	no
O60814_6	O60814	6	KSAPAPKKGSKKAVTKAQKKDGKKR	0	30	0	0	30	0	A	K	no	no	no	no	no	no
O60814_65	O60814	65	SFVNDIFER	0	114	44	0	70	0	N	S	yes	no	no	no	no	no
O60814_66	O60814	66	FVNDIFER	0	11	8	0	3	0	S	F	no	no	no	no	no	no
O60814_67	O60814	67	VNDIFER	0	1	0	0	1	0	F	V	no	no	no	no	no	no
O60814_7	O60814	7	SAPAPKKGSKKAVTKAQKKD	0	15	237	18	184	35	K	S	yes	no	no	no	no	no
O60814_7	O60814	7	SAPAPKKGSKKAVTKAQKKDGKKR	67	354	237	18	184	35	K	S	yes	no	no	no	no	no
O60814_7	O60814	7	SAPAPKKGSKKAVTKAQKKDGKKRKRSRKE	8	30	237	18	184	35	K	S	yes	no	no	no	no	no
O60814_8	O60814	8	APAPKKGSKKAVTKAQKKDGKKR	5	34	18	0	21	0	S	A	no	no	no	no	no	no
O60814_81	O60814	81	LAHYNKR	2	109	67	0	44	0	R	L	no	no	no	no	no	no
O60814_85	O60814	85	NKRSTITSRE	0	7	0	5	0	2	Y	N	no	no	no	no	no	no
O60814_9	O60814	9	PAPKKGSKKAVTKAQKKDGKKR	0	21	6	0	15	2	A	P	no	no	no	no	no	no
O60814_9	O60814	9	PAPKKGSKKAVTKAQKKDGKKRKRSRKE	0	2	6	0	15	2	A	P	no	no	no	no	no	no
O60814_94	O60814	94	EIQTAVR	1	10	4	1	7	4	R	E	no	no	no	no	no	no
O60814_94	O60814	94	EIQTAVRLLLPGE	4	1	4	1	7	4	R	E	no	no	no	no	no	no
O60814_95	O60814	95	IQTAVRLLLPG	18	125	0	151	0	101	E	I	no	no	no	no	no	no
O60814_95	O60814	95	IQTAVRLLLPGE	6	103	0	151	0	101	E	I	no	no	no	no	no	no
O60814_97	O60814	97	TAVRLLLPGE	0	28	0	8	0	20	Q	T	no	no	no	no	no	no
O60828_11	O60828	11	LAKRGILKHLEPEPEEE	0	2	0	2	0	0	R	L	no	no	no	no	no	no
O60828_85	O60828	85	VTKSAKKLR	0	1	0	0	1	0	V	V	no	no	no	no	no	no
O60832_34	O60832	34	EEFLIKPESKVAKLDTSQWPLLLKNFDKLNVR	1	0	1	0	0	0	A	E	no	no	no	no	no	no
O60832_35	O60832	35	EFLIKPESKVAKLDTSQWPLLLKNFDKLNVR	0	1	1	0	0	0	E	E	no	no	no	no	no	no
O60832_37	O60832	37	LIKPESKVAKLDTSQWPLLLKNFDKLNVR	0	11	4	0	7	0	F	L	no	no	no	no	no	no
O60832_421	O60832	421	ESAKKEVVAEVVKAPQVVAEAAKTAKR	1	0	1	0	0	0	S	E	no	no	no	no	no	no
O60841_452	O60841	452	KKIPQQLE	0	2	0	2	0	0	R	K	no	no	no	no	no	no
O60841_621	O60841	621	SKNVNTEKLR	0	8	5	0	3	0	H	S	no	no	no	no	no	no
O60841_750	O60841	750	PFIVALNKIDR	0	9	9	0	0	0	C	P	no	no	no	no	no	no
O60841_889	O60841	889	IVPGVEGPIVTQIR	3	0	0	0	3	0	I	I	no	no	no	no	no	no
O60869_15	O60869	15	KGPTAAQAKSKQAILAAQRRGEDVE	0	2	0	2	0	0	K	K	no	no	no	no	no	no
O60879_692	O60879	692	EEKKTGPTKKKVKE	0	1	0	1	0	0	L	E	no	no	no	no	no	no
O60884_216	O60884	216	ILEVHVDKGMKHGQR	1	0	0	0	1	0	K	I	no	no	no	no	no	no
O60888_128	O60888	128	SLVPALTDFVR	0	2	0	0	2	0	S	S	no	no	no	no	no	no
O60911_140	O60911	140	AFSATGALEGQMFR	0	1	0	0	1	0	W	A	no	no	no	no	no	no
O60911_142	O60911	142	SATGALEGQMFR	0	6	0	0	6	0	F	S	no	no	no	no	no	no
O60942_398	O60942	398	TGLIDKTQEPFSVR	1	0	0	0	1	0	K	T	no	no	no	no	no	no
O60942_580	O60942	580	PDTELMPPPPPKR	0	1	1	0	0	0	D	P	no	no	no	no	no	no
O75037_1282	O75037	1282	GIISPVGGAKGAR	1	0	0	0	1	0	R	G	no	no	no	no	no	no
O75044_100	O75044	100	NLLLNQVKRE	0	1	0	1	0	0	W	N	no	no	no	no	no	no
O75069_650	O75069	650	ILALMAVLLVFVSTIANFITPLMKTRLR	1	0	0	0	1	0	V	I	no	no	no	no	no	no
O75071_262	O75071	262	NLKQDILYLHNSLE	1	0	0	1	0	0	E	N	no	no	no	no	no	no
O75083_97	O75083	97	EYQPFAGKIKDIAWTEDSKR	1	0	1	0	0	0	Y	E	no	no	no	no	no	no
O75121_200	O75121	200	KAFEIAKR	5	0	2	0	3	0	Q	K	no	no	no	no	no	no
O75121_222	O75121	222	VTQFKTMEFARYIEELAR	1	0	0	0	1	0	K	V	no	no	no	no	no	no
O75122_28	O75122	28	KVPAPKTSGNPANSAR	0	3	2	1	1	0	F	K	no	no	no	no	no	no
O75122_28	O75122	28	KVPAPKTSGNPANSARKPGSAGGPKVGGASKE	0	1	2	1	1	0	F	K	no	no	no	no	no	no
O75122_34	O75122	34	TSGNPANSARKPGSAGGPKVGGASKE	0	1	0	1	0	0	K	T	no	no	no	no	no	no
O75122_591	O75122	591	VLNTGSDVEEAVADALKKPAR	1	5	1	0	5	0	R	V	no	no	no	no	no	no
O75122-3_184	O75122-3	184	RDAAILAIVE	0	1	0	0	0	1	V	R	no	no	no	no	no	no
O75129_569	O75129	569	GYDLVTGEQAPEKILR	1	0	0	0	1	0	R	G	no	no	no	no	no	no
O75131_180	O75131	180	TEVVKNNLNPVWRPF	1	43	10	0	34	0	R	T	no	no	no	no	no	no
O75143_269	O75143	269	LSYQPAALGVGSADLAYPVVFAAGLNATHPHQLMVPGKE	0	1	0	0	0	1	R	L	no	no	no	no	no	no
O75147_760	O75147	760	ELLVVKMD	1	0	0	1	0	0	S	E	no	no	no	no	no	no
O75150_411	O75150	411	EARGLLLATKNSHLR	0	1	0	0	1	0	D	E	no	no	no	no	no	no
O75152_263	O75152	263	TVTLSTKQGEEPLVR	1	0	0	0	1	0	R	T	no	no	no	no	no	no
O75154_504	O75154	504	LEEQLKEQELR	2	0	2	0	0	0	A	L	no	no	no	no	no	no
O75154_538	O75154	538	SIEIENLQTR	5	0	0	0	5	0	K	S	no	no	no	no	no	no
O75155_1166	O75155	1166	SVKQEFEKQDELKR	1	18	3	0	16	0	G	S	yes	no	no	no	no	no
O75159_103	O75159	103	TPGTRLAR	0	1	1	0	0	0	V	T	no	no	no	no	no	no
O75164_1057	O75164	1057	ALYRAIME	1	0	0	1	0	0	P	A	no	no	no	no	no	no
O75164_957	O75164	957	PAEGEVVQVR	11	0	11	0	0	0	P	P	no	no	no	no	no	no
O75175_590	O75175	590	EVNIPLSLGVCPLGPVPLTKE	0	6	0	6	0	0	S	E	no	no	no	no	no	no
O75179_154	O75179	154	LLSGTADGADLR	0	1	0	0	1	0	L	L	no	no	no	no	no	no
O75190_43	O75190	43	ERKFKQVAEAYEVLSDAKKR	8	0	5	0	3	0	A	E	no	no	no	no	no	no
O75190_44	O75190	44	RKFKQVAEAYEVLSDAKKR	1	0	1	0	0	0	E	R	no	no	no	no	no	no
O75190-3_298	O75190-3	298	AAGVQREAAVEQAQSETSLGARGQR	29	0	0	0	29	0	S	A	no	no	no	no	no	no
O75251_29	O75251	29	GVHQSVATDGPSSTQPALPKARAVAPKPSSRGE	0	7	0	7	0	0	R	G	no	no	no	no	no	no
O75251_30	O75251	30	VHQSVATDGPSSTQPALPKAR	0	2	0	0	2	0	G	V	yes	no	no	no	no	no
O75251_61	O75251	61	EYVVAKLDDLVNWAR	0	1	0	0	1	0	G	E	no	no	no	no	no	no
O75306_152	O75306	152	SLAVEKLLNIRPPPR	0	4	0	0	4	0	Y	S	no	no	no	no	no	no
O75306_281	O75306	281	EEALNYGFSGVMLR	0	1	0	0	1	0	A	E	no	no	no	no	no	no
O75312_62	O75312	62	LLLTKIPFFR	1	16	7	0	10	0	R	L	no	no	no	no	no	no
O75323_131	O75323	131	EGGYPALTEVMNKLR	0	1	0	0	1	0	Y	E	no	no	no	no	no	no
O75323_41	O75323	41	REDSWLKSLFVR	0	10	5	0	5	0	S	R	no	no	no	no	no	no
O75330_614	O75330	614	AQEQLNKIRDSYAKLLGHQNLKQKIK	0	1	1	0	0	0	A	A	no	no	no	no	no	no
O75340_5	O75340	5	SYRPGPGAGPGPAAGAALPD	0	6	0	5	0	1	Y	S	no	no	no	no	no	no
O75346_61	O75346	61	KPLTMER	1	0	1	0	0	0	K	K	no	no	no	no	no	no
O75347_46	O75347	46	ENYDIKKQAEILQESR	0	1	1	0	0	0	G	E	no	no	no	no	no	no
O75347_49	O75347	49	DIKKQAEILQESR	0	1	0	0	1	0	Y	D	no	no	no	no	no	no
O75366_528	O75366	528	VEVPAFASSLNSNDVFLLR	0	1	0	0	1	0	A	V	no	no	no	no	no	no
O75367_148	O75367	148	KAGGKKGARKSKKKQGE	0	2	0	1	0	1	K	K	no	no	no	no	no	no
O75367_211	O75367	211	EVEAIINPTNADIDLKDDLGNTLEKKGGKEFVEAVLELR	1	0	1	0	0	0	F	E	no	no	no	no	no	no
O75367_226	O75367	226	KDDLGNTLEKKGGKEFVEAVLELR	0	1	1	0	0	0	L	K	no	no	no	no	no	no
O75367_37	O75367	37	PKYRIGVGAPVYMAAVLEYLTAEILELAGNAAR	4	0	4	0	0	0	H	P	no	no	no	no	no	no
O75367_38	O75367	38	KYRIGVGAPVYMAAVLEYLTAEILELAGNAAR	8	0	0	0	8	0	P	K	no	no	no	no	no	no
O75367_40	O75367	40	RIGVGAPVYMAAVLEYLTAEILELAGNAAR	1	1	0	0	2	0	Y	R	no	no	no	no	no	no
O75367_45	O75367	45	APVYMAAVLEYLTAEILELAGNAAR	2	0	1	0	1	0	G	A	no	no	no	no	no	no
O75367_46	O75367	46	PVYMAAVLEYLTAEILELAGNAAR	0	14	0	0	14	0	A	P	no	no	no	no	no	no
O75367_47	O75367	47	VYMAAVLEYLTAEILELAGNAAR	0	1	0	0	1	0	P	V	no	no	no	no	no	no
O75367_5	O75367	5	GGKKKSTKTSR	7	27	29	0	5	0	R	G	no	no	no	no	no	no
O75367_51	O75367	51	AVLEYLTAEILELAGNAAR	0	1	1	0	0	0	A	A	no	no	no	no	no	no
O75367_53	O75367	53	LEYLTAEILELAGNAAR	0	1	0	0	1	0	V	L	no	no	no	no	no	no
O75367_54	O75367	54	EYLTAEILELAGNAAR	12	109	71	0	50	0	L	E	no	no	no	no	no	no
O75367_55	O75367	55	YLTAEILELAGNAAR	0	6	0	0	6	0	E	Y	no	no	no	no	no	no
O75367_56	O75367	56	LTAEILELAGNAAR	0	31	5	0	26	0	Y	L	no	no	no	no	no	no
O75367_57	O75367	57	TAEILELAGNAAR	0	7	4	0	3	0	L	T	no	no	no	no	no	no
O75367_58	O75367	58	AEILELAGNAAR	0	7	7	0	0	0	T	A	no	no	no	no	no	no
O75367_59	O75367	59	EILELAGNAAR	0	10	6	0	4	0	A	E	no	no	no	no	no	no
O75367_60	O75367	60	ILELAGNAAR	0	7	2	0	5	0	E	I	no	no	no	no	no	no
O75367_61	O75367	61	LELAGNAAR	0	4	1	0	3	0	I	L	no	no	no	no	no	no
O75367-3_124	O75367-3	124	LEAIITPPPAKKAKSPSQKKPVSKKAGGKKGARKSKKQGE	1	0	0	0	0	1	K	L	no	no	no	no	no	no
O75367-3_148	O75367-3	148	KAGGKKGARKSKKQGE	0	5	0	4	0	1	K	K	no	no	no	no	no	no
O75369_1741	O75369	1741	GLGFKPFDLVIPFAVRKGE	0	1	0	0	0	1	N	G	no	no	no	no	no	no
O75369_234	O75369	234	LSQFPKAKLKPGAPLKPKLNPKKAR	0	2	0	0	2	0	Y	L	no	no	no	no	no	no
O75369_538	O75369	538	PFEVQVGPEAGMQKVR	0	1	0	0	1	0	S	P	no	no	no	no	no	no
O75376_1580	O75376	1580	PAAAAYLFQR	0	1	1	0	0	0	D	P	no	no	no	no	no	no
O75380_28	O75380	28	FGVRVSPTGE	0	1	0	1	0	0	C	F	no	no	yes	no	no	no
O75381_19	O75381	19	SENVLPREPLIATAVKFLQNSR	0	2	0	0	2	0	G	S	no	no	no	no	no	no
O75382_236	O75382	236	SQLDTLRQGQEHIGSSCSFAEQALRL	3	0	3	0	0	0	Q	S	no	no	no	no	no	no
O75390_122	O75390	122	LLVTGHIPTEE	0	5	0	3	0	2	W	L	no	no	no	no	no	no
O75390_138	O75390	138	SKEWAKR	0	3	0	0	3	0	L	S	no	no	no	no	no	no
O75390_14	O75390	14	KNASCLVLAARHASASSTNLKDILADLIPKEQAR	0	1	1	0	0	0	T	K	no	no	no	no	no	no
O75390_169	O75390	169	SAAVTALNSESNFAR	0	11	4	0	7	0	L	S	no	no	no	no	no	no
O75390_192	O75390	192	TKYWELIYEDSMDLIAKLPCVAAKIYR	1	0	0	0	1	0	R	T	no	no	no	no	no	no
O75390_200	O75390	200	EDSMDLIAKLPCVAAKIYR	3	1	0	0	4	0	Y	E	no	no	no	no	no	no
O75390_207	O75390	207	AKLPCVAAKIYR	1	0	0	0	1	0	I	A	no	no	no	no	no	no
O75390_212	O75390	212	VAAKIYR	0	3	0	0	3	0	C	V	no	no	no	no	no	no
O75390_218	O75390	218	RNLYRE	0	1	0	1	0	0	Y	R	no	no	no	no	no	no
O75390_22	O75390	22	AARHASASSTNLKDILADLIPKEQAR	1	1	1	0	1	0	L	A	no	no	no	no	no	no
O75390_24	O75390	24	RHASASSTNLKDILADLIPKEQAR	1	0	1	0	0	0	A	R	no	no	no	no	no	no
O75390_25	O75390	25	HASASSTNLKDILADLIPKEQAR	6	7	1	0	12	0	R	H	no	no	no	no	no	no
O75390_26	O75390	26	ASASSTNLKDILAD	0	9	203	47	171	51	H	A	yes	no	no	no	no	no
O75390_26	O75390	26	ASASSTNLKDILADLIPK	0	36	203	47	171	51	H	A	yes	no	no	no	no	no
O75390_26	O75390	26	ASASSTNLKDILADLIPKE	0	89	203	47	171	51	H	A	yes	no	no	no	no	no
O75390_26	O75390	26	ASASSTNLKDILADLIPKEQAR	28	310	203	47	171	51	H	A	yes	no	no	no	no	no
O75390_27	O75390	27	SASSTNLKDILADLIPKEQAR	0	16	7	0	9	0	A	S	yes	no	yes	no	no	no
O75390_30	O75390	30	STNLKDILADLIPK	0	1	17	0	23	0	S	S	no	no	no	no	no	no
O75390_30	O75390	30	STNLKDILADLIPKEQAR	0	39	17	0	23	0	S	S	no	no	no	no	no	no
O75390_32	O75390	32	NLKDILADLIPKEQAR	2	0	2	0	0	0	T	N	no	no	no	no	no	no
O75390_74	O75390	74	GMKGLVYETSVLDPDEGIR	3	103	38	0	68	0	R	G	no	no	no	no	no	no
O75394_9	O75394	9	AKSKSKNILVR	0	21	16	15	5	16	F	A	no	no	no	no	no	no
O75394_9	O75394	9	AKSKSKNILVRMVSE	0	31	16	15	5	16	F	A	no	no	no	no	no	no
O75396_133	O75396	133	RNLGSINTE	0	1	0	1	0	0	R	R	no	no	no	no	no	no
O75396_142	O75396	142	LQDVQRIMVANIEEVLQR	0	1	0	0	1	0	E	L	no	no	no	no	no	no
O75396_29	O75396	29	DLQQYQSQAKQLFR	1	9	1	0	9	0	R	D	no	no	no	no	no	no
O75396_35	O75396	35	SQAKQLFRKLNE	0	29	0	13	0	16	Q	S	no	no	no	no	no	no
O75398_16	O75398	16	AAAVAAAAAVAAAAAAAAGGEAE	1	0	0	1	0	0	E	A	no	no	no	no	no	no
O75400_722	O75400	722	NSLLEKAEAR	0	1	0	0	1	0	F	N	no	no	no	no	no	no
O75417_692	O75417	692	GFLARCVKGKVVARTE	1	0	0	0	0	1	E	G	no	no	no	no	no	no
O75420_933	O75420	933	SPYDVHDYIRSCLGDTLEAKEFAKQFLER	0	1	1	0	0	0	E	S	no	no	no	no	no	no
O75431_9	O75431	9	VSQIAAAEPWPE	0	8	0	8	0	0	F	V	no	no	no	no	no	no
O75439_44	O75439	44	STQAATQVVLNVPE	0	16	0	12	0	4	R	S	yes	no	no	no	no	no
O75474_105	O75474	105	PAPSGALR	0	1	1	0	0	0	G	P	no	no	no	no	no	no
O75475_301	O75475	301	NMLKGQHE	0	2	0	2	0	0	R	N	no	no	no	no	no	no
O75489_38	O75489	38	SAGADTRPTVRPR	0	7	6	0	1	0	E	S	yes	no	no	no	no	no
O75521_86	O75521	86	DLINKAKWDAWNALGSLPKEAAR	0	3	0	0	3	0	F	D	no	no	no	no	no	no
O75525_333	O75525	333	TAKGVYR	1	0	0	0	1	0	R	T	no	no	no	no	no	no
O75531_13	O75531	13	EPMGEKPVGSLAGIGEVLGKKLEER	6	10	6	0	10	0	A	E	no	no	no	no	no	no
O75531_17	O75531	17	EKPVGSLAGIGEVLGKKLEER	2	0	1	0	1	0	G	E	no	no	no	no	no	no
O75531_9	O75531	9	DFVAEPMGEKPVGSLAGIGEVLGKKLEER	4	69	9	0	64	0	R	D	no	no	no	no	no	no
O75533_510	O75533	510	PMRKAALRQITDKARE	0	4	0	0	0	4	P	P	no	no	no	no	no	no
O75533_679	O75533	679	ILPHLRSLVEIIEHGLVDEQQKVR	2	0	0	0	2	0	A	I	no	no	no	no	no	no
O75533_685	O75533	685	SLVEIIEHGLVDEQQKVR	3	82	23	0	62	0	R	S	no	no	no	no	no	no
O75533_720	O75533	720	GIESFDSVLKPLWKGIR	0	2	0	0	2	0	Y	G	no	no	no	no	no	no
O75533_873	O75533	873	EKIMGNLGAADIDHKLE	1	0	0	1	0	0	I	E	no	no	no	no	no	no
O75533_906	O75533	906	EDSVMLNGFGTVVNALGKR	1	0	1	0	0	0	T	E	no	no	no	no	no	no
O75533_939	O75533	939	RLNNKSAKVRQQAAD	0	1	0	1	0	0	W	R	no	no	no	no	no	no
O75533_949	O75533	949	QQAADLISR	3	0	0	0	3	0	R	Q	no	no	no	no	no	no
O75534_161	O75534	161	VIDNNKHTGAVSAR	0	3	1	0	2	0	F	V	no	no	no	no	no	no
O75534_175	O75534	175	NIMLLKKKQAR	8	72	39	0	41	0	R	N	no	no	no	no	no	no
O75534_176	O75534	176	IMLLKKKQAR	0	7	2	0	5	0	N	I	no	no	no	no	no	no
O75534_492	O75534	492	SISDKQRPGQQVATCVR	0	35	16	0	19	0	F	S	no	no	no	no	no	no
O75534_79	O75534	79	TGKPIAVKLVKIKQEILPEER	7	2	5	0	4	0	R	T	no	no	no	no	no	no
O75570_143	O75570	143	QDEKQLQELALEER	1	0	0	0	1	0	K	Q	no	no	no	no	no	no
O75592_1622	O75592	1622	EVLEKMLVIVVLPVR	1	0	0	0	1	0	R	E	no	no	no	no	no	no
O75600_21	O75600	21	QSALAQLR	0	10	8	17	2	9	A	Q	no	no	no	no	no	no
O75600_21	O75600	21	QSALAQLRGILE	0	26	8	17	2	9	A	Q	no	no	no	no	no	no
O75604_163	O75604	163	PRNLGRSPMLARTRKE	5	0	0	5	0	0	D	P	no	no	no	no	no	no
O75604-4_15	O75604-4	15	AAPFPALAKE	0	12	0	6	0	6	P	A	no	no	no	no	no	no
O75607_18	O75607	18	TRAGGVGGLRVPAPVTMD	0	6	0	6	0	0	R	T	no	no	no	no	no	no
O75607_20	O75607	20	AGGVGGLRVPAPVTMD	0	18	0	14	0	4	R	A	no	no	no	no	no	no
O75608_210	O75608	210	SCQQEMMDVKQFIDKLLPPID	0	2	0	0	2	0	S	S	no	no	no	no	no	no
O75608_84	O75608	84	EDESGIKQAAENIKALIDQEVKNGIPSNR	0	1	0	0	1	0	Q	E	no	no	no	no	no	no
O75608_86	O75608	86	ESGIKQAAENIKALIDQEVKNGIPSNR	1	2	1	0	2	0	D	E	no	no	no	no	no	no
O75616_425	O75616	425	CDVDIR	0	1	0	0	1	0	L	C	no	no	no	no	no	no
O75629_170	O75629	170	SLFIRHPE	0	4	0	4	0	0	H	S	no	no	no	no	no	no
O75643_1136	O75643	1136	PEEVVKKIEKKNFPFER	0	1	1	0	0	0	L	P	no	no	no	no	no	no
O75643_1297	O75643	1297	PPTELLDLQPLPVSALR	0	4	3	0	1	0	P	P	no	no	no	no	no	no
O75643_1298	O75643	1298	PTELLDLQPLPVSALR	0	6	6	0	0	0	P	P	no	no	no	no	no	no
O75643_1554	O75643	1554	SPKKPVIVFVPSR	0	11	4	0	7	0	H	S	no	no	no	no	no	no
O75643_1844	O75643	1844	GLIEIISNAAEYENIPIR	1	4	0	0	5	0	R	G	no	no	no	no	no	no
O75643_42	O75643	42	SLVGKLEGTR	0	1	0	0	1	0	L	S	no	no	no	no	no	no
O75643_457	O75643	457	SEEQLLPVEKLPKYAQAGFEGFKTLNR	1	0	1	0	0	0	G	S	no	no	no	no	no	no
O75643_458	O75643	458	EEQLLPVEKLPKYAQAGFEGFKTLNR	1	18	13	0	6	0	S	E	no	no	no	no	no	no
O75643_459	O75643	459	EQLLPVEKLPKYAQAGFEGFKTLNR	0	2	2	0	0	0	E	E	no	no	no	no	no	no
O75643_486	O75643	486	SKLYRAALE	0	1	0	1	0	0	Q	S	no	no	no	no	no	no
O75643_546	O75643	546	SLVQEMVGSFGKR	1	48	13	0	36	0	R	S	no	no	no	no	no	no
O75643_627	O75643	627	VLEALVAR	0	1	0	0	1	0	P	V	no	no	no	no	no	no
O75643_652	O75643	652	SATLPNYEDVATFLR	0	3	0	0	3	0	L	S	no	no	no	no	no	no
O75643_932	O75643	932	SPTLYGISHDDLKGDPLLDQR	1	13	0	0	14	0	R	S	no	no	no	no	no	no
O75665_385	O75665	385	ELIAINSKKE	1	0	0	0	0	1	E	E	no	no	no	no	no	no
O75691_1074	O75691	1074	SAVIQAVEDLDLSKVLPLGR	0	3	0	0	3	0	H	S	no	no	no	no	no	no
O75691_1140	O75691	1140	IQLRFINPLKNLR	1	0	0	0	1	0	K	I	no	no	no	no	no	no
O75691_2226	O75691	2226	GLLKAILSR	0	1	0	0	1	0	F	G	no	no	no	no	no	no
O75691_2622	O75691	2622	LIQKLSRIAKLE	0	1	0	0	0	1	W	L	no	no	no	no	no	no
O75691_674	O75691	674	SVFAILRQAE	0	3	0	0	0	3	Q	S	no	no	no	no	no	no
O75691_835	O75691	835	VEPRSRELSPLFLRFINNE	0	2	0	0	0	2	R	V	no	no	no	no	no	no
O75691_992	O75691	992	SISEDNAVVKTAHR	0	1	0	0	1	0	F	S	no	no	no	no	no	no
O75694_400	O75694	400	STVEKPSKVHR	0	5	0	0	5	0	S	S	no	no	no	no	no	no
O75694_745	O75694	745	LIGFMRPE	0	46	0	32	0	14	R	L	no	no	no	no	no	no
O75717_306	O75717	306	PSGKTSSSKVSSR	0	4	0	0	4	0	D	P	no	no	no	no	no	no
O75718_172	O75718	172	LLKHPDDEMMKR	0	1	0	0	1	0	F	L	no	no	no	no	no	no
O75746_512	O75746	512	ENGHVGGLNLLAAGAMAGVPAASLVTPADVIKTR	0	26	10	0	16	0	D	E	no	no	no	no	no	no
O75746_529	O75746	529	GVPAASLVTPAD	2	0	0	0	0	2	A	G	no	no	no	no	no	no
O75746_558	O75746	558	SGVIDCFR	0	3	0	0	3	0	Y	S	no	no	no	no	no	no
O75792_92	O75792	92	ALDVLSPNLISTSMLGR	0	5	1	0	4	0	W	A	no	no	no	no	no	no
O75821_233	O75821	233	RRADDNATIRVTNLSEDTRE	0	1	0	1	0	0	N	R	no	no	no	no	no	no
O75821_235	O75821	235	ADDNATIRVTNLSE	0	1	0	1	0	0	R	A	no	no	no	no	no	no
O75821_58	O75821	58	EVINGNIKTVTEYKIDEDGKKFKIVR	1	1	2	0	0	0	K	E	no	no	no	no	no	no
O75821_69	O75821	69	EYKIDEDGKKFKIVR	0	5	5	0	0	0	T	E	no	no	no	no	no	no
O75822_64	O75822	64	EVKPEVKISEKKKIAEKIKEKER	0	1	1	0	0	0	A	E	no	no	no	no	no	no
O75822_73	O75822	73	EKKKIAEKIKEKER	0	1	0	0	1	0	S	E	no	no	no	no	no	no
O75832_16	O75832	16	SGKLEELKESILADKSLATR	0	2	0	0	2	0	Y	S	no	no	no	no	no	no
O75832_21	O75832	21	ELKESILADKSLATR	0	1	0	0	1	0	E	E	no	no	no	no	no	no
O75844_317	O75844	317	VKNKKQGCKNEE	0	7	0	7	0	0	K	V	no	no	no	no	no	no
O75879_32	O75879	32	TGSTSNQIRGESSVAQQPLHTAQKTR	0	1	0	0	1	0	P	T	no	no	no	no	no	no
O75879_42	O75879	42	ESSVAQQPLHTAQKTR	0	16	4	0	12	0	G	E	yes	no	no	no	no	no
O75879_43	O75879	43	SSVAQQPLHTAQKTR	0	1	1	0	0	0	E	S	yes	no	no	no	no	no
O75880_103	O75880	103	AIGGALLAGMKHVKKEKAEKLEKER	0	2	0	0	2	0	F	A	yes	no	no	no	no	no
O75880_110	O75880	110	AGMKHVKKEKAEKLEKER	0	1	0	0	1	0	L	A	no	no	no	no	no	no
O75880_214	O75880	214	ANYVKEFSPKLVGLTGTR	1	0	0	0	1	0	I	A	no	no	no	no	no	no
O75880_67	O75880	67	LSTARPPPPWSQKGPGDSTR	0	6	4	0	2	0	P	L	yes	no	no	no	no	no
O75880_68	O75880	68	STARPPPPWSQKGPGDSTR	0	46	18	0	28	0	L	S	yes	no	no	no	no	no
O75882_248	O75882	248	DMCPNNCSGRGE	1	0	0	0	0	1	F	D	no	no	no	no	no	no
O75882_62	O75882	62	LLLLLLLS	1	0	0	0	1	0	L	L	no	no	no	no	no	no
O75891_182	O75891	182	LIAEGKAPR	1	0	1	0	0	0	R	L	no	no	no	no	no	no
O75900_60	O75900	60	LSAVPPTRVPGPLAPR	1	0	1	0	0	0	G	L	no	no	no	no	no	no
O75915_151	O75915	151	KMEGIGLKRTPMGIVLDALEQQEEGINR	1	0	0	0	1	0	N	K	no	no	no	no	no	no
O75915_160	O75915	160	TPMGIVLDALEQQEEGINR	1	80	47	0	34	0	R	T	no	no	no	no	no	no
O75937_119	O75937	119	ALDVIQAGKEYVEHTVKER	1	45	20	0	26	0	R	A	no	no	no	no	no	no
O75937_229	O75937	229	NTKGKKEKKNR	2	0	2	0	0	0	A	N	no	no	no	no	no	no
O75937_230	O75937	230	TKGKKEKKNR	0	1	0	0	1	0	N	T	no	no	no	no	no	no
O75937_25	O75937	25	SEVKQIEKR	0	2	2	0	0	0	Y	S	no	no	no	no	no	no
O75937_55	O75937	55	NLNPFEVLQIDPEVTDEEIKKR	2	28	11	0	19	0	F	N	no	no	no	no	no	no
O75937_81	O75937	81	SILVHPDKNQDDADRAQKAFE	0	7	0	7	0	0	L	S	no	no	no	no	no	no
O75947_14	O75947	14	VAFAEIIPQNQKAIASSLKSWNETLTSR	0	2	0	0	2	0	W	V	no	no	no	no	no	no
O75953_19	O75953	19	EIKKAYRKMALKYHP	1	0	0	1	0	0	D	E	no	no	no	no	no	no
O75970_1355	O75970	1355	KGHSGLGLSLAGNKDRSRMSVFIVGIDPNG	1	0	0	1	0	0	E	K	no	no	no	no	no	no
O76003_94	O76003	94	SQKIDRLDGAHAPE	0	17	0	6	0	11	N	S	no	no	no	no	no	no
O76021_256	O76021	256	EKSAALPIFSSFVSNWDEATKR	1	0	0	0	1	0	T	E	no	no	no	no	no	no
O76021_325	O76021	325	SGDTTVKKPESKKEQTPEHGKKKR	0	1	0	0	1	0	E	S	no	no	no	no	no	no
O76021_4	O76021	4	SASASLSSAAATGTSTSTPAAPTAR	0	2	0	0	2	0	D	S	no	no	no	no	no	no
O76031_65	O76031	65	ASKDGISKDGSGDGNKKSASEGSSKKSGSGNSGKGGNQLR	0	1	1	0	0	0	F	A	no	no	no	no	no	no
O76039_935	O76039	935	YFCCG	0	1	1	0	0	0	E	Y	no	no	no	no	no	no
O76062-2_296	O76062-2	296	INGLETISTATGR	1	0	0	0	1	0	L	I	no	no	no	no	no	no
O76090_230	O76090	230	ISIPLVYTQVVTVAVYSFFLTCLVGRQFLNPAKAYPGHE	0	1	0	0	0	1	W	I	no	no	no	no	no	no
O76094_340	O76094	340	PVLIQAAQLCRE	0	2	0	2	0	0	L	P	no	no	no	no	no	no
O76094_457	O76094	457	KLKYGRKKE	0	1	0	1	0	0	F	K	no	no	no	no	no	no
O94762-3_394	O94762-3	394	ATIMAFDALVTFCEELGR	2	0	0	0	2	0	K	A	no	no	no	no	no	no
O94776_272	O94776	272	EAMLFEEALEKYGKDFNDIR	0	1	1	0	0	0	S	E	no	no	no	no	no	no
O94776_455	O94776	455	LLQTTKLTR	0	6	4	0	2	0	F	L	no	no	no	no	no	no
O94776_515	O94776	515	LPLATIVKDLVAQAPLKPKTPR	1	30	16	0	15	0	R	L	no	no	no	no	no	no
O94776_552	O94776	552	GLGGIMVKRAYE	0	2	0	2	0	0	R	G	no	no	no	no	no	no
O94788_278	O94788	278	SNLKRVTL	0	1	0	10	0	6	R	S	no	no	no	no	no	no
O94788_278	O94788	278	SNLKRVTLE	0	15	0	10	0	6	R	S	no	no	no	no	no	no
O94788_68	O94788	68	EVQEADKADIDK	0	1	0	0	1	0	C	E	no	no	no	no	no	no
O94804_263	O94804	263	WSVEFR	6	0	0	0	6	0	K	W	no	no	no	no	no	no
O94808_127	O94808	127	KDLRKFLE	0	1	0	1	0	0	Y	K	no	no	no	no	no	no
O94808_382	O94808	382	AVATRQVLEELTELPVMVELASDFLDR	3	0	0	0	3	0	A	A	no	no	no	no	no	no
O94818_51	O94818	51	AKFKFWVK	1	0	1	0	0	0	N	A	no	no	no	no	no	no
O94822_6	O94822	6	KQRTKGNLRPSNSGRAAE	0	2	0	2	0	0	N	K	no	no	no	no	no	no
O94822_9	O94822	9	TKGNLRPSNSGRAAE	0	2	0	2	0	0	R	T	no	no	no	no	no	no
O94826_19	O94826	19	SGSGVGGGGTAGPGTGGLPR	0	2	0	0	2	0	S	S	no	no	no	no	no	no
O94826_224	O94826	224	SMLLADKVLKLLGKE	0	8	0	0	0	8	Q	S	no	no	no	no	no	no
O94826_340	O94826	340	LLIGNANAAKPD	0	5	7	3	18	2	Y	L	no	no	no	no	no	no
O94826_340	O94826	340	LLIGNANAAKPDLDKVISLKEANVKLR	0	25	7	3	18	2	Y	L	no	no	no	no	no	no
O94827_549	O94827	549	LLLKSVLRKTEEPRAKEAVVAMIGSVER	1	0	1	0	0	0	P	L	no	no	no	no	no	no
O94829_416	O94829	416	EKEQFR	0	2	2	0	0	0	D	E	no	no	no	no	no	no
O94842_425	O94842	425	QAAAAAAAAASMQLPPPR	0	1	1	0	0	0	L	Q	no	no	no	no	no	no
O94850_607	O94850	607	YAGALR	0	1	0	0	1	0	P	Y	no	no	no	no	no	no
O94854_610	O94854	610	QVFQDLQR	0	1	1	0	0	0	E	Q	no	no	no	no	no	no
O94855_263	O94855	263	SIPSPIQVIENDR	1	0	0	0	1	0	D	S	no	no	no	no	no	no
O94864_189	O94864	189	YCLKFTKLL	1	0	0	1	0	0	E	Y	no	no	no	no	no	no
O94874_141	O94874	141	ELCKTYDLPGNFLTQALTQR	5	4	0	0	9	0	S	E	no	no	no	no	no	no
O94874_444	O94874	444	KIKKVKKKGR	0	16	5	0	11	0	Y	K	no	no	no	no	no	no
O94874_7	O94874	7	EIRRLAADFQRAQFAE	1	0	0	0	0	1	E	E	no	no	no	no	no	no
O94875-10_87	O94875-10	87	KSVEVPSFLKRPR	0	1	0	0	1	0	S	K	no	no	no	no	no	no
O94876_368	O94876	368	KPREIASLIR	0	2	2	0	0	0	S	K	no	no	no	no	no	no
O94885_548	O94885	548	EPPYR	0	1	1	0	0	0	E	E	no	no	no	no	no	no
O94906_742	O94906	742	STPLWLLLSR	0	9	1	0	8	0	H	S	no	no	no	no	no	no
O94915_943	O94915	943	TNPGAFR	1	0	1	0	0	0	R	T	no	no	no	no	no	no
O94953_362	O94953	362	RASLKAKLLRRSHRKRSQPKKPKPE	3	0	0	0	0	3	S	R	no	no	no	no	no	no
O94979_1003	O94979	1003	RVPKKKKMPE	0	4	0	4	0	0	N	R	no	no	no	no	no	no
O94979_378	O94979	378	SIVLPLKKPPKWIR	0	14	8	0	6	0	H	S	no	no	no	no	no	no
O94979-3_870	O94979-3	870	PYPQPQRPQNGWNDPPALNRVPKKKKMPE	0	3	0	3	0	0	P	P	no	no	no	no	no	no
O94986_498	O94986	498	EGELNIELTESYVDLGIKK	0	13	0	0	13	0	S	E	no	no	no	no	no	no
O94992_51	O94992	51	AFPQLGGRPGPEGE	0	1	0	1	0	0	R	A	no	no	no	no	no	no
O95049_169	O95049	169	SEANGLALVSGFKRLPR	1	0	0	0	1	0	G	S	no	no	no	no	no	no
O95049_391	O95049	391	SIGLRLAGGND	4	0	0	4	0	0	K	S	no	no	no	no	no	no
O95071_296	O95071	296	VLLLPLERDSE	0	1	0	1	0	0	R	V	no	no	no	no	no	no
O95071_995	O95071	995	SLRAAGLGRHE	0	1	0	0	0	1	R	S	no	no	no	no	no	no
O95150_204	O95150	204	VGSNWFQPIYLGAMFSLQEGDKLMVNVSDISL	1	0	0	1	0	0	E	V	no	no	no	no	no	no
O95163_177	O95163	177	QAAFQMQMHE	0	1	0	1	0	0	R	Q	no	no	no	no	no	no
O95166_19	O95166	19	EKIRKKYPDRVPVIVE	0	1	0	1	0	0	G	E	no	no	no	no	no	no
O95196_109	O95196	109	GGVTAEAGSGDAQALPATLQAPHE	1	0	0	1	0	0	L	G	no	no	no	no	no	no
O95202_115	O95202	115	RDDSVVEKSLKSLKDKNKKLEEGGPVYSPPAEVVVKKSLGQR	0	1	0	0	1	0	V	R	no	no	no	no	no	no
O95202_135	O95202	135	EEGGPVYSPPAEVVVKKSLGQR	0	1	1	0	0	0	L	E	no	no	no	no	no	no
O95219_354	O95219	354	SLKGMTTKLFGQETPEQR	0	5	4	0	1	0	F	S	no	no	no	no	no	no
O95232_306	O95232	306	RRCSRSRDHKRSRSRERRRSRSRDRRRSRSHDRSE	1	0	0	1	0	0	D	R	no	no	no	no	no	no
O95239_684	O95239	684	YELLKLER	0	2	0	0	2	0	Q	Y	no	no	no	no	no	no
O95248_500	O95248	500	RVPRPFPRLDE	0	1	0	0	0	1	R	R	no	no	no	no	no	no
O95248_948	O95248	948	GEQVVVRSFPVAALTKEKR	0	1	1	0	0	0	V	G	no	no	no	no	no	no
O95249_203	O95249	203	SKMNTLANR	0	2	0	0	2	0	H	S	no	no	no	no	no	no
O95255_1255	O95255	1255	AQPPWPQGGQIEFR	1	0	0	0	1	0	A	A	no	no	no	no	no	no
O95255_897	O95255	897	KDRTTSEAQTEVPLDDPDR	0	1	1	0	0	0	E	K	no	no	no	no	no	no
O95259_881	O95259	881	DSGITKSDLR	1	0	0	0	1	0	C	D	no	no	no	no	no	no
O95259_925	O95259	925	TVLEVR	0	1	0	0	1	0	A	T	no	no	no	no	no	no
O95259_946	O95259	946	NIEKQLSEILR	0	4	0	0	4	0	T	N	no	no	no	no	no	no
O95292_109	O95292	109	AKPEDLMDSKLR	0	6	6	0	0	0	E	A	no	no	no	no	no	no
O95294_644	O95294	644	TGALHTTYLQCKNVNELNQWLSALR	0	1	1	0	0	0	G	T	no	no	no	no	no	no
O95294_738	O95294	738	DQLRLKLLE	0	1	0	0	0	1	R	D	no	no	no	no	no	no
O95295_80	O95295	80	PYVKKLLNAR	0	1	0	0	1	0	D	P	no	no	no	no	no	no
O95302_30	O95302	30	LGSDAELQIER	1	10	7	0	4	0	G	L	no	no	no	no	no	no
O95336_13	O95336	13	SSSQELGAALAQLVAQR	0	17	3	0	14	0	F	S	no	no	no	no	no	no
O95342_153	O95342	153	LITGYIQICFWVIAAARQIQKMRKFYFR	1	0	1	0	0	0	V	L	no	no	no	no	no	no
O95347_187	O95347	187	KKEAKLKE	7	0	0	3	0	4	E	K	no	no	no	no	no	no
O95347_269	O95347	269	ENDKKIKALNHEIEELEKR	1	1	0	0	2	0	S	E	no	no	no	no	no	no
O95347_288	O95347	288	KDKETGGILR	1	0	0	0	1	0	R	K	no	no	no	no	no	no
O95347_48	O95347	48	LLGISNLSQVR	0	15	5	0	10	0	F	L	no	no	no	no	no	no
O95347_574	O95347	574	TIIPLNKISAR	0	1	0	0	1	0	Y	T	no	no	no	no	no	no
O95347_779	O95347	779	KMKNAEAERER	1	0	1	0	0	0	N	K	no	no	no	no	no	no
O95347_953	O95347	953	SAYDFKTNNPKEAGQR	0	26	2	0	24	0	N	S	no	no	no	no	no	no
O95352_576	O95352	576	RPGLAVIAGALAVE	1	0	0	1	0	0	S	R	no	no	no	no	no	no
O95359_1437	O95359	1437	AVGKDLTR	0	1	1	0	0	0	S	A	no	no	no	no	no	no
O95372_212	O95372	212	SCPQEMAAVKEFLEKLLPPV	0	6	4	0	2	0	S	S	no	no	no	no	no	no
O95372_99	O95372	99	IKALIEHEMKNGIPANR	0	1	0	0	1	0	N	I	no	no	no	no	no	no
O95373_163	O95373	163	KPEERSPLVAAMQHFLPVLKDRFIQLLSDQSDQSVLIQK	1	0	1	0	0	0	K	K	no	no	no	no	no	no
O95373_673	O95373	673	QLLPLVFE	0	3	0	3	0	0	W	Q	no	no	no	no	no	no
O95373_960	O95373	960	QIFKAIFQTIQNR	0	1	0	0	1	0	Y	Q	no	no	no	no	no	no
O95373_963	O95373	963	KAIFQTIQNR	1	1	0	0	2	0	F	K	no	no	no	no	no	no
O95391_37	O95391	37	KELEEQR	2	0	2	0	0	0	K	K	no	no	no	no	no	no
O95393_294	O95393	294	PGEEALLQMR	0	8	8	0	0	0	G	P	no	no	no	no	no	no
O95396_382	O95396	382	DAESLKLLKEAIWEEK	4	0	0	0	4	0	R	D	no	no	no	no	no	no
O95433_187	O95433	187	KAKPAPSKTQARPVGVKIPTCKITLKE	0	3	0	3	0	0	R	K	no	no	no	no	no	no
O95447_171	O95447	171	ENQFLKQLQLRHLKAIGKY	0	3	3	0	0	0	T	E	no	no	no	no	no	no
O95460_462	O95460	462	GTMTGLALRHMVEHSFSEAQGARPR	10	0	10	0	0	0	R	G	no	no	no	no	no	no
O95466-2_1074	O95466-2	1074	NQPYIR	1	0	0	0	1	0	R	N	no	no	no	no	no	no
O95476_210	O95476	210	SDTALLNLLPMLDA	1	0	0	0	1	0	P	S	no	no	no	no	no	no
O95478_79	O95478	79	EKTPQGAVPAYLLDR	0	1	0	0	1	0	D	E	no	no	no	no	no	no
O95478_99	O95478	99	AKVLSNMIKQKRKE	0	8	0	7	0	1	R	A	no	no	no	no	no	no
O95568_85	O95568	85	SRNLEPHGKQPSLR	0	1	0	0	1	0	S	S	no	no	no	no	no	no
O95568_87	O95568	87	NLEPHGKQPSLRAAKE	0	1	0	1	0	0	R	N	no	no	no	no	no	no
O95602_234	O95602	234	TAGQKDSEPLGIEEAQIGKR	1	35	17	0	19	0	R	T	no	no	no	no	no	no
O95602_808	O95602	808	ADVKRQR	1	0	0	0	1	0	K	A	no	no	no	no	no	no
O95613_1907	O95613	1907	QQPLAAGAAPPE	1	0	0	1	0	0	E	Q	no	no	no	no	no	no
O95613_34	O95613	34	SEKKTAKRK	0	1	1	0	0	0	H	S	no	no	no	no	no	no
O95613_937	O95613	937	KQGALLAAR	0	1	1	0	0	0	S	K	no	no	no	no	no	no
O95622_140	O95622	140	AAAAASAGGTEVR	1	0	1	0	0	0	S	A	no	no	no	no	no	no
O95644_684	O95644	684	KRSQYQRFTYLPANVPI	1	0	0	0	1	0	R	K	no	no	no	no	no	no
O95707_121	O95707	121	TQPQMIQAKLLKADLHGAIISVTKSK	0	1	0	0	1	0	D	T	no	no	no	no	no	no
O95707_56	O95707	56	VVLEYFTRHKRKEKKKKAKGLSARQR	0	1	1	0	0	0	A	V	no	no	no	no	no	no
O95714_2312	O95714	2312	DLDLLRCQQLKLYILK	0	3	0	0	3	0	V	D	no	no	no	no	no	no
O95721_30	O95721	30	DLPDGPDAPADRQQYLRQE	0	1	0	1	0	0	R	D	no	no	no	no	no	no
O95747_184	O95747	184	KTFVGTPCWMAPE	0	3	0	0	0	3	R	K	no	no	no	no	no	no
O95757_141	O95757	141	VISIPSFFTDAERRSVMAAAQVAGLNCLR	1	0	0	0	1	0	C	V	no	no	no	no	no	no
O95757_20	O95757	20	SGGIETIANEYSDR	1	15	7	0	9	0	R	S	no	no	no	no	no	no
O95757_304	O95757	304	AQFEQLCASLLAR	1	10	6	0	5	0	R	A	no	no	no	no	no	no
O95757_340	O95757	340	IVGGATRIPAVKE	1	13	0	5	0	9	E	I	no	no	no	no	no	no
O95757_358	O95757	358	FLKDISTTLNADEAVAR	0	2	1	0	1	0	F	F	no	no	no	no	no	no
O95757_366	O95757	366	LNADEAVAR	0	1	1	0	0	0	T	L	no	no	no	no	no	no
O95757_377	O95757	377	ALQCAILSPAFKVR	0	1	1	0	0	0	C	A	no	no	no	no	no	no
O95757_380	O95757	380	CAILSPAFKVRE	0	3	0	3	0	0	Q	C	no	no	no	no	no	no
O95757_381	O95757	381	AILSPAFKVR	0	14	8	9	6	5	C	A	no	no	no	no	no	no
O95757_381	O95757	381	AILSPAFKVRE	0	14	8	9	6	5	C	A	no	no	no	no	no	no
O95757_385	O95757	385	PAFKVRE	0	1	0	1	0	0	S	P	no	no	no	no	no	no
O95757_602	O95757	602	ENEGKMIMQDKLEKER	1	0	0	0	1	0	I	E	no	no	no	no	no	no
O95757_90	O95757	90	ELQKMPNGSAGVKVR	0	1	0	0	1	0	Y	E	no	no	no	no	no	no
O95758_135	O95758	135	ELKTDNLPNQAR	1	5	4	0	2	0	R	E	no	no	no	no	no	no
O95758_147	O95758	147	AQAALQAVSAVQSGSLALSGGPSNE	0	6	0	5	0	1	R	A	no	no	no	no	no	no
O95782_400	O95782	400	SNAKQIVSEMLR	2	13	9	0	6	0	R	S	no	no	no	no	no	no
O95782_665	O95782	665	AAPPPAAPPASAGAGNLLVDVFDGPAAQPSLGPTPE	0	1	0	1	0	0	R	A	no	no	no	no	no	no
O95785_1107	O95785	1107	PKALAKMMGGAGPGSSLEAR	3	0	3	0	0	0	S	P	no	no	no	no	no	no
O95785_176	O95785	176	DTPKTLDMAVVGGRE	1	0	0	0	0	1	E	D	no	no	no	no	no	no
O95785-3_263	O95785-3	263	DVLHGLIR	0	1	1	0	0	0	I	D	no	no	no	no	no	no
O95793_442	O95793	442	AAPNPAKATVTAMIARE	0	22	0	19	0	3	R	A	no	no	no	no	no	no
O95801_44	O95801	44	LFMSR	0	2	2	0	0	0	P	L	no	no	no	no	no	no
O95816_194	O95816	194	SKGAGSKTLQQNAESR	0	1	1	0	0	0	H	S	no	no	no	no	no	no
O95816_3	O95816	3	QAKINAKANE	0	1	0	1	0	0	A	Q	no	no	no	no	no	no
O95819_5	O95819	5	SPAKSLVD	1	0	0	0	0	1	D	S	no	no	no	no	no	no
O95819_665	O95819	665	WERVEKLVPR	0	1	1	0	0	0	L	W	no	no	no	no	no	no
O95819_882	O95819	882	SCDGMRPEAIR	0	1	0	0	1	0	F	S	no	no	no	no	no	no
O95822_28	O95822	28	ASGQAAGALER	0	1	1	0	0	0	L	A	yes	no	no	no	no	no
O95831_135	O95831	135	LLIGGGTAAFAAAR	0	1	1	0	0	0	F	L	no	no	no	no	no	no
O95831_164	O95831	164	EDPELPYMRPPLSKELWFSDDPNVTKTLR	0	1	1	0	0	0	S	E	no	no	no	no	no	no
O95831_318	O95831	318	ALGRKARALGTE	0	1	0	1	0	0	C	A	no	no	no	no	no	no
O95831_329	O95831	329	EVIQLFPEKGNMGKILPEYLSNWTMEKVR	0	1	1	0	0	0	T	E	no	no	no	no	no	no
O95831_516	O95831	516	NPKSATEQSGTGIR	0	1	0	0	1	0	D	N	no	no	no	no	no	no
O95838_283	O95838	283	LYLHTLLEPTVLPE	0	1	0	0	0	1	G	L	no	no	no	no	no	no
O95861_17	O95861	17	SIAQKAGMIVR	0	16	0	0	16	0	Y	S	no	no	no	no	no	no
O95861_281	O95861	281	SAGVLATLR	0	17	3	0	14	0	N	S	no	no	no	no	no	no
O95870_119	O95870	119	WTNPQYRQFITILEATHR	1	0	1	0	0	0	R	W	no	no	no	no	no	no
O95886_925	O95886	925	GVPVKERSLDSVDRQR	1	0	1	0	0	0	R	G	no	no	no	no	no	no
O95907_26	O95907	26	FVVTGFAYGFPK	1	0	0	0	1	0	C	F	no	no	no	no	no	no
O95922_119	O95922	119	DYNLFVEEFRK	0	1	1	0	0	0	A	D	no	no	no	no	no	no
O95931_93	O95931	93	HKAKGK	0	3	0	0	0	3	S	H	no	no	no	no	no	no
O95932_437	O95932	437	ITDLYKYPE	1	0	0	0	0	1	D	I	no	no	no	no	no	no
O95947_30	O95947	30	PALAEGYR	0	1	1	0	0	0	P	P	no	no	no	no	no	no
O95989_80	O95989	80	LVGIFE	0	1	0	1	0	0	R	L	no	no	no	no	no	no
O95995_148	O95995	148	ELKEQELASEVVVKNLR	0	1	0	0	1	0	V	E	no	no	no	no	no	no
O95995_153	O95995	153	ELASEVVVKNLR	0	23	2	0	21	0	Q	E	no	no	no	no	no	no
O95996_1950	O95996	1950	EPGPRGRAGTEAGPGAR	1	0	1	0	0	0	P	E	no	no	no	no	no	no
O95999_18	O95999	18	KDALENLR	1	0	0	0	1	0	K	K	no	no	no	no	no	no
O95999_95	O95999	95	LIQKITDEVLKLR	0	5	0	0	5	0	F	L	no	no	no	no	no	no
O96008_6	O96008	6	AASSPPAGPPPPPAPALVGLPPPPPSPPGFTLPPLGGSLGAGTSTSR	1	0	1	0	0	0	L	A	no	no	no	no	no	no
O96008_7	O96008	7	ASSPPAGPPPPPAPALVGLPPPPPSPPGFTLPPLGGSLGAGTSTSR	0	36	21	7	15	1	A	A	yes	no	no	no	no	no
O96008_7	O96008	7	ASSPPAGPPPPPAPALVGLPPPPPSPPGFTLPPLGGSLGAGTSTSRSSE	0	8	21	7	15	1	A	A	yes	no	no	no	no	no
P00326_19	P00326	19	KKPFSIEEVEVAPPKAHEVR	0	1	0	0	1	0	L	K	no	no	no	no	no	no
P00338_146	P00338	146	VAWKISGFPKNR	0	5	2	0	3	0	Y	V	no	no	no	no	no	no
P00338_149	P00338	149	KISGFPKNR	0	11	4	8	7	2	W	K	no	no	no	no	no	no
P00338_149	P00338	149	KISGFPKNRVIGSGCNLD	0	10	4	8	7	2	W	K	no	no	no	no	no	no
P00338_251	P00338	251	AIGLSVADLAESIMKNLR	2	289	111	0	180	0	W	A	no	no	no	no	no	no
P00338_253	P00338	253	GLSVADLAESIMKNLR	1	0	0	0	1	0	I	G	no	no	no	no	no	no
P00338_255	P00338	255	SVADLAESIMKNLR	0	28	9	0	19	0	L	S	no	no	no	no	no	no
P00338_256	P00338	256	VADLAESIMKNLR	0	2	2	0	0	0	S	V	no	no	no	no	no	no
P00338_48	P00338	48	LALVDVIE	2	5	0	4	0	9	E	L	no	no	no	no	no	no
P00338_48	P00338	48	LALVDVIEDKLKGE	1	5	0	4	0	9	E	L	no	no	no	no	no	no
P00338_89	P00338	89	SKLVIITAGAR	0	49	3	0	46	5	N	S	no	no	no	no	no	no
P00338_89	P00338	89	SKLVIITAGARQQE	0	5	3	0	46	5	N	S	no	no	no	no	no	no
P00367_117	P00367	117	SLSFPIR	0	6	0	0	6	0	L	S	no	no	no	no	no	no
P00367_144	P00367	144	TPCKGGIR	1	36	18	0	19	0	R	T	no	no	no	no	no	no
P00367_395	P00367	395	RVKAKIIAEGANGPTTPEADKIFLER	0	1	1	0	0	0	P	R	no	no	no	no	no	no
P00367_68	P00367	68	KMVEGFFDR	0	2	0	0	2	0	F	K	no	no	no	no	no	no
P00367_77	P00367	77	GASIVEDKLVEDLR	1	1	0	0	2	0	R	G	no	no	no	no	no	no
P00374_60	P00374	60	SIPEKNRPLKGR	0	14	3	0	11	0	F	S	no	no	no	no	no	no
P00387_220	P00387	220	PELEELR	1	0	1	0	0	0	R	P	no	no	no	no	no	no
P00403_142	P00403	142	VVLPIEAPIR	1	10	4	0	7	0	R	V	no	no	no	no	no	no
P00403_162	P00403	162	SWAVPTLGLKTDAIPGR	0	6	5	0	1	0	H	S	no	no	no	no	no	no
P00441_116	P00441	116	RTLVVHEKADDLGKGGNEESTKTGNAGSR	0	1	1	0	0	0	G	R	no	no	no	no	no	no
P00441_117	P00441	117	TLVVHEKADDLGKGGNEESTKTGNAGSR	4	114	44	0	74	0	R	T	no	no	no	no	no	no
P00441_8	P00441	8	VLKGDGPVQGIINFE	0	1	0	1	0	0	C	V	no	no	no	no	no	no
P00491_193	P00491	193	VMVAGPSFETVAECR	0	1	0	0	1	0	Y	V	no	no	no	no	no	no
P00491_208	P00491	208	VLQKLGADAVGMSTVPEVIVAR	1	10	3	0	8	0	R	V	no	no	no	no	no	no
P00491_89	P00491	89	EGYPLWKVTFPVR	2	2	1	0	3	0	Y	E	no	no	no	no	no	no
P00492_152	P00492	152	QYNPKMVKVASLLVKR	4	1	1	0	4	0	R	Q	no	no	no	no	no	no
P00505_120	P00505	120	VLKSGRFVTVQTISGTGALR	1	0	0	0	1	0	E	V	no	no	no	no	no	no
P00505_227	P00505	227	KEIATVVKKR	0	1	0	0	1	0	W	K	no	no	no	no	no	no
P00505_326	P00505	326	IAAAILNTPDLR	1	38	12	0	27	0	R	I	no	no	no	no	no	no
P00505_34	P00505	34	THVEMGPPDPILGVTEAFKR	0	7	0	0	7	0	W	T	no	no	no	no	no	no
P00505_399	P00505	399	SIYMTKDGR	0	7	0	0	7	0	F	S	no	no	no	no	no	no
P00505_55	P00505	55	TNSKKMNLGVGAYRDDNGKPYVLPSVRKAE	1	5	0	2	0	4	D	T	no	no	no	no	no	no
P00505_57	P00505	57	SKKMNLGVGAYR	0	2	0	0	2	0	N	S	no	no	no	no	no	no
P00558_100	P00558	100	VGPEVEKACANPAAGSVILLENLR	1	1	2	0	0	0	C	V	no	no	no	no	no	no
P00558_105	P00558	105	EKACANPAAGSVILLENLR	1	0	0	0	1	0	V	E	no	no	no	no	no	no
P00558_109	P00558	109	ANPAAGSVILLENLR	0	8	1	0	7	0	C	A	no	no	no	no	no	no
P00558_11	P00558	11	KLDVKGKR	0	5	5	0	0	0	D	K	no	no	no	no	no	no
P00558_111	P00558	111	PAAGSVILLENLR	0	2	1	0	1	0	N	P	no	no	no	no	no	no
P00558_123	P00558	123	RFHVEEEGKGKDASGNKVKAEPAKIEAFR	0	1	1	0	0	0	L	R	no	no	no	no	no	no
P00558_127	P00558	127	EEEGKGKDASGNKVKAEPAKIEAFR	0	1	1	0	0	0	V	E	no	no	no	no	no	no
P00558_128	P00558	128	EEGKGKDASGNKVKAEPAKIEAFR	0	15	11	0	4	0	E	E	no	no	no	no	no	no
P00558_129	P00558	129	EGKGKDASGNKVKAEPAKIEAFR	4	7	8	0	3	0	E	E	no	no	no	no	no	no
P00558_182	P00558	182	PQKAGGFLMKKE	0	1	0	1	0	0	L	P	no	no	no	no	no	no
P00558_207	P00558	207	PFLAILGGAKVAD	0	24	0	7	0	17	R	P	no	no	no	no	no	no
P00558_208	P00558	208	FLAILGGAKVAD	0	3	0	1	0	2	P	F	no	no	no	no	no	no
P00558_243	P00558	243	TFLKVLNNME	0	22	0	19	0	3	F	T	no	no	no	no	no	no
P00558_26	P00558	26	NVPMKNNQITNNQR	0	2	0	0	2	0	F	N	no	no	no	no	no	no
P00558_319	P00558	319	ESSKKYAEAVTR	0	3	0	0	3	0	P	E	no	no	no	no	no	no
P00558_32	P00558	32	NQITNNQR	0	1	1	0	0	0	N	N	no	no	no	no	no	no
P00558_320	P00558	320	SSKKYAEAVTR	0	13	0	0	13	0	E	S	no	no	no	no	no	no
P00558_344	P00558	344	EWEAFAR	0	1	0	0	1	0	F	E	no	no	no	no	no	no
P00558_351	P00558	351	GTKALMDEVVKATSR	12	47	18	0	41	0	R	G	no	no	no	no	no	no
P00558_5	P00558	5	NKLTLDKLDVKGKR	2	0	2	0	0	0	S	N	no	no	no	no	no	no
P00558_6	P00558	6	KLTLDKLDVKGKR	0	1	0	0	1	0	N	K	no	no	no	no	no	no
P00558_8	P00558	8	TLDKLDVKGKR	0	2	0	0	2	0	L	T	no	no	no	no	no	no
P00568_59	P00568	59	EIMEKGQLVPLETVLDMLR	2	0	0	0	2	0	S	E	no	no	no	no	no	no
P00736_438	P00736	438	EQKGEKIPR	0	1	0	0	1	0	N	E	no	no	no	no	no	no
P00918_148	P00918	148	KVGSAKPGLQKVVDVLDSIKTKGKSADFTNFDPR	0	1	0	0	1	0	L	K	no	no	no	no	no	no
P00918_155	P00918	155	GLQKVVDVLDSIKTKGKSADFTNFDPR	0	2	0	0	2	0	P	G	no	no	no	no	no	no
P00918_17	P00918	17	HKDFPIAKGER	0	1	0	0	1	0	W	H	no	no	no	no	no	no
P00918_48	P00918	48	SVSYDQATSLR	1	51	13	0	39	0	L	S	no	yes	no	no	no	yes
P00966_134	P00966	134	SLAPQIKVIAPWR	0	7	0	1	7	0	Y	S	no	no	no	no	no	no
P00966_134	P00966	134	SLAPQIKVIAPWRMPE	0	1	0	1	7	0	Y	S	no	no	no	no	no	no
P01133_187	P01133	187	LDGVGVKALLETSE	1	0	0	0	0	1	D	L	no	no	no	no	no	no
P01133_531	P01133	531	TALKWIE	3	0	0	3	0	0	H	T	no	no	no	no	no	no
P01137_20	P01137	20	VLTPGRPAAGLSTCKTIDMELVK	1	0	0	0	1	0	L	V	no	no	no	no	no	no
P01185_138	P01185	138	PAGALLLR	0	2	2	0	0	0	G	P	no	no	no	no	no	no
P01210_185	P01210	185	RYGGFMRGLKR	1	0	0	0	1	0	K	R	no	no	no	no	no	no
P01213_196	P01213	196	DSMGHEDLYKR	2	0	2	0	0	0	G	D	no	no	no	no	no	no
P01241_194	P01241	194	KDMDKVETFLR	1	0	1	0	0	0	R	K	no	no	no	no	no	no
P01765_20	P01765	20	LSCAASGFTFSTYVMSWVRQAPGK	1	0	0	0	1	0	R	L	no	no	no	no	no	no
P01889_158	P01889	158	TAADTAAQITQR	0	1	0	0	1	0	W	T	no	no	no	no	no	no
P02042_97	P02042	97	LHVDPENFR	1	4	3	0	2	0	K	L	no	no	no	no	no	no
P02458_1260	P02458	1260	KSLNNQIESIRSPEGSRKNPAR	0	2	0	0	2	0	L	K	no	no	no	no	no	no
P02545_12	P02545	12	SGAQASSTPLSPTRITRLQE	0	5	0	5	0	0	R	S	no	no	no	no	no	no
P02545_9	P02545	9	ATRSGAQASSTPLSPTRITRLQE	0	8	0	8	0	0	R	A	no	no	no	no	no	no
P02545-5_20	P02545-5	20	GNTKKEGDLIAAQAR	3	0	1	0	2	0	D	G	no	no	no	no	no	no
P02654_26	P02654	26	GTPDVSSALDKLKEFGNTLEDKAR	0	5	5	0	0	0	Q	G	no	no	yes	no	no	no
P02730_731	P02730	731	SVTHANALTVMGK	1	0	0	0	1	0	R	S	no	no	no	no	no	no
P02749_28	P02749	28	DLPFSTVVPLKTFYEPGEE	1	0	0	1	0	0	D	D	no	no	no	no	no	no
P02766_17	P02766	17	VSEAGPTGTGESKCPLMVKVLDAVR	0	1	1	0	0	0	F	V	no	no	no	no	no	no
P02766_26	P02766	26	GESKCPLMVKVLDAVR	3	7	2	0	8	0	T	G	no	no	no	no	no	no
P02768_106	P02768	106	ETYGEMADCCAKQEPER	1	0	0	0	1	0	R	E	no	no	no	no	yes	no
P02786_177	P02786	177	KLSKVWR	0	3	0	0	3	0	F	K	no	no	no	no	no	no
P02786_670	P02786	670	VMKKLNDR	0	3	0	0	3	0	F	V	no	no	no	no	no	no
P04040_95	P04040	95	SKAKVFEHIGKKTPIAVR	0	1	0	0	1	0	Y	S	no	no	no	no	no	no
P04049_306	P04049	306	SQPKTPVPAQRE	0	1	0	1	0	0	W	S	no	no	no	no	no	no
P04062_463	P04062	463	SKFIPEGSQR	0	2	0	0	2	0	F	S	no	no	no	no	no	no
P04075_122	P04075	122	ETTTQGLDGLSER	2	5	0	0	7	0	G	E	no	no	no	no	no	no
P04075_124	P04075	124	TTQGLDGLSERCAQYKKDGADFAKWR	1	0	0	0	1	0	T	T	no	no	no	no	no	no
P04075_135	P04075	135	CAQYKKDGADFAKWR	1	52	18	0	35	0	R	C	no	no	no	no	no	no
P04075_136	P04075	136	AQYKKDGADFAKWR	0	3	0	0	3	0	C	A	no	no	no	no	no	no
P04075_139	P04075	139	KKDGADFAKWR	0	2	0	0	2	0	Y	K	no	no	no	no	no	no
P04075_156	P04075	156	EHTPSALAIMENANVLAR	0	1	0	0	1	0	G	E	no	no	no	no	no	no
P04075_158	P04075	158	TPSALAIMENANVLAR	0	2	0	0	2	0	H	T	no	no	no	no	no	no
P04075_159	P04075	159	PSALAIMENANVLAR	0	3	3	0	0	0	T	P	no	no	no	no	no	no
P04075_163	P04075	163	AIMENANVLAR	0	14	0	0	17	0	L	A	no	no	no	no	no	no
P04075_163	P04075	163	AIMENANVLARYASICQQNGIVPIVEPEILPDGDHDLKR	0	3	0	0	17	0	L	A	no	no	no	no	no	no
P04075_175	P04075	175	ASICQQNGIVPIVEPEILPDGDHDLKR	0	6	0	0	6	0	Y	A	no	no	no	no	no	no
P04075_179	P04075	179	QQNGIVPIVEPEILPDGDHDLKR	2	5	7	0	0	0	C	Q	no	no	no	no	no	no
P04075_185	P04075	185	PIVEPEILPDGDHDLKR	0	1	0	0	1	0	V	P	no	no	no	no	no	no
P04075_186	P04075	186	IVEPEILPDGDHDLKR	0	1	0	0	1	0	P	I	no	no	no	no	no	no
P04075_19	P04075	19	IAHRIVAPGKGILAADE	2	8	0	6	0	4	D	I	no	yes	no	no	no	yes
P04075_21	P04075	21	HRIVAPGKGILAADE	0	3	0	3	0	0	A	H	no	no	no	no	no	no
P04075_245	P04075	245	SHEEIAMATVTALR	0	16	9	0	7	0	F	S	no	no	no	no	no	no
P04075_297	P04075	297	ALTFSYGR	0	21	1	0	20	0	W	A	no	no	no	no	no	no
P04075_305	P04075	305	ALQASALKAWGGKKENLKAAQEEYVKR	1	69	23	0	47	0	R	A	no	no	no	no	no	no
P04075_315	P04075	315	GGKKENLKAAQEEYVKR	0	1	1	0	0	0	W	G	no	no	no	no	no	no
P04075_36	P04075	36	STGSIAKRLQSIGTE	4	95	0	49	0	50	E	S	no	no	no	no	no	no
P04075_39	P04075	39	SIAKRLQSIGTE	0	3	0	1	0	2	G	S	no	no	no	no	no	no
P04075_44	P04075	44	LQSIGTENTEENR	1	8	6	0	3	0	R	L	no	no	no	no	no	no
P04080_16	P04080	16	TQHIADQVR	0	1	0	0	1	0	E	T	no	no	no	no	no	no
P04080_4	P04080	4	GAPSATQPATAETQHIADQVR	0	5	5	0	0	0	C	G	yes	no	no	no	no	no
P04085_161	P04085	161	KPKLKEVQVR	11	0	0	0	11	0	K	K	no	no	no	no	no	no
P04179-2_73	P04179-2	73	LAKGELLEAIKR	3	0	0	0	3	0	A	L	no	no	no	no	no	no
P04181_25	P04181	25	ATSVATKKTVQGPPTSDDIFE	1	0	25	1	0	0	S	A	no	no	no	no	no	no
P04181_25	P04181	25	ATSVATKKTVQGPPTSDDIFER	20	5	25	1	0	0	S	A	no	no	no	no	no	no
P04264_183	P04264	183	QIKSLNNQFASFIDKVRFLE	1	0	0	0	0	1	E	Q	no	no	no	no	no	no
P04264_434	P04264	434	ENALKDAKNKLNDLEDALQQAKEDLAR	0	1	1	0	0	0	G	E	no	no	no	no	no	no
P04350_111	P04350	111	ELVDAVLDVVR	1	0	0	0	1	4	A	E	no	no	no	no	no	no
P04350_111	P04350	111	ELVDAVLDVVRKE	4	0	0	0	1	4	A	E	no	no	no	no	no	no
P04350_202	P04350	202	IDNEALYDICFR	0	1	0	0	1	0	C	I	no	no	no	no	no	no
P04350_205	P04350	205	EALYDICFR	0	1	0	0	1	0	N	E	no	no	no	no	no	no
P04350_272	P04350	272	PLTSRGSQQYRALTVPE	0	2	0	2	0	0	A	P	no	no	no	no	no	no
P04350_274	P04350	274	TSRGSQQYRALTVPE	0	7	0	7	0	0	L	T	no	no	no	no	no	no
P04350_277	P04350	277	GSQQYRALTVPE	0	42	0	34	0	8	R	G	no	no	no	no	no	no
P04350_283	P04350	283	ALTVPELTQQMFDAKNMMAACDPR	6	109	63	0	52	0	R	A	no	no	no	no	no	no
P04350_311	P04350	311	LTVAAVFR	0	1	1	0	0	0	Y	L	no	no	no	no	no	no
P04350_312	P04350	312	TVAAVFR	0	2	0	0	2	0	L	T	no	no	no	no	no	no
P04350_335	P04350	335	SKNSSYFVEWIPNNVKTAVCDIPPR	0	1	1	0	0	0	Q	S	no	no	no	no	no	no
P04350_338	P04350	338	SSYFVEWIPNNVKTAVCDIPPR	0	4	0	0	4	0	N	S	no	no	no	no	no	no
P04350_341	P04350	341	FVEWIPNNVKTAVCDIPPR	1	30	10	0	21	0	Y	F	no	no	no	no	no	no
P04350_342	P04350	342	VEWIPNNVKTAVCDIPPR	0	6	0	0	6	0	F	V	no	no	no	no	no	no
P04350_359	P04350	359	RGLKMAATFIGNSTAIQELFKR	1	0	1	0	0	0	P	R	no	no	no	no	no	no
P04350_367	P04350	367	FIGNSTAIQELFKR	0	11	3	0	8	0	T	F	no	no	no	no	no	no
P04350_368	P04350	368	IGNSTAIQELFKR	1	11	5	0	7	0	F	I	no	no	no	no	no	no
P04350_371	P04350	371	STAIQELFKR	0	48	16	0	32	0	N	S	no	no	no	no	no	no
P04350_372	P04350	372	TAIQELFKR	0	6	4	0	2	0	S	T	no	no	no	no	no	no
P04350_373	P04350	373	AIQELFKR	0	5	4	0	1	0	T	A	no	no	no	no	no	no
P04350_63	P04350	63	AVLVDLEPGTMDSVR	2	9	2	0	9	0	R	A	no	no	no	no	no	no
P04350_64	P04350	64	VLVDLEPGTMDSVR	1	0	0	0	1	0	A	V	no	no	no	no	no	no
P04350_78	P04350	78	SGPFGQIFRPD	0	16	0	16	0	0	R	S	no	no	no	no	no	no
P04406_103	P04406	103	TTMEKAGAHLQGGAKR	0	76	13	0	63	0	F	T	no	no	no	no	no	no
P04406_104	P04406	104	TMEKAGAHLQGGAKR	0	5	0	0	5	0	T	T	no	no	no	no	no	no
P04406_107	P04406	107	KAGAHLQGGAKR	0	8	6	1	1	0	E	K	no	no	no	no	no	no
P04406_109	P04406	109	GAHLQGGAKR	0	3	1	0	2	0	A	G	no	no	no	no	no	no
P04406_153	P04406	153	TTNCLAPLAKVIHD	1	9	0	3	0	7	C	T	no	no	no	no	no	no
P04406_156	P04406	156	CLAPLAKVIHD	0	7	0	6	0	1	N	C	no	no	no	no	no	no
P04406_157	P04406	157	LAPLAKVIHD	0	46	0	33	0	39	C	L	no	no	no	no	no	no
P04406_157	P04406	157	LAPLAKVIHDNFGIVE	0	26	0	33	0	39	C	L	no	no	no	no	no	no
P04406_158	P04406	158	APLAKVIHD	0	24	0	17	0	7	L	A	no	no	no	no	no	no
P04406_159	P04406	159	PLAKVIHD	0	1	0	1	0	0	A	P	no	no	no	no	no	no
P04406_160	P04406	160	LAKVIHD	0	6	0	7	0	1	P	L	no	no	no	no	no	no
P04406_160	P04406	160	LAKVIHDNFGIVE	0	2	0	7	0	1	P	L	no	no	no	no	no	no
P04406_172	P04406	172	EGLMTTVHAITATQKTVDGPSGKLWR	0	3	0	0	3	0	V	E	no	no	no	no	no	no
P04406_180	P04406	180	AITATQKTVDGPSGKLWR	1	17	6	0	12	0	H	A	yes	yes	no	no	no	yes
P04406_190	P04406	190	GPSGKLWRDGRGALQNIIPASTGAAKAVGKVIPELNGKLTGMAFR	2	0	0	0	2	0	D	G	no	no	no	no	no	no
P04406_197	P04406	197	RDGRGALQNIIPASTGAAKAVGKVIPE	0	6	1	4	0	2	W	R	no	no	no	no	no	no
P04406_197	P04406	197	RDGRGALQNIIPASTGAAKAVGKVIPELNGKLTGMAFR	0	1	1	4	0	2	W	R	no	no	no	no	no	no
P04406_198	P04406	198	DGRGALQNIIPASTGAAKAVGKVIPE	0	13	0	12	0	1	R	D	no	no	no	no	no	no
P04406_200	P04406	200	RGALQNIIPASTGAAKAVGKVIPELNGKLTGMAFR	0	5	2	0	3	0	G	R	no	no	no	no	no	no
P04406_201	P04406	201	GALQNIIPASTGAAKAVGKVIPELNGKLTGMAFR	20	448	230	0	238	0	R	G	yes	no	no	no	yes	no
P04406_205	P04406	205	NIIPASTGAAKAVGKVIPELNGKLTGMAFR	1	2	0	0	3	0	Q	N	no	no	no	no	no	no
P04406_206	P04406	206	IIPASTGAAKAVGKVIPELNGKLTGMAFR	0	14	11	0	3	0	N	I	no	no	no	no	no	no
P04406_207	P04406	207	IPASTGAAKAVGKVIPE	0	2	11	2	2	0	I	I	no	no	no	no	no	no
P04406_207	P04406	207	IPASTGAAKAVGKVIPELNGKLTGMAFR	0	13	11	2	2	0	I	I	no	no	no	no	no	no
P04406_208	P04406	208	PASTGAAKAVGKVIPE	0	24	33	20	20	4	I	P	no	no	no	no	no	no
P04406_208	P04406	208	PASTGAAKAVGKVIPELNGKLTGMAFR	0	53	33	20	20	4	I	P	no	no	no	no	no	no
P04406_209	P04406	209	ASTGAAKAVGKVIPE	0	13	14	9	2	4	P	A	no	no	no	no	no	no
P04406_209	P04406	209	ASTGAAKAVGKVIPELNGKLTGMAFR	0	16	14	9	2	4	P	A	no	no	no	no	no	no
P04406_210	P04406	210	STGAAKAVGKVIPE	0	27	80	12	122	15	A	S	no	no	no	no	no	no
P04406_210	P04406	210	STGAAKAVGKVIPELNGKLTGMAFR	1	201	80	12	122	15	A	S	no	no	no	no	no	no
P04406_211	P04406	211	TGAAKAVGKVIPE	0	11	2	9	2	2	S	T	no	no	no	no	no	no
P04406_211	P04406	211	TGAAKAVGKVIPELNGKLTGMAFR	0	4	2	9	2	2	S	T	no	no	no	no	no	no
P04406_212	P04406	212	GAAKAVGKVIPE	0	12	4	8	1	4	T	G	no	no	no	no	no	no
P04406_212	P04406	212	GAAKAVGKVIPELNGKLTGMAFR	0	5	4	8	1	4	T	G	no	no	no	no	no	no
P04406_213	P04406	213	AAKAVGKVIPE	0	1	0	1	0	0	G	A	no	no	no	no	no	no
P04406_214	P04406	214	AKAVGKVIPELNGKLTGMAFR	1	0	1	0	0	0	A	A	no	no	no	no	no	no
P04406_215	P04406	215	KAVGKVIPELNGKLTGMAFR	0	1	1	0	0	0	A	K	no	no	no	no	no	no
P04406_218	P04406	218	GKVIPELNGKLTGMAFR	0	1	1	0	0	0	V	G	no	no	no	no	no	no
P04406_221	P04406	221	IPELNGKLTGMAFR	0	1	1	0	1	0	V	I	no	no	no	no	no	no
P04406_221	P04406	221	IPELNGKLTGMAFRVPTANVSVVDLTCR	0	1	1	0	1	0	V	I	no	no	no	no	no	no
P04406_222	P04406	222	PELNGKLTGMAFR	0	17	13	0	4	0	I	P	no	no	no	no	no	no
P04406_224	P04406	224	LNGKLTGMAFR	0	2	1	0	1	0	E	L	no	no	no	no	no	no
P04406_234	P04406	234	RVPTANVSVVD	0	1	0	1	8	0	F	R	no	no	no	no	no	no
P04406_234	P04406	234	RVPTANVSVVDLTCR	0	8	0	1	8	0	F	R	no	no	no	no	no	no
P04406_235	P04406	235	VPTANVSVVDLTCR	1	31	10	0	22	0	R	V	no	yes	no	no	no	yes
P04406_250	P04406	250	EKPAKYDDIKKVVKQASEGPLKGILGYTE	0	4	0	1	0	3	L	E	no	no	no	no	no	no
P04406_3	P04406	3	KVKVGVNGFGR	4	23	12	0	15	0	G	K	no	no	no	no	no	no
P04406_324	P04406	324	VVDLMAHMASKE	1	3	0	0	4	0	R	V	no	no	no	no	no	no
P04406_58	P04406	58	GTVKAENGKLVINGNPITIFQER	0	5	0	0	5	0	H	G	no	no	no	no	no	no
P04406_63	P04406	63	ENGKLVINGNPITIFQER	1	0	0	0	1	0	A	E	no	no	no	no	no	no
P04406_64	P04406	64	NGKLVINGNPITIFQE	1	25	0	7	0	19	E	N	no	no	no	no	no	no
P04406_65	P04406	65	GKLVINGNPITIFQER	1	1	0	0	2	0	N	G	no	no	no	no	no	no
P04406_71	P04406	71	GNPITIFQER	0	1	0	0	1	0	N	G	yes	no	no	no	no	no
P04406_73	P04406	73	PITIFQER	0	1	1	0	0	0	N	P	no	no	no	no	no	no
P04406_79	P04406	79	ERDPSKIKWGDAGAE	0	1	0	1	0	0	Q	E	no	no	no	no	no	no
P04406_93	P04406	93	EYVVESTGVFTTMEKAGAHLQGGAKR	1	3	0	0	4	0	A	E	no	no	no	no	no	no
P04406_95	P04406	95	VVESTGVFTTMEKAGAHLQGGAKR	0	4	0	0	4	0	Y	V	no	no	no	no	no	no
P04406_97	P04406	97	ESTGVFTTMEKAGAHLQGGAKR	6	8	7	0	7	0	V	E	no	no	no	no	no	no
P04406_98	P04406	98	STGVFTTMEKAGAHLQGGAKR	0	16	3	0	13	0	E	S	yes	no	no	no	no	no
P04406_99	P04406	99	TGVFTTMEKAGAHLQGGAKR	0	2	2	0	0	0	S	T	no	no	no	no	no	no
P04632_71	P04632	71	EAAAQYNPEPPPPR	0	1	0	0	1	0	S	E	no	no	no	no	no	no
P04637_185	P04637	185	SDGLAPPQHLIRVE	1	9	0	5	0	5	D	S	no	no	no	no	no	no
P04792_28	P04792	28	LFDQAFGLPRLPE	0	1	0	1	0	0	R	L	no	no	no	no	no	no
P04808_94	P04808	94	LPPELKAALSERQPSLPELQQYVPALKDSNLSFEEFKK	0	1	0	0	1	0	N	L	no	no	no	no	no	no
P04818_3	P04818	3	VAGSELPR	0	3	3	0	0	0	P	V	yes	no	no	no	no	no
P04843_172	P04843	172	TMRVKLASRNVE	0	7	0	3	0	4	Q	T	no	no	no	no	no	no
P04843_181	P04843	181	NVESYTKLGNPTR	3	37	5	0	35	0	R	N	no	no	no	no	no	no
P04843_25	P04843	25	SSEAPPLINE	0	3	34	3	17	0	A	S	yes	no	no	no	no	no
P04843_25	P04843	25	SSEAPPLINEDVKR	0	51	34	3	17	0	A	S	yes	no	no	no	no	no
P04843_279	P04843	279	SFKTILPAAAQDVYYR	1	32	10	0	23	0	R	S	no	no	no	no	no	no
P04843_66	P04843	66	ATSFLLALEPELEAR	1	0	0	0	1	0	R	A	no	no	no	no	no	no
P04843_70	P04843	70	LLALEPELEAR	0	16	3	0	13	0	F	L	no	no	no	no	no	no
P04843_96	P04843	96	NNLEVRETKIKGKSGR	0	1	1	0	0	0	E	N	no	no	no	no	no	no
P04844_172	P04844	172	SQQADLRSIVEEIEDLVAR	1	0	0	0	1	0	L	S	no	no	no	no	no	no
P04844_173	P04844	173	QQADLRSIVEEIEDLVAR	1	1	1	0	1	0	S	Q	no	no	no	no	no	no
P04844_194	P04844	194	LGGVYLQFEEGLETTALFVAATYK	0	1	1	0	0	0	E	L	no	no	no	no	no	no
P04844_254	P04844	254	SVASAAAVLSHNR	1	0	0	0	1	0	F	S	no	no	no	no	no	no
P04844_415	P04844	415	ALFFQLVDVNTGAE	0	1	0	1	0	0	F	A	no	no	no	no	no	no
P04844_54	P04844	54	SIVGLSSLGAQVPDAKKACTYIR	0	1	0	0	1	0	Y	S	no	no	no	no	no	no
P04908_106	P04908	106	GGVLPNIQAVLLPKKTE	0	1	0	0	0	1	Q	G	yes	no	no	no	no	no
P04908_123	P04908	123	SHHKAKGK	0	59	1	41	0	17	E	S	no	no	no	no	no	no
P04908_22	P04908	22	AGLQFPVGR	33	119	71	0	81	0	R	A	no	no	no	no	no	no
P04908_23	P04908	23	GLQFPVGR	2	1	2	0	1	0	A	G	no	no	no	no	no	no
P04908_44	P04908	44	VGAGAPVYLAAVLE	0	3	0	1	2	0	R	V	no	no	no	no	no	no
P04908_46	P04908	46	AGAPVYLAAVLE	0	44	0	14	0	30	G	A	no	no	no	no	no	no
P04908_47	P04908	47	GAPVYLAAVLE	0	2	1	2	2	0	A	G	no	no	no	no	no	no
P04908_47	P04908	47	GAPVYLAAVLEYLTAEILELAGNAAR	1	2	1	2	2	0	A	G	no	no	no	no	no	no
P04908_49	P04908	49	PVYLAAVLEYLTAEILELAGNAAR	1	0	1	0	0	0	A	P	no	no	no	no	no	no
P04908_5	P04908	5	GKQGGKAR	20	24	54	0	5	0	R	G	no	no	no	no	no	no
P04908_5	P04908	5	GKQGGKARAKAKTR	2	13	54	0	5	0	R	G	no	no	no	no	no	no
P04908_52	P04908	52	LAAVLEYLTAEILELAGNAAR	0	1	1	0	0	0	Y	L	no	no	no	no	no	no
P04908_83	P04908	83	HLQLAIR	6	111	54	1	63	3	R	H	no	no	no	no	no	no
P04908_83	P04908	83	HLQLAIRNDEE	0	4	54	1	63	3	R	H	no	no	no	no	no	no
P04908_86	P04908	86	LAIRNDEELNKLLGR	1	0	1	0	0	0	Q	L	no	no	no	no	no	no
P04908_90	P04908	90	NDEELNKLLGR	9	4	5	0	8	0	R	N	no	no	no	no	no	no
P04908_93	P04908	93	ELNKLLGR	0	3	3	0	0	0	E	E	no	no	no	no	no	no
P04920_926	P04920	926	FFPGRIR	1	0	0	0	1	0	R	F	no	no	no	no	no	no
P05023_160	P05023	160	SFKNMVPQQALVIRNG	1	44	0	113	0	107	E	S	no	no	no	no	no	no
P05023_160	P05023	160	SFKNMVPQQALVIRNGE	5	170	0	113	0	107	E	S	no	no	no	no	no	no
P05023_18	P05023	18	QGDKKGKKGKKDRDMDE	2	0	0	2	0	0	E	Q	no	no	no	no	no	no
P05023_228	P05023	228	SPDFTNENPLETR	1	52	30	0	23	0	R	S	no	no	no	no	no	no
P05023_246	P05023	246	STNCVEGTAR	0	3	3	0	0	0	F	S	no	no	no	no	no	no
P05023_527	P05023	527	EQPLDEELKDAFQNAYLELGGLGER	7	45	29	0	23	0	K	E	no	no	no	no	no	no
P05023_532	P05023	532	EELKDAFQNAYLELGGLGER	5	4	3	0	6	0	D	E	no	no	no	no	no	no
P05023_533	P05023	533	ELKDAFQNAYLELGGLGER	1	1	0	0	2	0	E	E	no	no	no	no	no	no
P05023_679	P05023	679	DDILKYHTEIVFARTSPQQKLIIVEGCQR	0	1	0	0	1	0	L	D	no	no	no	no	no	no
P05023_706	P05023	706	QRQGAIVAVTGDGVNDSPALKKAD	0	2	0	2	0	0	C	Q	no	no	no	no	no	no
P05023_838	P05023	838	NPKTDKLVNER	1	2	0	0	3	0	R	N	no	no	no	no	no	no
P05062_122	P05062	122	ETTIQGLDGLSER	2	0	2	0	0	0	K	E	no	no	no	no	no	no
P05062_166	P05062	166	ENANALARYASICQQNGLVPIVEPE	0	5	0	3	0	2	Q	E	no	no	no	no	no	no
P05091_17	P05091	17	LSAAATQAVPAPNQQPE	0	15	0	12	0	3	L	L	no	no	no	no	no	no
P05091_19	P05091	19	AAATQAVPAPNQQPE	0	1	0	1	0	0	S	A	no	no	no	no	no	no
P05141_11	P05141	11	DFLAGGVAAAISKTAVAPIER	1	1	0	0	2	0	K	D	no	no	no	no	no	no
P05141_130	P05141	130	FVYPLDFAR	0	11	6	0	5	0	C	F	no	no	no	no	no	no
P05141_258	P05141	258	WRKIARDE	0	1	0	0	0	1	C	W	no	no	no	no	no	no
P05141_287	P05141	287	VLVLYDEIKKYT	0	2	0	0	2	0	F	V	no	no	no	no	no	no
P05141_61	P05141	61	IPKEQGVLSFWR	1	50	23	0	28	0	R	I	no	no	no	no	no	no
P05141_9	P05141	9	AKDFLAGGVAAAISKTAVAPIER	0	1	0	0	1	0	F	A	no	no	no	no	no	no
P05164_575	P05164	575	QVMRIGLDLPALNMQRSR	0	1	0	0	1	0	E	Q	no	no	no	no	no	no
P05164_657	P05164	657	VGPLLACIIGTQFR	2	0	2	0	0	0	R	V	no	no	no	no	no	no
P05187_197	P05187	197	PASARQE	1	0	0	1	0	0	V	P	no	no	no	no	no	no
P05198_58	P05198	58	SINKLIRIGRNE	0	2	0	0	0	2	R	S	no	no	no	no	no	no
P05204_13	P05204	13	DKAKVKDEPQRRSARLSAKPAPPKPEPKPKKAPAKKGE	2	0	0	2	0	0	G	D	no	no	no	no	no	no
P05204_17	P05204	17	VKDEPQRRSARLSAKPAPPKPEPKPKKAPAKKGE	0	1	0	1	0	0	K	V	no	no	no	no	no	no
P05204_25	P05204	25	SARLSAKPAPPKPEPKPKKAPAKKGE	0	4	0	4	0	0	R	S	no	no	no	no	no	no
P05204_28	P05204	28	LSAKPAPPKPEPKPKKAPAKKGE	0	5	0	5	0	0	R	L	no	no	no	no	no	no
P05204_30	P05204	30	AKPAPPKPEPKPKKAPAKKGE	0	3	0	3	0	0	S	A	yes	no	no	no	no	no
P05386_12	P05386	12	SALILHDDE	0	1	0	1	0	0	Y	S	yes	no	no	no	no	no
P05387_22	P05387	22	DIKKILDSVGIEADDDRLNKVISE	2	0	0	2	0	0	K	D	no	no	no	no	no	no
P05387_29	P05387	29	SVGIEADDDRLNKVISE	1	75	0	51	0	25	D	S	yes	no	no	no	no	no
P05387_52	P05387	52	EDVIAQGIGKLASVPAGGAVAVSAAPGSAAPAAGSAPAAAEE	2	0	0	2	0	0	I	E	no	no	no	no	no	no
P05387_53	P05387	53	DVIAQGIGKLASVPAGGAVAVSAAPGSAAPAAGSAPAAAEE	2	2	0	1	0	3	E	D	no	no	no	no	no	no
P05387_8	P05387	8	LLAALGGNSSPSAKD	0	20	0	8	2	12	Y	L	yes	no	no	no	no	no
P05387_8	P05387	8	LLAALGGNSSPSAKDIKKILDSVGIEADDDR	0	2	0	8	2	12	Y	L	yes	no	no	no	no	no
P05388_139	P05388	139	QALGITTKISR	0	13	1	6	12	2	F	Q	no	no	no	no	no	no
P05388_139	P05388	139	QALGITTKISRGTIE	0	8	1	6	12	2	F	Q	no	no	no	no	no	no
P05388_184	P05388	184	SFGLVIQQVFD	0	6	0	4	0	2	F	S	no	no	no	no	no	no
P05388_186	P05388	186	GLVIQQVFD	0	1	0	1	0	0	F	G	no	no	no	no	no	no
P05388_240	P05388	240	SIINGYKR	0	42	14	0	28	0	H	S	no	no	no	no	no	no
P05388_28	P05388	28	FIVGADNVGSKQMQQIR	0	6	2	0	4	0	C	F	no	no	no	no	no	no
P05388_29	P05388	29	IVGADNVGSKQMQQIR	0	24	7	0	17	0	F	I	no	no	no	no	no	no
P05388_49	P05388	49	GKAVVLMGKNTMMR	1	84	49	0	36	0	R	G	no	no	no	no	no	no
P05388_63	P05388	63	KAIRGHLE	0	1	0	1	0	0	R	K	no	no	no	no	no	no
P05388_67	P05388	67	GHLENNPALEKLLPHIR	1	2	0	0	3	0	R	G	no	no	no	no	no	no
P05388_89	P05388	89	VFTKEDLTEIR	0	3	2	0	1	0	F	V	no	no	no	no	no	no
P05455_100	P05455	100	VTDEYKNDVKNR	0	3	0	0	3	0	E	V	no	no	no	no	no	no
P05455_103	P05455	103	EYKNDVKNR	2	7	0	0	9	0	D	E	no	no	no	no	no	no
P05455_25	P05455	25	FGDFNLPR	0	3	0	0	3	0	Y	F	no	no	no	no	no	no
P05455_258	P05455	258	EIKWIDFVRGAKE	1	0	0	0	0	1	G	E	no	no	no	no	no	no
P05455_267	P05455	267	GAKEGIILFKEKAKEALGKAKDANNGNLQLR	1	6	1	0	6	0	R	G	no	no	no	no	no	no
P05455_282	P05455	282	ALGKAKDANNGNLQLR	0	1	0	0	1	0	E	A	no	no	no	no	no	no
P05455_66	P05455	66	NVIVEALSKSKAELMEISEDKTKIR	0	3	0	0	3	0	F	N	no	no	no	no	no	no
P05455_73	P05455	73	SKSKAELMEISEDKTKIR	0	6	0	0	6	0	L	S	no	no	no	no	no	no
P05455_92	P05455	92	SPSKPLPEVTDEYKNDVKNR	2	106	30	0	78	0	R	S	no	no	no	no	no	no
P05556_106	P05556	106	LKPEDITQIQPQQLVLR	2	71	35	0	38	0	K	L	no	no	no	no	no	no
P05556_130	P05556	130	TFTLKFKRAE	0	1	0	1	0	0	Q	T	no	no	no	no	no	no
P05556_132	P05556	132	TLKFKRAE	0	1	0	1	0	0	F	T	no	no	no	no	no	no
P05771_23	P05771	23	KGALRQKNVHE	0	6	0	6	0	0	R	K	no	no	no	no	no	no
P05771-2_619	P05771-2	619	PKACGR	2	0	2	0	0	0	K	P	no	no	no	no	no	no
P05783_132	P05783	132	IIEDLR	1	0	0	0	1	0	K	I	no	no	no	no	no	no
P05783_217	P05783	217	HEEEVKGLQAQIASSGLTVEVDAPKSQDLAKIMADIR	2	0	2	0	0	0	N	H	no	no	no	no	no	no
P05783_401	P05783	401	SMQTIQKTTTR	0	1	0	0	1	0	N	S	no	no	no	no	no	no
P05787_124	P05787	124	SLLQQQKTAR	0	1	0	0	1	0	W	S	no	no	no	no	no	no
P05787_342	P05787	342	GELAIKDANAKLSELEAALQR	1	14	11	0	4	0	R	G	no	no	no	no	no	no
P05787_73	P05787	73	LSPLVLEVDPNIQAVR	0	4	1	0	3	0	L	L	no	no	no	no	no	no
P05787_84	P05787	84	IQAVRTQEKEQIKTLNNKFASFIDKVR	1	0	0	0	1	0	N	I	no	no	no	no	no	no
P06132_361	P06132	361	SRLLRQN	0	18	0	18	0	0	H	S	no	no	no	no	no	no
P06132_5	P06132	5	GLGPQGFPELKNDTFLR	0	1	0	0	1	0	N	G	yes	no	no	no	no	no
P06213_75	P06213	75	DLSFPKLIMITDYLLLFR	1	0	0	0	1	0	R	D	no	no	no	no	no	no
P06280_288	P06280	288	AIMAAPLFMSNDLR	1	5	5	0	1	0	W	A	no	no	no	no	no	no
P06280_383	P06280	383	FITQLLPVKR	0	4	4	0	0	0	C	F	no	no	no	no	no	no
P06576_103	P06576	103	LGESTVRTIAMDGTEGLVR	0	1	0	0	1	0	H	L	no	no	no	no	no	no
P06576_111	P06576	111	IAMDGTEGLVR	0	4	4	0	0	0	T	I	yes	no	no	no	no	no
P06576_122	P06576	122	GQKVLDSGAPIKIPVGPETLGR	1	6	2	0	5	0	R	G	no	no	no	no	no	no
P06576_144	P06576	144	IMNVIGEPIDE	0	1	0	1	0	0	R	I	no	no	no	no	no	no
P06576_231	P06576	231	SVFAGVGER	0	3	0	0	3	0	Y	S	no	no	no	no	no	no
P06576_280	P06576	280	ARVALTGLTVAE	0	6	0	6	0	0	R	A	no	no	no	no	no	no
P06576_302	P06576	302	LLFIDNIFR	0	6	2	0	4	0	V	L	no	no	no	no	no	no
P06576_377	P06576	377	AHLDATTVLSR	0	7	0	0	7	0	F	A	no	no	no	no	no	no
P06576_381	P06576	381	ATTVLSRAIAE	2	7	0	4	0	5	D	A	no	no	no	no	no	no
P06576_391	P06576	391	ELGIYPAVDPLDSTSR	0	13	10	0	3	0	A	E	no	no	no	no	no	no
P06576_410	P06576	410	PNIVGSEHYDVAR	0	2	0	0	2	0	D	P	no	no	no	no	no	no
P06576_47	P06576	47	AAQTSPSPKAGAATGR	1	118	75	5	44	0	Y	A	yes	no	yes	no	no	no
P06576_47	P06576	47	AAQTSPSPKAGAATGRIVAVIGAVVD	0	3	75	5	44	0	Y	A	yes	no	yes	no	no	no
P06576_47	P06576	47	AAQTSPSPKAGAATGRIVAVIGAVVDVQFDE	0	2	75	5	44	0	Y	A	yes	no	yes	no	no	no
P06730_114	P06730	114	LITLNKQQR	0	1	1	0	0	0	W	L	no	no	no	no	no	no
P06730_92	P06730	92	SLFKDGIEPMWEDEKNKR	0	4	0	0	4	0	Y	S	no	no	no	no	no	no
P06732_195	P06732	195	DKPVSPLLLASGMAR	0	1	1	0	0	0	F	D	no	no	no	no	no	no
P06732_198	P06732	198	VSPLLLASGMAR	0	5	3	0	2	0	P	V	no	no	no	no	no	no
P06732_200	P06732	200	PLLLASGMAR	0	9	4	0	5	0	S	P	no	no	no	no	no	no
P06732_201	P06732	201	LLLASGMAR	0	2	0	0	2	0	P	L	no	no	no	no	no	no
P06732_202	P06732	202	LLASGMAR	0	1	0	0	1	0	L	L	no	no	no	no	no	no
P06732_232	P06732	232	EDHLRVISMEKGGNMKE	1	0	0	0	0	1	E	E	no	no	no	no	no	no
P06733_117	P06733	117	AVCKAGAVEKGVPLYR	0	7	0	0	7	0	L	A	no	no	no	no	no	no
P06733_120	P06733	120	KAGAVEKGVPLYR	0	52	21	0	31	0	C	K	no	no	no	no	no	no
P06733_124	P06733	124	VEKGVPLYRHIADLAGNSE	1	0	0	1	0	0	A	V	no	no	no	no	no	no
P06733_141	P06733	141	SEVILPVPAFNVINGGSHAGNKLAMQEFMILPVGAANFR	0	10	10	0	0	0	N	S	no	no	no	no	no	no
P06733_142	P06733	142	EVILPVPAFNVINGGSHAGNKLAMQEFMILPVGAANFR	4	52	8	0	48	0	S	E	no	no	no	no	no	no
P06733_151	P06733	151	NVINGGSHAGNKLAMQEFMILPVGAANFR	1	1	1	0	1	0	F	N	no	no	no	no	no	no
P06733_152	P06733	152	VINGGSHAGNKLAMQEFMILPVGAANFR	1	0	1	27	0	0	N	V	no	no	no	no	no	no
P06733_152	P06733	152	VINGGSHAGNKLAMQEFMILPVGAANFRE	10	17	1	27	0	0	N	V	no	no	no	no	no	no
P06733_155	P06733	155	GGSHAGNKLAMQE	0	4	0	0	0	4	N	G	yes	no	no	no	no	no
P06733_157	P06733	157	SHAGNKLAMQE	0	5	0	5	0	0	G	S	yes	no	no	no	no	no
P06733_158	P06733	158	HAGNKLAMQE	0	2	0	1	0	1	S	H	no	no	no	no	no	no
P06733_161	P06733	161	NKLAMQEFMILPVGAANFRE	0	1	0	1	0	0	G	N	no	no	no	no	no	no
P06733_167	P06733	167	EFMILPVGAANFR	0	4	2	0	2	1	Q	E	no	no	no	no	no	no
P06733_167	P06733	167	EFMILPVGAANFRE	1	0	2	0	2	1	Q	E	no	no	no	no	no	no
P06733_168	P06733	168	FMILPVGAANFR	0	85	9	149	3	108	E	F	no	no	no	no	no	no
P06733_168	P06733	168	FMILPVGAANFRE	4	180	9	149	3	108	E	F	no	no	no	no	no	no
P06733_171	P06733	171	LPVGAANFR	0	3	1	2	2	1	I	L	no	no	no	no	no	no
P06733_171	P06733	171	LPVGAANFRE	0	3	1	2	2	1	I	L	no	no	no	no	no	no
P06733_172	P06733	172	PVGAANFR	0	18	9	12	9	3	L	P	no	no	no	no	no	no
P06733_172	P06733	172	PVGAANFRE	0	15	9	12	9	3	L	P	no	no	no	no	no	no
P06733_190	P06733	190	HNLKNVIKE	0	19	0	12	0	7	Y	H	no	no	no	no	no	no
P06733_225	P06733	225	ELLKTAIGKAGYTDKVVIGMDVAASEFFR	1	5	4	0	2	0	L	E	no	no	no	no	no	no
P06733_236	P06733	236	YTDKVVIGMDVAASEFFRSGKYDLDFKSPDDPSR	2	0	1	0	1	0	G	Y	no	no	no	no	no	no
P06733_240	P06733	240	VVIGMDVAASEFFRSGKYDLDFKSPDDPSR	1	18	0	0	19	0	K	V	no	no	no	no	no	no
P06733_241	P06733	241	VIGMDVAASEFFR	0	1	1	0	0	0	V	V	no	no	no	no	no	no
P06733_247	P06733	247	AASEFFR	0	1	1	0	0	0	V	A	no	no	no	no	no	no
P06733_254	P06733	254	SGKYDLDFKSPDDPSR	24	423	212	0	235	0	R	S	no	no	no	no	no	no
P06733_258	P06733	258	DLDFKSPDDPSR	0	12	3	1	9	0	Y	D	no	no	no	no	no	no
P06733_258	P06733	258	DLDFKSPDDPSRYISPDQLAD	0	1	3	1	9	0	Y	D	no	no	no	no	no	no
P06733_26	P06733	26	TSKGLFR	0	5	0	1	5	0	F	T	no	no	no	no	no	no
P06733_26	P06733	26	TSKGLFRAAVPSGASTGIYE	0	1	0	1	5	0	F	T	no	no	no	no	no	no
P06733_305	P06733	305	QKFTASAGIQVVGDDLTVTNPKR	0	1	1	0	0	0	W	Q	no	no	no	no	no	no
P06733_308	P06733	308	TASAGIQVVGDDLTVTNPKR	0	54	3	3	51	0	F	T	no	no	no	no	no	no
P06733_308	P06733	308	TASAGIQVVGDDLTVTNPKRIAKAVNE	0	3	3	3	51	0	F	T	no	no	no	no	no	no
P06733_310	P06733	310	SAGIQVVGDDLTVTNPKR	0	1	0	13	1	13	A	S	yes	no	no	no	no	no
P06733_310	P06733	310	SAGIQVVGDDLTVTNPKRIAKAVNE	0	26	0	13	1	13	A	S	yes	no	no	no	no	no
P06733_32	P06733	32	RAAVPSGASTGIYE	0	2	0	2	0	0	F	R	no	no	no	no	no	no
P06733_320	P06733	320	LTVTNPKR	0	1	0	0	1	0	D	L	no	no	no	no	no	no
P06733_325	P06733	325	PKRIAKAVNE	0	4	0	4	0	0	N	P	no	no	no	no	no	no
P06733_326	P06733	326	KRIAKAVNE	0	4	0	4	0	0	P	K	no	no	no	no	no	no
P06733_33	P06733	33	AAVPSGASTGIYEALELR	4	54	8	0	50	0	R	A	yes	no	no	no	no	no
P06733_339	P06733	339	CLLLKVNQIGSVTE	0	4	0	4	0	0	N	C	no	no	no	no	no	no
P06733_340	P06733	340	LLLKVNQIGSVTE	0	5	0	4	0	1	C	L	no	no	no	no	no	no
P06733_373	P06733	373	SGETEDTFIADLVVGLCTGQIKTGAPCR	1	256	166	0	91	0	R	S	no	no	no	no	no	no
P06733_375	P06733	375	ETEDTFIADLVVGLCTGQIKTGAPCR	1	0	1	0	0	0	G	E	no	no	no	no	no	no
P06733_392	P06733	392	QIKTGAPCRSERLAKYNQLLRIEEELGSKAKFAGR	0	1	0	0	1	0	G	Q	no	no	no	no	no	no
P06733_40	P06733	40	STGIYEALELR	0	2	0	0	2	0	A	S	yes	no	no	no	no	no
P06733_404	P06733	404	LAKYNQLLR	2	83	32	0	53	0	R	L	no	no	no	no	no	no
P06733_406	P06733	406	KYNQLLRIEEELGSKAKFAGR	0	2	2	0	0	0	A	K	no	no	no	no	no	no
P06733_413	P06733	413	IEEELGSKAKFAGR	16	110	5	0	121	0	R	I	yes	no	no	no	no	no
P06733_414	P06733	414	EEELGSKAKFAGR	0	1	0	0	1	0	I	E	no	no	no	no	no	no
P06733_416	P06733	416	ELGSKAKFAGR	1	2	0	0	3	0	E	E	no	no	no	no	no	no
P06733_417	P06733	417	LGSKAKFAGRNFRNPLAK	6	150	0	102	0	54	E	L	no	no	no	no	no	no
P06733_419	P06733	419	SKAKFAGRNFRNPLAK	0	25	0	7	0	18	G	S	no	no	no	no	no	no
P06733_425	P06733	425	GRNFRNPLAK	0	4	0	3	0	1	A	G	no	no	no	no	no	no
P06737_300	P06737	300	VVAATLQDIIR	0	3	0	0	3	0	F	V	no	no	no	no	no	no
P06737_389	P06737	389	PVDLVEKLLPR	0	10	9	0	1	0	W	P	no	no	no	no	no	no
P06737_390	P06737	390	VDLVEKLLPR	0	1	1	0	0	0	P	V	no	no	no	no	no	no
P06737_493	P06737	493	LLLCNPGLAE	0	23	0	15	0	8	W	L	no	no	no	no	no	no
P06737_524	P06737	524	SFLGDDVFLR	0	3	2	0	1	0	H	S	no	no	no	no	no	no
P06737_562	P06737	562	SMFDVQVKR	0	2	0	0	2	0	S	S	no	no	no	no	no	no
P06744_107	P06744	107	SNTPILVDGKDVMPEVNKVLDKMKSFCQR	20	441	193	0	268	0	R	S	no	no	no	no	no	no
P06744_108	P06744	108	NTPILVDGKDVMPEVNKVLDKMKSFCQR	0	1	1	0	0	0	S	N	no	no	no	no	no	no
P06744_116	P06744	116	KDVMPEVNKVLDKMKSFCQR	2	0	1	0	1	0	G	K	no	no	no	no	no	no
P06744_118	P06744	118	VMPEVNKVLDKMKSFCQR	0	3	1	0	2	0	D	V	no	no	no	no	no	no
P06744_407	P06744	407	LIPVQTQHPIR	0	7	3	0	4	0	F	L	no	no	no	no	no	no
P06744_447	P06744	447	KELQAAGKSPEDLER	3	3	2	0	4	0	R	K	no	no	no	no	no	no
P06744_517	P06744	517	LGKQLAKKIEPE	2	4	0	4	0	2	E	L	no	no	no	no	no	no
P06744_529	P06744	529	LDGSAQVTSHDASTNGLINFIKQQRE	1	2	0	0	0	3	E	L	no	no	no	no	no	no
P06744_539	P06744	539	DASTNGLINFIKQQRE	2	0	0	2	0	0	H	D	no	no	no	no	no	no
P06744_544	P06744	544	GLINFIKQQR	0	2	2	0	0	0	N	G	no	no	no	no	no	no
P06744_96	P06744	96	RAVLHVALRNRSNTPILVDGKDVMPEVNKVLDKMKSFCQR	1	0	1	0	0	0	G	R	no	no	no	no	no	no
P06744_97	P06744	97	AVLHVALRNRSNTPILVDGKDVMPEVNKVLDKMKSFCQR	1	0	1	0	0	0	R	A	no	no	no	no	no	no
P06748_134	P06748	134	KLLSISGKR	0	1	0	0	1	0	V	K	no	no	no	no	no	no
P06748_172	P06748	172	DDEDDDDDDFDDEEAEEKAPVKKSIR	1	0	1	0	0	0	D	D	no	no	no	no	no	no
P06748_188	P06748	188	EKAPVKKSIRDTPAKNAQKSNQNGKDSKPSSTPR	0	1	0	45	0	15	E	E	no	no	no	no	no	no
P06748_188	P06748	188	EKAPVKKSIRDTPAKNAQKSNQNGKDSKPSSTPRSKGQE	21	38	0	45	0	15	E	E	no	no	no	no	no	no
P06748_189	P06748	189	KAPVKKSIRDTPAKNAQKSNQNGKDSKPSSTPRSKGQ	1	14	0	9	0	77	E	K	no	no	no	no	no	no
P06748_189	P06748	189	KAPVKKSIRDTPAKNAQKSNQNGKDSKPSSTPRSKGQE	1	70	0	9	0	77	E	K	no	no	no	no	no	no
P06748_195	P06748	195	SIRDTPAKNAQKSNQNGKD	0	19	0	62	0	1	K	S	yes	no	no	no	no	no
P06748_195	P06748	195	SIRDTPAKNAQKSNQNGKDSKPSSTPRSKGQE	0	44	0	62	0	1	K	S	yes	no	no	no	no	no
P06748_197	P06748	197	RDTPAKNAQKSNQNGKDSKPSSTPR	0	3	3	0	0	0	I	R	no	no	no	no	no	no
P06748_198	P06748	198	DTPAKNAQKSNQNGKDSKPSSTPR	2	159	85	4	76	0	R	D	no	no	no	no	no	no
P06748_198	P06748	198	DTPAKNAQKSNQNGKDSKPSSTPRSKGQE	1	3	85	4	76	0	R	D	no	no	no	no	no	no
P06748_199	P06748	199	TPAKNAQKSNQNGKDSKPSSTPR	0	6	1	5	5	2	D	T	no	no	no	no	no	no
P06748_199	P06748	199	TPAKNAQKSNQNGKDSKPSSTPRSKGQE	1	6	1	5	5	2	D	T	no	no	no	no	no	no
P06748_204	P06748	204	AQKSNQNGKDSKPSSTPR	0	12	12	10	0	1	N	A	no	no	no	no	no	no
P06748_204	P06748	204	AQKSNQNGKDSKPSSTPRSKGQE	0	11	12	10	0	1	N	A	no	no	no	no	no	no
P06748_205	P06748	205	QKSNQNGKDSKPSSTPR	0	1	1	0	0	0	A	Q	no	no	no	no	no	no
P06748_207	P06748	207	SNQNGKDSKPSSTPRSKGQE	0	3	0	3	0	0	K	S	no	no	no	no	no	no
P06748_209	P06748	209	QNGKDSKPSSTPR	0	9	9	0	0	0	N	Q	no	no	no	no	no	no
P06748_210	P06748	210	NGKDSKPSSTPR	0	1	1	0	0	0	Q	N	no	no	no	no	no	no
P06748_211	P06748	211	GKDSKPSSTPR	0	14	12	8	2	2	N	G	no	no	no	no	no	no
P06748_211	P06748	211	GKDSKPSSTPRSKGQE	1	9	12	8	2	2	N	G	no	no	no	no	no	no
P06748_214	P06748	214	SKPSSTPR	0	2	2	16	0	4	D	S	no	no	no	no	no	no
P06748_214	P06748	214	SKPSSTPRSKGQE	2	18	2	16	0	4	D	S	no	no	no	no	no	no
P06748_265	P06748	265	EAKFINYVKNCFRMTDQE	0	1	0	0	0	1	V	E	no	no	no	no	no	no
P06748_42	P06748	42	LSLRTVSLGAGAKDE	0	5	0	0	0	5	Q	L	no	no	no	no	no	no
P06748_43	P06748	43	SLRTVSLGAGAKDE	0	1	0	1	0	0	L	S	no	no	no	no	no	no
P06748_63	P06748	63	EAMNYEGSPIKVTLATLKMSVQPTVSLGGFEITPPVVLR	2	2	0	0	4	0	A	E	no	no	no	no	no	no
P06748_68	P06748	68	EGSPIKVTLATLKMSVQPTVSLGGFE	0	19	0	9	24	10	Y	E	no	no	no	no	no	no
P06748_68	P06748	68	EGSPIKVTLATLKMSVQPTVSLGGFEITPPVVLR	6	18	0	9	24	10	Y	E	no	no	no	no	no	no
P06748_80	P06748	80	KMSVQPTVSLGGFEITPPVVLR	0	3	0	0	3	0	L	K	no	no	no	no	no	no
P06748_85	P06748	85	PTVSLGGFEITPPVVLR	0	1	0	0	1	0	Q	P	no	no	no	no	no	no
P06748_87	P06748	87	VSLGGFEITPPVVLR	0	2	0	0	2	0	T	V	no	no	no	no	no	no
P06753_107	P06753	107	LATALQKLEEAEKAADESER	2	0	0	0	2	0	R	L	no	no	no	no	no	no
P06753_212	P06753	212	AEKYSQKEDKYEEEIKILTDKLKEAETR	2	0	0	0	2	0	Q	A	no	no	no	no	no	no
P06850_105	P06850	105	EQATANFFRVLLQQLLLPR	1	0	0	0	1	0	P	E	no	no	no	no	no	no
P06899_39	P06899	39	SIYVYKVLKQVHPD	1	0	0	0	0	1	Y	S	no	no	no	no	no	no
P07099_9	P07099	9	SVLGFAIYWFISRDKE	1	0	0	1	0	0	T	S	no	no	no	no	no	no
P07108-2_18	P07108-2	18	GTEAEFEKAAEEVR	2	0	2	0	0	0	T	G	no	no	no	no	no	no
P07108-2_19	P07108-2	19	TEAEFEKAAEEVR	4	3	4	0	3	0	G	T	no	no	no	no	no	no
P07108-3_3	P07108-3	3	AFAEFEKAAEEVR	1	1	2	0	0	0	P	A	no	no	no	no	no	no
P07195_147	P07195	147	VTWKLSGLPKHR	0	2	0	0	2	0	Y	V	no	no	no	no	no	no
P07195_150	P07195	150	KLSGLPKHR	0	19	8	0	11	2	W	K	no	no	no	no	no	no
P07195_150	P07195	150	KLSGLPKHRVIGSGCNLD	0	2	8	0	11	2	W	K	no	no	no	no	no	no
P07195_203	P07195	203	SGVNVAGVSLQE	0	5	0	5	0	0	W	S	no	no	no	no	no	no
P07195_244	P07195	244	KLKGYTNWAIGLSVADLIESMLKNLSR	1	0	1	0	0	0	I	K	no	no	no	no	no	no
P07195_252	P07195	252	AIGLSVADLIESMLKNLSR	0	92	40	0	52	0	W	A	no	no	no	no	no	no
P07195_256	P07195	256	SVADLIESMLKNLSR	0	6	2	0	4	0	L	S	no	no	no	no	no	no
P07195_257	P07195	257	VADLIESMLKNLSR	0	1	1	0	0	0	S	V	no	no	no	no	no	no
P07195_263	P07195	263	SMLKNLSR	0	20	2	0	18	0	E	S	no	no	no	no	no	no
P07195_283	P07195	283	GIENEVFLSLPCILNAR	0	1	0	0	1	0	Y	G	no	no	no	no	no	no
P07195_287	P07195	287	EVFLSLPCILNAR	0	4	2	0	2	0	N	E	no	no	no	no	no	no
P07195_290	P07195	290	LSLPCILNAR	0	1	0	0	1	0	F	L	no	no	no	no	no	no
P07195_291	P07195	291	SLPCILNAR	0	3	2	0	1	0	L	S	no	no	no	no	no	no
P07195_295	P07195	295	ILNARGLTSVINQKLKDDE	0	1	0	1	0	0	C	I	no	no	no	no	no	no
P07195_314	P07195	314	VAQLKKSADTLWDIQKD	3	32	0	28	0	9	E	V	no	no	no	no	no	no
P07195_314	P07195	314	VAQLKKSADTLWDIQKDLKDL	1	1	0	28	0	9	E	V	no	no	no	no	no	no
P07195_37	P07195	37	AISILGKSLADE	0	4	0	4	0	0	C	A	no	no	no	no	no	no
P07195_70	P07195	70	SLFLQTPKIVAD	0	1	0	13	0	19	G	S	no	no	no	no	no	no
P07195_70	P07195	70	SLFLQTPKIVADKD	0	31	0	13	0	19	G	S	no	no	no	no	no	no
P07195_90	P07195	90	SKIVVVTAGVR	0	75	2	0	73	0	N	S	no	no	no	no	no	no
P07197_303	P07197	303	AEQNKEAIRSAKEEIAEYR	0	1	1	0	0	0	A	A	no	no	no	no	no	no
P07205_322	P07205	322	KNHAQVVAQAR	1	0	0	0	1	0	N	K	no	no	no	no	no	no
P07237_322	P07237	322	EEMTKYKPESEELTAER	0	1	1	0	0	0	E	E	no	no	no	no	no	no
P07237_323	P07237	323	EMTKYKPESEELTAER	0	1	1	0	0	0	E	E	no	no	no	no	no	no
P07237_439	P07237	439	SFPTLKFFPASADR	0	13	6	0	7	0	H	S	no	no	no	no	no	no
P07237_56	P07237	56	CKALAPEYAKAAGKLKAEGSEIR	0	6	0	0	6	0	H	C	no	no	no	no	no	no
P07305_171	P07305	171	SKPKKAKPVKPKAKSSAKRAGKKK	1	29	0	11	0	19	A	S	no	no	no	no	no	no
P07305_186	P07305	186	SAKRAGKKK	0	2	0	2	0	0	S	S	no	no	no	no	no	no
P07305_3	P07305	3	ENSTSAPAAKPKR	0	4	4	0	0	0	T	E	no	no	no	no	no	no
P07305_5	P07305	5	STSAPAAKPKR	0	10	10	0	0	0	N	S	no	no	no	no	no	no
P07333_771	P07333	771	SKNCIHRD	0	1	0	0	0	1	A	S	no	no	no	no	no	no
P07339_168	P07339	168	ALGGVKVER	0	19	10	0	9	0	S	A	yes	no	yes	no	no	no
P07339_169	P07339	169	LGGVKVER	0	37	20	0	17	0	A	L	no	no	no	no	no	no
P07339_170	P07339	170	GGVKVER	0	1	0	0	1	0	L	G	yes	no	no	no	no	no
P07355_221	P07355	221	SVPHLQKVFDR	1	35	14	0	22	0	R	S	no	no	no	no	no	no
P07355_296	P07355	296	SEVDMLKIR	1	24	1	0	24	0	R	S	no	no	no	no	no	no
P07384_474	P07384	474	SEQFINLR	1	22	12	0	11	0	R	S	no	no	no	no	no	no
P07437_102	P07437	102	AKGHYTEGAELVDSVLDVVR	1	5	0	0	6	0	W	A	no	no	no	no	no	no
P07437_103	P07437	103	KGHYTEGAELVDSVLDVVR	4	0	0	0	4	0	A	K	no	no	no	no	no	no
P07437_107	P07437	107	TEGAELVDSVLDVVR	0	2	1	0	1	0	Y	T	no	no	no	no	no	no
P07437_108	P07437	108	EGAELVDSVLDVVR	0	12	3	0	9	0	T	E	no	no	no	no	no	no
P07437_109	P07437	109	GAELVDSVLDVVR	0	7	3	0	4	0	E	G	no	no	no	no	no	no
P07437_111	P07437	111	ELVDSVLDVVR	0	3	0	0	3	0	A	E	no	no	no	no	no	no
P07437_112	P07437	112	LVDSVLDVVR	0	3	2	0	1	0	E	L	no	no	no	no	no	no
P07437_113	P07437	113	VDSVLDVVR	0	1	1	0	0	0	L	V	no	no	no	no	no	no
P07437_115	P07437	115	SVLDVVR	0	1	0	18	1	38	D	S	no	no	no	no	no	no
P07437_115	P07437	115	SVLDVVRKE	1	55	0	18	1	38	D	S	no	no	no	no	no	no
P07437_280	P07437	280	QYRALTVPELTQQVFDAKNMMAACDPR	1	0	0	0	1	0	Q	Q	no	no	no	no	no	no
P07437_283	P07437	283	ALTVPELTQQVFDAKNMMAACDPR	2	315	139	0	178	0	R	A	yes	no	no	no	no	no
P07437_285	P07437	285	TVPELTQQVFDAKNMMAACDPR	1	1	0	0	2	0	L	T	no	no	no	no	no	no
P07437_287	P07437	287	PELTQQVFDAKNMMAACDPR	0	3	3	0	0	0	V	P	no	no	no	no	no	no
P07437_32	P07437	32	PTGTYHGDSDLQLDR	0	2	0	0	2	0	D	P	no	no	no	no	no	no
P07437_325	P07437	325	EVDEQMLNVQNKNSSYFVEWIPNNVKTAVCDIPPR	2	5	7	0	0	0	K	E	no	no	no	no	no	no
P07437_328	P07437	328	EQMLNVQNKNSSYFVEWIPNNVKTAVCDIPPR	0	1	1	0	0	0	D	E	no	no	no	no	no	no
P07437_360	P07437	360	GLKMAVTFIGNSTAIQELFKR	10	81	59	0	32	0	R	G	no	no	no	no	no	no
P07437_38	P07437	38	GDSDLQLDRISVYYNEATGGKYVPR	1	0	1	0	0	0	H	G	no	no	no	no	no	no
P07437_46	P07437	46	RISVYYNEATGGKYVPR	0	1	1	0	0	0	D	R	no	no	no	no	no	no
P07437_51	P07437	51	YNEATGGKYVPR	0	9	1	0	8	0	Y	Y	no	no	no	no	no	no
P07437_52	P07437	52	NEATGGKYVPR	0	3	0	0	3	0	Y	N	yes	no	no	no	no	no
P07437_53	P07437	53	EATGGKYVPRAILVDLEPGTMD	0	11	0	11	0	0	N	E	no	no	no	no	no	no
P07437_63	P07437	63	AILVDLEPGTMDSVR	8	59	20	0	47	0	R	A	yes	no	no	no	no	no
P07451_71	P07451	71	DDTYDRSMLRGGPLPGPYR	1	0	0	0	1	0	F	D	no	no	no	no	no	no
P07602_186	P07602	186	RSKPQPKDNGDVCQDCIQMVTDIQTAVR	0	1	0	0	1	0	P	R	no	no	no	no	no	no
P07602_194	P07602	194	NGDVCQDCIQMVTDIQTAVR	0	8	2	0	6	0	D	N	yes	no	no	no	no	no
P07602_206	P07602	206	TDIQTAVR	22	0	12	0	10	0	V	T	no	no	no	no	no	no
P07602_333	P07602	333	KTEKEILDAFDKMCSKLPK	0	1	1	0	0	0	N	K	no	no	no	no	no	no
P07602_406	P07602	406	GGFCEVCKKLVGYLDR	0	1	0	0	1	0	D	G	yes	no	no	no	no	no
P07602_410	P07602	410	EVCKKLVGYLDR	0	1	0	0	1	1	C	E	no	no	no	no	no	no
P07602_410	P07602	410	EVCKKLVGYLDRNLE	0	1	0	0	1	1	C	E	no	no	no	no	no	no
P07686_49	P07686	49	SAKPGPALWPLPLSVKMTPNLLHLAPE	0	1	0	0	0	1	V	S	yes	no	no	no	no	no
P07737_26	P07737	26	KDSPSVWAAVPGKTFVNITPAEVGVLVGKDR	0	2	0	0	2	0	Y	K	no	no	no	no	no	no
P07737_33	P07737	33	AAVPGKTFVNITPAE	0	5	53	4	114	1	W	A	yes	no	no	no	no	no
P07737_33	P07737	33	AAVPGKTFVNITPAEVGVLVGKDR	4	163	53	4	114	1	W	A	yes	no	no	no	no	no
P07737_41	P07737	41	VNITPAEVGVLVGKDR	0	8	0	0	8	0	F	V	no	no	no	no	no	no
P07737_61	P07737	61	VNGLTLGGQKCSVIR	1	9	0	0	10	0	Y	V	no	no	no	no	no	no
P07737_67	P07737	67	GGQKCSVIR	0	1	0	0	1	0	L	G	no	no	no	no	no	no
P07737_76	P07737	76	DSLLQDGEFSMDLR	1	129	33	0	97	0	R	D	no	no	no	no	no	no
P07741_15	P07741	15	SFPDFPTPGVVFR	2	106	41	0	67	0	R	S	yes	no	no	no	no	no
P07741_41	P07741	41	AAIGLLAR	1	6	4	0	3	0	R	A	no	no	no	no	no	no
P07741_9	P07741	9	VEQRIRSFPDFPTPGVVFR	1	2	2	0	1	0	L	V	no	no	no	no	no	no
P07814_1010	P07814	1010	KQTRLGLE	0	1	0	1	0	0	K	K	no	no	no	no	no	no
P07814_1107	P07814	1107	SGKTELAEPIAIR	1	11	5	0	7	0	R	S	no	no	no	no	no	no
P07814_1158	P07814	1158	PQPFLRTRE	0	1	0	1	0	0	H	P	no	no	no	no	no	no
P07814_168	P07814	168	DVSTTKARVAPE	0	1	0	1	0	0	W	D	no	no	no	no	no	no
P07814_175	P07814	175	RVAPEKKQDVGKFVELPGAEMGKVTVR	0	1	1	0	0	0	A	R	no	no	no	no	no	no
P07814_281	P07814	281	EKLIQEGKAYVDDTPAEQMKAER	0	8	7	0	1	0	A	E	no	no	no	no	no	no
P07814_286	P07814	286	EGKAYVDDTPAEQMKAER	0	6	5	0	1	0	Q	E	no	no	no	no	no	no
P07814_382	P07814	382	PIVDSIEGVTHALR	0	1	0	0	1	0	C	P	no	no	no	no	no	no
P07814_409	P07814	409	IIEALGIR	0	11	4	0	7	0	W	I	no	no	no	no	no	no
P07814_427	P07814	427	NLNNTVLSKR	0	1	0	0	1	0	L	N	no	no	no	no	no	no
P07814_494	P07814	494	AFNKKVIDPVAPR	0	6	0	0	6	0	W	A	no	no	no	no	no	no
P07814_647	P07814	647	KNSKHEELMLGDPCLKDLKKGDIIQLQR	0	1	0	0	1	0	N	K	no	no	no	no	no	no
P07814_649	P07814	649	SKHEELMLGDPCLKDLKKGDIIQLQR	0	13	2	0	11	0	N	S	no	no	no	no	no	no
P07814_659	P07814	659	PCLKDLKKGDIIQLQR	0	1	1	0	0	0	D	P	no	no	no	no	no	no
P07814_733	P07814	733	KERPTPSLNNNCTTSE	0	2	0	2	0	0	F	K	no	no	no	no	no	no
P07814_890	P07814	890	NSEPAGLETPEAKVLFDKVASQGEVVR	1	18	3	0	16	0	R	N	no	no	no	no	no	no
P07814_956	P07814	956	TGAEDKDKKKKEKENKSEKQNKPQKQNDGQR	0	14	11	0	3	0	A	T	no	no	no	no	no	no
P07814_977	P07814	977	KPQKQNDGQR	1	0	1	0	0	0	N	K	no	no	no	no	no	no
P07814_987	P07814	987	KDPSKNQGGGLSSSGAGEGQGPKKQTR	7	52	15	0	44	0	R	K	no	no	no	no	no	no
P07814_989	P07814	989	PSKNQGGGLSSSGAGEGQGPKKQTR	1	5	0	0	6	0	D	P	no	no	no	no	no	no
P07864_286	P07864	286	ELFLSIPCVLGRNGVSDVVK	0	1	0	0	1	0	E	E	no	no	no	no	no	no
P07900_163	P07900	163	ESSAGGSFTVR	0	1	1	0	0	0	W	E	no	no	no	no	no	no
P07900_164	P07900	164	SSAGGSFTVR	0	2	2	0	0	0	E	S	yes	no	no	no	no	no
P07900_165	P07900	165	SAGGSFTVR	0	1	1	0	0	0	S	S	yes	no	no	no	no	no
P07900_183	P07900	183	GTKVILHLKEDQTEYLEER	8	237	98	0	147	0	R	G	no	no	no	no	no	no
P07900_211	P07900	211	SQFIGYPITLFVE	0	9	11	3	18	6	H	S	no	no	no	no	no	no
P07900_211	P07900	211	SQFIGYPITLFVEKER	0	29	11	3	18	6	H	S	no	no	no	no	no	no
P07900_217	P07900	217	PITLFVEKER	0	10	3	0	7	0	Y	P	no	no	no	no	no	no
P07900_265	P07900	265	EEEEKKDGDKKKKKKIKEKYIDQEELNKTKPIWTR	0	17	0	0	17	0	D	E	no	no	no	no	no	no
P07900_266	P07900	266	EEEKKDGDKKKKKKIKEKYIDQEELNKTKPIWTR	9	40	34	0	15	0	E	E	no	no	no	no	no	no
P07900_267	P07900	267	EEKKDGDKKKKKKIKEKYIDQEELNKTKPIWTR	16	46	41	0	21	0	E	E	no	no	no	no	no	no
P07900_268	P07900	268	EKKDGDKKKKKKIKEKYIDQEELNKTKPIWTR	15	52	48	0	19	0	E	E	no	no	no	no	no	no
P07900_276	P07900	276	KKKKIKEKYIDQEELNKTKPIWTR	2	0	2	0	0	0	K	K	no	no	no	no	no	no
P07900_277	P07900	277	KKKIKEKYIDQEELNKTKPIWTR	1	6	1	0	6	0	K	K	no	no	no	no	no	no
P07900_278	P07900	278	KKIKEKYIDQEELNKTKPIWTR	7	4	10	0	1	0	K	K	no	no	no	no	no	no
P07900_281	P07900	281	KEKYIDQEELNKTKPIWTR	1	0	1	0	0	0	I	K	no	no	no	no	no	no
P07900_282	P07900	282	EKYIDQEELNKTKPIWTR	15	61	45	0	31	0	K	E	yes	no	no	no	no	no
P07900_285	P07900	285	IDQEELNKTKPIWTR	0	1	1	0	0	0	Y	I	no	no	no	no	no	no
P07900_286	P07900	286	DQEELNKTKPIWTR	0	1	0	0	1	0	I	D	no	no	no	no	no	no
P07900_288	P07900	288	EELNKTKPIWTR	0	4	1	0	3	0	Q	E	no	no	no	no	no	no
P07900_289	P07900	289	ELNKTKPIWTR	0	1	1	0	0	0	E	E	no	no	no	no	no	no
P07900_290	P07900	290	LNKTKPIWTR	0	1	1	0	0	0	E	L	no	no	no	no	no	no
P07900_291	P07900	291	NKTKPIWTR	0	3	2	0	1	0	L	N	no	no	no	no	no	no
P07900_293	P07900	293	TKPIWTR	1	15	8	2	8	0	K	T	no	no	no	no	no	no
P07900_293	P07900	293	TKPIWTRNPDDITNEE	0	2	8	2	8	0	K	T	no	no	no	no	no	no
P07900_295	P07900	295	PIWTRNPDDITNEE	0	2	0	2	0	0	K	P	no	no	no	no	no	no
P07900_330	P07900	330	SVEGQLEFR	0	114	46	0	68	0	F	S	yes	no	no	no	no	no
P07900_342	P07900	342	FVPRRAPFDLFENR	0	1	0	0	1	0	L	F	no	no	no	no	no	no
P07900_346	P07900	346	RAPFDLFE	0	1	1	0	1	1	R	R	no	no	no	no	no	no
P07900_346	P07900	346	RAPFDLFENR	1	1	1	0	1	1	R	R	no	no	no	no	no	no
P07900_348	P07900	348	PFDLFENR	0	9	4	0	5	0	A	P	no	no	no	no	no	no
P07900_349	P07900	349	FDLFENR	0	17	13	0	4	0	P	F	no	no	no	no	no	no
P07900_356	P07900	356	KKKNNIKLYVR	5	83	36	0	52	0	R	K	no	no	no	no	no	no
P07900_374	P07900	374	CEELIPEYLNFIRGVVDSEDLPLNISR	0	2	0	0	2	0	N	C	no	no	no	no	no	no
P07900_375	P07900	375	EELIPEYLNFIR	5	6	7	0	4	0	C	E	no	no	no	no	no	no
P07900_376	P07900	376	ELIPEYLNFIR	0	3	2	0	1	0	E	E	no	no	no	no	no	no
P07900_377	P07900	377	LIPEYLNFIR	0	9	3	0	6	0	E	L	no	no	no	no	no	no
P07900_378	P07900	378	IPEYLNFIR	0	10	3	0	7	0	L	I	no	no	no	no	no	no
P07900_379	P07900	379	PEYLNFIR	0	57	29	0	28	0	I	P	no	no	no	no	no	no
P07900_380	P07900	380	EYLNFIR	0	12	4	2	8	4	P	E	no	no	no	no	no	no
P07900_380	P07900	380	EYLNFIRGVVDSE	2	4	4	2	8	4	P	E	no	no	no	no	no	no
P07900_382	P07900	382	LNFIRGVVDSE	0	11	0	9	0	2	Y	L	no	no	no	no	no	no
P07900_383	P07900	383	NFIRGVVDSE	0	3	0	2	0	1	L	N	no	no	no	no	no	no
P07900_384	P07900	384	FIRGVVDSE	0	1	1	0	0	1	N	F	no	no	no	no	no	no
P07900_384	P07900	384	FIRGVVDSEDLPLNISREMLQQSKILKVIR	0	1	1	0	0	1	N	F	no	no	no	no	no	no
P07900_387	P07900	387	GVVDSEDLPLNISR	2	17	6	0	13	0	R	G	no	no	no	no	no	no
P07900_39	P07900	39	SNKEIFLR	0	7	3	0	4	0	Y	S	no	no	no	no	no	no
P07900_392	P07900	392	EDLPLNISR	0	2	1	0	1	0	S	E	no	no	no	no	no	no
P07900_395	P07900	395	PLNISRE	0	6	0	6	0	0	L	P	no	no	no	no	no	no
P07900_401	P07900	401	EMLQQSKILKVIR	9	226	73	0	162	0	R	E	no	no	no	no	no	no
P07900_404	P07900	404	QQSKILKVIR	0	2	2	0	0	0	L	Q	no	no	no	no	no	no
P07900_405	P07900	405	QSKILKVIR	0	7	5	0	2	0	Q	Q	no	no	no	no	no	no
P07900_406	P07900	406	SKILKVIR	0	83	29	0	54	0	Q	S	no	no	no	no	no	no
P07900_407	P07900	407	KILKVIR	0	1	0	0	1	0	S	K	no	no	no	no	no	no
P07900_442	P07900	442	SKNIKLGIHEDSQNR	0	21	2	0	20	0	F	S	no	no	no	no	no	no
P07900_442	P07900	442	SKNIKLGIHEDSQNRK	0	1	2	0	20	0	F	S	no	no	no	no	no	no
P07900_457	P07900	457	KKLSELLR	2	58	26	0	34	0	R	K	no	no	no	no	no	no
P07900_47	P07900	47	ELISNSSDALDKIR	13	95	9	18	99	8	R	E	no	no	no	no	no	no
P07900_47	P07900	47	ELISNSSDALDKIRYE	14	12	9	18	99	8	R	E	no	no	no	no	no	no
P07900_473	P07900	473	EMVSLKDYCTR	18	0	0	0	18	0	D	E	no	no	no	no	no	no
P07900_48	P07900	48	LISNSSDALDKIRYE	4	48	0	11	0	41	E	L	no	no	no	no	no	no
P07900_49	P07900	49	ISNSSDALDKIRYESLTDPSKLDSGKE	1	0	0	1	0	0	L	I	no	no	no	no	no	no
P07900_494	P07900	494	ITGETKDQVANSAFVER	0	3	0	0	3	0	Y	I	no	no	no	no	no	no
P07900_497	P07900	497	ETKDQVANSAFVER	0	3	0	0	3	0	G	E	no	no	no	no	no	no
P07900_498	P07900	498	TKDQVANSAFVER	0	3	2	0	1	0	E	T	no	no	no	no	no	no
P07900_499	P07900	499	KDQVANSAFVER	0	1	1	0	0	0	T	K	no	no	no	no	no	no
P07900_505	P07900	505	SAFVER	0	1	0	0	1	0	N	S	no	no	no	no	no	no
P07900_52	P07900	52	SSDALDKIR	0	36	16	1	20	0	N	S	yes	no	no	no	no	no
P07900_52	P07900	52	SSDALDKIRYE	0	1	16	1	20	0	N	S	yes	no	no	no	no	no
P07900_54	P07900	54	DALDKIRYE	1	0	0	0	0	1	S	D	no	no	no	no	no	no
P07900_573	P07900	573	KIMKDILEKKVEKVVVSNR	0	3	3	0	0	0	C	K	no	no	no	no	no	no
P07900_579	P07900	579	LEKKVEKVVVSNR	0	1	0	0	1	0	I	L	no	no	no	no	no	no
P07900_580	P07900	580	EKKVEKVVVSNR	0	1	0	0	1	0	L	E	no	no	no	no	no	no
P07900_605	P07900	605	GWTANMER	0	25	17	0	8	0	Y	G	no	no	no	no	no	no
P07900_613	P07900	613	IMKAQALR	16	140	57	93	99	25	R	I	no	no	no	no	no	no
P07900_613	P07900	613	IMKAQALRD	8	110	57	93	99	25	R	I	no	no	no	no	no	no
P07900_618	P07900	618	ALRDNSTMGYMAAKKHLEINPDHSIIETLR	0	1	1	0	0	0	Q	A	yes	no	no	no	no	no
P07900_62	P07900	62	ESLTDPSKLDSGKELHINLIPNKQDR	3	15	13	0	5	0	Y	E	no	no	no	no	no	no
P07900_621	P07900	621	DNSTMGYMAAKKHLE	0	1	0	1	0	0	R	D	no	no	no	no	no	no
P07900_641	P07900	641	SIIETLR	0	2	0	0	2	0	H	S	no	no	no	no	no	no
P07900_67	P07900	67	PSKLDSGKELHINLIPNKQDR	0	6	0	0	6	0	D	P	no	no	no	no	no	no
P07900_677	P07900	677	SLEDPQTHANR	1	20	6	0	15	0	F	S	no	no	no	no	no	no
P07900_77	P07900	77	HINLIPNKQDR	0	6	0	0	6	0	L	H	no	no	no	no	no	no
P07910_121	P07910	121	SFDLDYDFQR	0	3	0	0	3	0	S	S	yes	no	no	no	no	no
P07910_123	P07910	123	DLDYDFQR	0	3	1	0	2	0	F	D	no	no	no	no	no	no
P07910_143	P07910	143	VPPPPPIAR	4	26	14	0	16	0	R	V	no	no	no	no	no	no
P07910_168	P07910	168	RGKSGFNSKSGQRGSSKSGKLKGDD	0	1	0	6	0	0	R	R	no	no	no	no	no	no
P07910_168	P07910	168	RGKSGFNSKSGQRGSSKSGKLKGDDLQAIKKE	0	5	0	6	0	0	R	R	no	no	no	no	no	no
P07910_177	P07910	177	SGQRGSSKSGKLKGDDLQAIKKE	0	5	0	5	0	0	K	S	no	no	no	no	no	no
P07910_71	P07910	71	DGRMIAGQVLDINLAAEPKVNRGKAGVKRSAAE	2	1	0	1	0	2	E	D	no	no	no	no	no	no
P07910_81	P07910	81	DINLAAEPKVNRGKAGVKRSAAE	1	0	0	0	0	1	L	D	no	no	no	no	no	no
P07910_82	P07910	82	INLAAEPKVNRGKAGVKRSAAE	6	17	0	11	0	12	D	I	no	no	no	no	no	no
P07910_89	P07910	89	KVNRGKAGVKRSAAE	0	3	0	3	0	0	P	K	no	no	no	no	no	no
P07910_90	P07910	90	VNRGKAGVKRSAAE	0	2	0	2	0	0	K	V	no	no	no	no	no	no
P07910_93	P07910	93	GKAGVKRSAAE	0	1	0	1	0	0	R	G	no	no	no	no	no	no
P07942_1569	P07942	1569	ARAEMLLEEAKR	0	1	1	0	0	0	I	A	no	no	no	no	no	no
P07942_1570	P07942	1570	RAEMLLEEAKR	0	1	0	0	1	0	A	R	no	no	no	no	no	no
P07942_1610	P07942	1610	EKAIKQADE	0	1	0	1	0	0	A	E	no	no	no	no	no	no
P07942_1735	P07942	1735	SKLQLLKDLER	0	4	2	0	2	0	N	S	no	no	no	no	no	no
P07948_33	P07948	33	VRDPTSNKQQRPVPE	0	2	0	2	0	0	Y	V	no	no	no	no	no	no
P07954_271	P07954	271	ELAAGGTAVGTGLNTR	0	4	1	0	3	0	Y	E	no	no	no	no	no	no
P08107_118	P08107	118	EISSMVLTKMKE	1	2	0	1	0	2	E	E	no	no	no	no	no	no
P08107_119	P08107	119	ISSMVLTKMKE	11	33	0	19	0	25	E	I	no	no	no	no	no	no
P08107_121	P08107	121	SMVLTKMKE	0	14	0	7	0	7	S	S	no	no	no	no	no	no
P08107_124	P08107	124	LTKMKEIAEAYLGYPVTNAVITVPAYFNDSQR	1	0	1	0	0	0	V	L	no	no	no	no	no	no
P08107_129	P08107	129	EIAEAYLGYPVTNAVITVPAYFNDSQR	3	8	5	0	6	0	K	E	no	no	no	no	no	no
P08107_131	P08107	131	AEAYLGYPVTNAVITVPAYFNDSQR	2	0	2	0	0	0	I	A	no	no	no	no	no	no
P08107_132	P08107	132	EAYLGYPVTNAVITVPAYFNDSQR	0	4	3	0	1	0	A	E	no	no	no	no	no	no
P08107_138	P08107	138	PVTNAVITVPAYFND	0	2	0	2	0	0	Y	P	no	no	no	no	no	no
P08107_141	P08107	141	NAVITVPAYFNDSQR	0	1	0	0	1	0	T	N	no	no	no	no	no	no
P08107_156	P08107	156	QATKDAGVIAGLNVLR	1	67	25	0	43	0	R	Q	no	yes	no	no	no	yes
P08107_159	P08107	159	KDAGVIAGLNVLR	0	2	1	0	1	0	T	K	no	no	no	no	no	no
P08107_16	P08107	16	SCVGVFQHGKVE	0	9	0	7	0	2	Y	S	no	no	no	no	no	no
P08107_161	P08107	161	AGVIAGLNVLR	0	6	1	0	5	0	D	A	no	no	no	no	no	no
P08107_164	P08107	164	IAGLNVLR	0	19	8	0	11	0	V	I	no	no	no	no	no	no
P08107_169	P08107	169	VLRIINEPTAAAIAYGLDRTGKGE	0	1	0	1	0	0	N	V	no	no	no	no	no	no
P08107_172	P08107	172	IINEPTAAAIAYGLDR	3	99	42	1	60	0	R	I	no	no	no	no	no	no
P08107_172	P08107	172	IINEPTAAAIAYGLDRTGKGE	0	1	42	1	60	0	R	I	no	no	no	no	no	no
P08107_175	P08107	175	EPTAAAIAYGLDR	0	3	0	4	3	9	N	E	no	no	no	no	no	no
P08107_175	P08107	175	EPTAAAIAYGLDRTGKGE	6	7	0	4	3	9	N	E	no	no	no	no	no	no
P08107_176	P08107	176	PTAAAIAYGLDR	0	3	2	0	1	0	E	P	no	no	no	no	no	no
P08107_177	P08107	177	TAAAIAYGLDR	0	6	2	5	4	2	P	T	no	no	no	no	no	no
P08107_177	P08107	177	TAAAIAYGLDRTGKGE	0	7	2	5	4	2	P	T	no	no	no	no	no	no
P08107_178	P08107	178	AAAIAYGLDRTGKGE	0	5	0	5	0	0	T	A	no	no	no	no	no	no
P08107_18	P08107	18	VGVFQHGKVE	0	12	1	10	0	2	C	V	no	no	no	no	no	no
P08107_18	P08107	18	VGVFQHGKVEIIANDQGNR	0	1	1	10	0	2	C	V	no	no	no	no	no	no
P08107_184	P08107	184	GLDRTGKGE	0	3	0	3	0	0	Y	G	no	no	no	no	no	no
P08107_218	P08107	218	EVKATAGDTHLGGEDFDNR	48	13	11	0	50	0	F	E	no	no	no	no	no	no
P08107_22	P08107	22	QHGKVEIIANDQGNR	1	19	3	0	17	0	F	Q	no	no	no	no	no	no
P08107_23	P08107	23	HGKVEIIANDQGNR	0	14	7	0	7	0	Q	H	no	no	no	no	no	no
P08107_236	P08107	236	RLVNHFVEEFKR	1	0	0	0	1	0	N	R	no	no	no	no	no	no
[truncated: 8,199 more rows]

## Sheet: Table S3
Table S3. Identified N-termini of putative alternative translation initiation site
Index	Stripped sequence	P1	P1'	Acetylated PSM	Free PSM	Accession	Start position	Protein Name	Ensembl gene id	Ensembl transcript id	Flanking region	Type	Predicted in ECGene
1	PEALEFNLSANPEASTIFQRNSQTDVVEIRR	M	P	1	0	A0A087WSV4	73	Arf-GAP with GTPase, ANK repeat and PH domain-containing protein 4	-	-	-	aTIS-Met removed	no
2	MDDDTAVLVIDNGSGMCKAGFAGDDAPR	T	M	0	14	A5A3E0	701	POTE ankyrin domain family member F	ENSG00000196604	ENST00000409914	TGAGCTCACC---GATGATGATA	aTIS-Met retained	yes
2	MDDDTAVLVIDNGSGMCKAGFAGDDAPR	T	M	0	14	A5A3E0	701	POTE ankyrin domain family member F	ENSG00000196604	ENST00000357462	TGAGCTCACC---GATGATGATA	aTIS-Met retained	yes
3	DDDTAVLVIDNGSGMCKAGFAGDDAPR	M	D	425	390	A5A3E0	702	POTE ankyrin domain family member F	ENSG00000196604	ENST00000409914	TGAGCTCACC---GATGATGATA	aTIS-Met removed	yes
3	DDDTAVLVIDNGSGMCKAGFAGDDAPR	M	D	425	390	A5A3E0	702	POTE ankyrin domain family member F	ENSG00000196604	ENST00000357462	TGAGCTCACC---GATGATGATA	aTIS-Met removed	yes
4	MCKAGFAGDDAPR	G	M	0	1	A5A3E0	716	POTE ankyrin domain family member F	ENSG00000196604	ENST00000409914	CGGCTCTGGC---TGCAAGGCCG	aTIS-Met retained	no
4	MCKAGFAGDDAPR	G	M	0	1	A5A3E0	716	POTE ankyrin domain family member F	ENSG00000196604	ENST00000357462	CGGCTCTGGC---TGCAAGGCCG	aTIS-Met retained	no
5	SGVTTCLR	M	S	0	25	A6NNZ2	234	Tubulin beta-8 chain-like protein LOC260334	ENSG00000173213	ENST00000308911	GTCTGCTACC---AGTGGGGTCA	aTIS-Met removed	yes
6	MPGFAPLTSR	F	M	0	1	A6NNZ2	267	Tubulin beta-8 chain-like protein LOC260334	ENSG00000173213	ENST00000308911	GCATTTCTTC---CCCGGCTTTG	aTIS-Met retained	yes
7	PGFAPLTSR	M	P	0	6	A6NNZ2	268	Tubulin beta-8 chain-like protein LOC260334	ENSG00000173213	ENST00000308911	GCATTTCTTC---CCCGGCTTTG	aTIS-Met removed	yes
8	MVLTKMKEIAEAYLGKATKDAGTIAGLNVLR	S	M	2	8	E9PKE3	122	Heat shock cognate 71 kDa protein	-	-	-	aTIS-Met retained	no
9	MRSRKQRSISEIPK	A	M	0	1	H0YG16	97	Kinesin light chain 1 (Fragment)	-	-	-	aTIS-Met retained	no
10	MCIKVDQEIINIMQDR	I	M	1	0	H3BPJ9	77	NADH dehydrogenase [ubiquinone] 1 beta subcomplex subunit 10	-	-	-	aTIS-Met retained	no
11	PPCPVLIPKEKPPITVVGDVGGR	M	P	0	1	I3L0S1	132	Phosphoribosyl pyrophosphate synthase-associated protein 2 (Fragment)	-	-	-	aTIS-Met removed	no
12	PRQRWVMELTFEAWKPQPRMTLKPRSSFSTVLL	M	P	1	0	I3L0T4	191	Peroxisomal acyl-coenzyme A oxidase 1	-	-	-	aTIS-Met removed	no
13	MALAQLLVE	C	M	0	2	O00148	300	ATP-dependent RNA helicase DDX39A	ENSG00000123136	ENST00000242776	GCAGCGCTGC---GCCCTGGCCC	aTIS-Met retained	no
14	KLMDEVAGIVAAR	M	K	0	2	O00154	252	Cytosolic acyl coenzyme A thioester hydrolase	ENSG00000097021	ENST00000377855	AGGTGTGACC---AAGCTCATGG	aTIS-Met removed	yes
15	SKVVDSLYNKAKKLT	M	S	0	2	O00231	408	26S proteasome non-ATPase regulatory subunit 11	ENSG00000108671	ENST00000261712	AATTCAGAAC---AGCAAAGTAG	aTIS-Met removed	no
15	SKVVDSLYNKAKKLT	M	S	0	2	O00231	408	26S proteasome non-ATPase regulatory subunit 11	ENSG00000108671	ENST00000457654	AATTCAGAAC---AGCAAAGTAG	aTIS-Met removed	no
16	EVDYSATVDQRLPE	M	E	0	1	O00232	17	26S proteasome non-ATPase regulatory subunit 12	ENSG00000197170	ENST00000356126	CATCGTCAAG---GAGGTGGACT	aTIS-Met removed	no
17	MVIITGPPE	R	M	0	2	O00425	453	Insulin-like growth factor 2 mRNA-binding protein 3	ENSG00000136231	ENST00000258729	TAAAGTGAGG---GTGATTATCA	aTIS-Met retained	yes
18	MALEVVFLAR	K	M	1	0	O00468	1662	Agrin	-	-	-	aTIS-Met retained	no
19	MVAPVTGNDVGIR	Y	M	0	4	O00560	92	Syntenin-1	ENSG00000137575	ENST00000260130	TATAAACTAT---GTGGCTCCTG	aTIS-Met retained	no
19	MVAPVTGNDVGIR	Y	M	0	4	O00560	92	Syntenin-1	ENSG00000137575	ENST00000413219	TATAAACTAT---GTGGCTCCTG	aTIS-Met retained	no
20	MWLSTATGSR	A	M	3	1	O14654	54	Insulin receptor substrate 4	ENSG00000133124	ENST00000372129	TCCGGGAGCC---TGGCTCTCCA	aTIS-Met retained	no
21	MRVPLVAPEDLRDDIIE	W	M	0	1	O14744	153	Protein arginine N-methyltransferase 5	ENSG00000100462	ENST00000324366	CATGTTCTGG---CGGGTACCCT	aTIS-Met retained	no
22	AVGGAGGSRVSSGRDLNCVPE	M	A	17	2	O14744	5	Protein arginine N-methyltransferase 5	ENSG00000100462	ENST00000324366	GATGGCGGCG---GCGGTCGGGG	aTIS-Met removed	no
23	AWVPAESAVEELMPR	M	A	66	1	O14893	13	Gem-associated protein 2	ENSG00000092208	ENST00000308317	TTTGAAAACC---GCGTGGGTAC	aTIS-Met removed	yes
24	ATLTVVQPLTLDRDVARAIE	M	A	3	0	O14910	15	Protein lin-7 homolog A	ENSG00000111052	ENST00000552864	CACGGCAGAC---GCGACATTGA	aTIS-Met removed	no
24	ATLTVVQPLTLDRDVAR	M	A	1	0	O14910	15	Protein lin-7 homolog A	ENSG00000111052	ENST00000552864	CACGGCAGAC---GCGACATTGA	aTIS-Met removed	no
24	ATLTVVQPLTLDRD	M	A	13	1	O14910	15	Protein lin-7 homolog A	ENSG00000111052	ENST00000552864	CACGGCAGAC---GCGACATTGA	aTIS-Met removed	no
24	ATLTVVQPLTLDR	M	A	16	0	O14910	15	Protein lin-7 homolog A	ENSG00000111052	ENST00000552864	CACGGCAGAC---GCGACATTGA	aTIS-Met removed	no
25	ADAKQKRNE	M	A	6	0	O14974	4	Protein phosphatase 1 regulatory subunit 12A	ENSG00000058272	ENST00000450142	GGGGATGAAG---GCGGACGCGA	aTIS-Met removed	no
25	ADAKQKRNE	M	A	6	0	O14974	4	Protein phosphatase 1 regulatory subunit 12A	ENSG00000058272	ENST00000261207	GGGGATGAAG---GCGGACGCGA	aTIS-Met removed	no
26	TMLADHAAR	M	T	94	0	O14980	6	Exportin-1	ENSG00000082898	ENST00000401558	GCCAGCAATT---ACAATGTTAG	aTIS-Met removed	no
26	TMLADHAAR	M	T	94	0	O14980	6	Exportin-1	ENSG00000082898	ENST00000404992	GCCAGCAATT---ACAATGTTAG	aTIS-Met removed	no
26	TMLADHAAR	M	T	94	0	O14980	6	Exportin-1	ENSG00000082898	ENST00000406957	GCCAGCAATT---ACAATGTTAG	aTIS-Met removed	no
26	TMLADHAARQLLDFSQKLD	M	T	6	0	O14980	6	Exportin-1	ENSG00000082898	ENST00000401558	GCCAGCAATT---ACAATGTTAG	aTIS-Met removed	no
26	TMLADHAARQLLDFSQKLD	M	T	6	0	O14980	6	Exportin-1	ENSG00000082898	ENST00000404992	GCCAGCAATT---ACAATGTTAG	aTIS-Met removed	no
26	TMLADHAARQLLDFSQKLD	M	T	6	0	O14980	6	Exportin-1	ENSG00000082898	ENST00000406957	GCCAGCAATT---ACAATGTTAG	aTIS-Met removed	no
26	TMLADHAARQLLD	M	T	101	0	O14980	6	Exportin-1	ENSG00000082898	ENST00000401558	GCCAGCAATT---ACAATGTTAG	aTIS-Met removed	no
26	TMLADHAARQLLD	M	T	101	0	O14980	6	Exportin-1	ENSG00000082898	ENST00000404992	GCCAGCAATT---ACAATGTTAG	aTIS-Met removed	no
26	TMLADHAARQLLD	M	T	101	0	O14980	6	Exportin-1	ENSG00000082898	ENST00000406957	GCCAGCAATT---ACAATGTTAG	aTIS-Met removed	no
27	MLADHAAR	T	M	0	6	O14980	7	Exportin-1	ENSG00000082898	ENST00000401558	AATTATGACA---TTAGCAGACC	aTIS-Met retained	no
27	MLADHAAR	T	M	0	6	O14980	7	Exportin-1	ENSG00000082898	ENST00000404992	AATTATGACA---TTAGCAGACC	aTIS-Met retained	no
27	MLADHAAR	T	M	0	6	O14980	7	Exportin-1	ENSG00000082898	ENST00000406957	AATTATGACA---TTAGCAGACC	aTIS-Met retained	no
27	MLADHAARQLLD	T	M	4	22	O14980	7	Exportin-1	ENSG00000082898	ENST00000401558	AATTATGACA---TTAGCAGACC	aTIS-Met retained	no
27	MLADHAARQLLD	T	M	4	22	O14980	7	Exportin-1	ENSG00000082898	ENST00000404992	AATTATGACA---TTAGCAGACC	aTIS-Met retained	no
27	MLADHAARQLLD	T	M	4	22	O14980	7	Exportin-1	ENSG00000082898	ENST00000406957	AATTATGACA---TTAGCAGACC	aTIS-Met retained	no
28	ATLNQMHR	M	A	0	8	O15235	31	28S ribosomal protein S12, mitochondrial	ENSG00000128626	ENST00000308018	TACCTGCTCC---GCTACCCTGA	aTIS-Met removed	no
28	ATLNQMHR	M	A	0	8	O15235	31	28S ribosomal protein S12, mitochondrial	ENSG00000128626	ENST00000407800	TACCTGCTCC---GCTACCCTGA	aTIS-Met removed	no
28	ATLNQMHR	M	A	0	8	O15235	31	28S ribosomal protein S12, mitochondrial	ENSG00000128626	ENST00000402029	TACCTGCTCC---GCTACCCTGA	aTIS-Met removed	no
29	GTAEDFADQFLR	M	G	0	3	O15260	8	Surfeit locus protein 4	ENSG00000148248	ENST00000371989	GAACGACCTG---GGCACGGCCG	aTIS-Met removed	no
30	PAKIGAFGRE	M	P	0	1	O15270	476	Serine palmitoyltransferase 2	ENSG00000100596	ENST00000216484	GATGCTCTAC---CCTGCCAAAA	aTIS-Met removed	no
31	SSQEVVDFIQSKISQR	M	S	0	2	O15355	448	Protein phosphatase 1G	ENSG00000115241	ENST00000344034	CTGGAATGTG---AGCAGCCAGG	aTIS-Met removed	no
32	CLARQIPQATASMKD	M	C	0	1	O43175	116	D-3-phosphoglycerate dehydrogenase	ENSG00000092621	ENST00000369409	TGGAATGATC---TGCCTGGCCA	aTIS-Met removed	no
33	MSRPPPPRVASVLGTME	A	M	14	0	O43488	30	Aflatoxin B1 aldehyde reductase member 2	ENSG00000053371	ENST00000235835	CGCGCTCGCC---TCCCGGCCAC	aTIS-Met retained	yes
33	MSRPPPPR	A	M	3	0	O43488	30	Aflatoxin B1 aldehyde reductase member 2	ENSG00000053371	ENST00000235835	CGCGCTCGCC---TCCCGGCCAC	aTIS-Met retained	yes
34	SRPPPPRVASVLGTME	M	S	67	0	O43488	31	Aflatoxin B1 aldehyde reductase member 2	ENSG00000053371	ENST00000235835	CGCGCTCGCC---TCCCGGCCAC	aTIS-Met removed	yes
35	VPSEGLWR	M	V	9	0	O43505	231	Beta-1,4-glucuronyltransferase 1	ENSG00000174684	ENST00000311181	CGATGTGGAC---GTGCCCAGCG	aTIS-Met removed	no
36	EDYEKLASDLLEWIR	M	E	6	18	O43707	296	Alpha-actinin-4	ENSG00000130402	ENST00000252699	CGAGCACCTG---GAGGACTACG	aTIS-Met removed	no
37	MEDPFFVVKGEVQKAVNTAQGLFQR	S	M	13	1	O43752	3	Syntaxin-6	ENSG00000135823	ENST00000258301	CGCCATGTCC---GAGGACCCCT	aTIS-Met retained	no
38	PGRNKAKSTCSCPD	M	P	0	2	O43847	51	Nardilysin	-	-	-	aTIS-Met removed	no
39	MNITKGGLVLF	K	M	1	0	O60256	13	Phosphoribosyl pyrophosphate synthase-associated protein 2	ENSG00000141127	ENST00000268835	AGAAACCAAG---AACATAACCA	aTIS-Met retained	no
40	MNGKDLEGENIEIVFAKPPDQKR	E	M	0	3	O60506	391	Heterogeneous nuclear ribonucleoprotein Q	ENSG00000135316	ENST00000369622	TATGGAAGAA---AATGGCAAAG	aTIS-Met retained	no
41	MVNKAADAVNKMTIKMNE	R	M	0	1	O60749	284	Sorting nexin-2	ENSG00000205302	ENST00000379516	AATATTGAGG---GTGAACAAGG	aTIS-Met retained	no
42	GIMNSFVNDIFER	M	G	0	26	O60814	61	Histone H2B type 1-K	ENSG00000197903	ENST00000356950	CTCTAAGGCC---GGAATCATGA	aTIS-Met removed	yes
43	MNSFVNDIFER	I	M	0	9	O60814	63	Histone H2B type 1-K	ENSG00000197903	ENST00000356950	CATGGGAATC---AACTCCTTCG	aTIS-Met retained	no
44	STTQAQAQPQPANAASTNPPPPETSNPNKPKR	M	S	19	0	O60885	27	Bromodomain-containing protein 4	ENSG00000141867	ENST00000263377	AACTTCCCAA---TCTACAACAC	aTIS-Met removed	no
45	ASGSPPTQPSPASDSGSGYVPGSVSAAFVTCPNEKVAKEIAR	M	A	1	0	O60888	45	Protein CutA	ENSG00000112514	ENST00000488034	CTTGCTGACC---GCCTCTGGAA	aTIS-Met removed	no
46	AAVLEYLTAEILELAGNAAR	M	A	0	6	O75367	50	Core histone macro-H2A.1	ENSG00000113648	ENST00000511689	ACCCGTGTAC---GCCGCCGTCC	aTIS-Met removed	no
[truncated: 719 more rows]

## Sheet: Table S4
Table S4. N-termini identified from customized database (NtermDB)
[truncated: 536 more rows]
